# Supplementary material for: Enhancing Molecular Characterization of Dissolved Organic Matter by Integrative Direct Infusion and Liquid Chromatography Nontargeted Workflows
Source: Environ Sci Technol. 2024 Jul 3;58(28):12454–66. doi: 10.1021/acs.est.4c00876 (PMC11256763; doi:10.1021/acs.est.4c00876)
Supplement: Supplementary file 1 — es4c00876_si_001.xlsx [file es4c00876_si_001.xlsx]

## Sheet: LC+ and LC-
IONIZATION	ionMass	RT	molecularFormula	C	H	O	N	S	Cl	Br	P	F	I	Chemical_group	Drinking_1	Drinking_2	Drinking_3	River_1	River_2	River_3	Sea_1	Sea_2	Sea_3	Adduct.type	S/N.average	OtoC	HtoC	kmass.CH2	kdefect.CH2	parent.mass	number.of.spectra	LibraryID	ProteoSAFeClusterLink	MetFragScore	MetFragSMILES	MetFragID	FusionScore	FusionSMILES	FusionID	ConsensusScore	ConsensusSMILES	1st NAP	ConsensusID	AI	AI_Mod	DBE_1	DBE_O	DBE_AI	NOSC
ESI-	181.087	3.844	C10H14O3	10	14	3	0	0	0	0	0	0	0	CHO	1.63855e+06	3.4437e+06	2.67528e+06	2.65474e+07	2.58174e+07	2.68825e+07	6.76675e+06	9.28318e+06	1.08044e+07	[M-H]-	21.08	0.3	1.4	180.885	0.115203	181.087	12	N/A	https://gnps.ucsd.edu/ProteoSAFe/result.jsp?task=f72bf0170ce1439aa318b500bead7605&view=view_all_clusters_withID&show=true#%7B%22main.cluster%20index_lowerinput%22%3A%221659%22%2C%22main.cluster%20index_upperinput%22%3A%221659%22%7D	1.0000000,0.9949413,0.9910783,0.9864310,0.9742838,0.9736951,0.9735368,0.9642634,0.9594269,0.9555240	[C@@H]1([C@@H](/C=C\C=C\C)O)OC(=O)CC1,C1(=C[C@@H](OC1=O)CCC)/C=C/CO,O1C(=O)/C=C\[C@@H](/C=C/CC[C@H]1C)O,C1(=C/C(=C/CC)/OC1=O)CCCO,[C@H]12[C@@H](C(=CO[C@H]2O)C=O)CC[C@H]1C,c1(c([C@@H](CCC)O)ccc(=O)o1)C,O1[C@@H](CC[C@H](/C=C/C=C\C1=O)O)C,[C@H]12[C@H](C[C@@H]([C@H]1CO)C)OC(=O)C2=C,CC(=CCCC1=CC(=O)O[C@H]1O)C,C1(C(=C(C(=O)C(=C1)O)C)CO)(C)C	SN00326944,SN00264707,SN00370645,SN00246937,SN00393074,SN00288890,SN00349729,SN00332056,SN00020633,SN00237342				1,0.939,0.866,0.862,0.857,0.848,0.842,0.84,0.836,0.824	[C@H]1(C(=CC(=O)CC1)C(=O)O)C(C)C,CC1CCC2=C(C)C(=O)OC2(O)C1,C1(=C(C(=O)C)CC[C@@H]1O)C(=O)CC,C1([C@@H](CC(=O)C(=C1)C)C(=O)O)(C)C,CC1=CC(=O)[C@H](CC(=O)O)C1(C)C,C1C2CC3CC(C2)(CC1C(=O)O3)O,[C@@H]12[C@H]([C@@H](C[C@H]2O)C)COC(=O)C1=C,C1(=CC(=O)OC1(C)C)CCC(=O)C,CC(=CCCC1=CC(=O)O[C@H]1O)C,[C@H]12[C@H](C[C@@H]([C@H]1CO)C)OC(=O)C2=C	[C@H]1(C(=CC(=O)CC1)C(=O)O)C(C)C	SN00357073,FDB017427,SN00230325,SN00364743,CHEBI:64817,CHEBI:19051,SN00225468,SN00262792,SN00020633,SN00332056	0.142857	0.294118	4	1	1	-0.8
ESI-	185.118	2.931	C10H18O3	10	18	3	0	0	0	0	0	0	0	CHO				16135796	27897770	6946154	4360462	1516170	7572582	[M-H]-	23.54	0.3	1.8	184.911	0.0887044	185.118	12	N/A	https://gnps.ucsd.edu/ProteoSAFe/result.jsp?task=f72bf0170ce1439aa318b500bead7605&view=view_all_clusters_withID&show=true#%7B%22main.cluster%20index_lowerinput%22%3A%221800%22%2C%22main.cluster%20index_upperinput%22%3A%221800%22%7D	1.0000000,0.9836589,0.9747001,0.9727253,0.9712840,0.9708861,0.9707712,0.9701114,0.9585619,0.9582529	[C@]1([C@@H]([C@@H](C(O1)(C)C)C=C)O)(CO)C,C(=O)(C[C@H](CCO)O)CC/C=C/C,C1(=O)C[C@@H](CC[C@@H]1C)[C@@](O)(CO)C,[C@H]([C@@H](C(=C)C)OO)(C(O)(C)C)C=C,[C@H](C(=O)OCC)(CC/C=C\CC)O,CC(C)C1=CC(O)C(C)(O)CC1O,CC1=CC[C@H](C[C@@H]1O)[C@](C)(CO)O,CCOC(=O)CC(O)C\C=C/CC,C(/C=C/C/C(=C\CO)/C)(OO)(C)C,[C@]1([C@H](CC(=C[C@H]1O)C(C)C)O)(O)C	SN00263723,SN00357519,SN00226529,SN00327022,SN00355180,FDB018471,SN00167049,FDB002213,SN00362339,SN00378001				1,0.959,0.934,0.93,0.923,0.89,0.845,0.806,0.796,0.787	CC(C)[C@@H]1C[C@H]([C@@]([C@@H]2[C@H]1O2)(C)O)O,CC1(C)OC2(C)CCC1(O)CC2O,CC1(C)OC2(C)CC(O)C1CC2O,[C@@]1([C@@H]2C[C@H]([C@](O1)(CC2)C)O)(CO)C,CCC(C(=O)O)C1(CCCCC1)O,CC1(C)OC2(C)C(O)CC1CC2O,[C@H]12[C@H](C[C@@H]([C@@H]1C)O)CCO[C@H]2OC,[C@]12(O[C@@]([C@H]([C@@H]1O)O)(CC2)C)C(C)C,CCCCCCCCC(=O)C(=O)O,[C@]1([C@@H]([C@@H](C(O1)(C)C)C=C)O)(CO)C	CC(C)[C@@H]1C[C@H]([C@@]([C@@H]2[C@H]1O2)(C)O)O	SN00161520,FDB021537,FDB021312,SN00361821,CHEBI:61024,FDB021314,SN00377715,SN00298935,CHEBI:34301,SN00263723	0	0.0588235	2	-1	-1	-1.2
ESI-	349.201	3.778	C20H30O5	20	30	5	0	0	0	0	0	0	0	CHO	3056177	6011966	6761736	1981767	1163268	3838158	1528473	4229103	3947762	[M-H]-	40.3	0.25	1.5	348.811	0.188921	349.201	9	N/A	https://gnps.ucsd.edu/ProteoSAFe/result.jsp?task=f72bf0170ce1439aa318b500bead7605&view=view_all_clusters_withID&show=true#%7B%22main.cluster%20index_lowerinput%22%3A%229660%22%2C%22main.cluster%20index_upperinput%22%3A%229660%22%7D	1.0000000,0.9782145,0.9696573,0.9692382,0.9567262,0.9560503,0.9554591,0.9541459,0.9536829,0.9459133	C1(=CC[C@H](OC1=O)/C(=C/CC/C(=C\CO)/C)/C)CC[C@@H](C(=C)C)OO,CCC(/C=C/C=C\C/C=C\C/C=C\C=C\[C@H](CCCC(=O)O)OO)O,[C@]12(OC(=O)/C(=C/CC[C@](/C=C/C[C@](/C=C/2)(O)C)(OO)C)/CC1)C(C)C,C1[C@@H](C/C(=C\CCC(=C)[C@H](CC1(C)C)O)/C(=O)O)OC(=O)/C(=C\C)/C,C[C@H]1/C=C/C=C/C(=O)[C@H](C)C[C@H](C)[C@@H]([C@@H](C)C(=O)CC(=O)O[C@@H]1C)O,CCCCCC(=O)/C=C/[C@@H]1[C@@H](C/C=C\CCCC(=O)O)[C@H](CC1=O)O,[H]OC(=O)C([H])([H])C([…	SN00354624,CHEBI:91287,SN00238803,SN00225606,CHEBI:82007,CHEBI:15557,FDB023282,FDB029300,SN00251721,SN00257094				1,0.996,0.995,0.995,0.967,0.953,0.95,0.94,0.939,0.937	[C@]12([C@H](O1)C[C@@H]1[C@H]([C@@H]([C@H](CCCC(=C)[C@@H](CC2)O)C)O)OC(=O)C1=C)C,[C@@H]1([C@H]2[C@@H](CC(=C1[C@H](CCCO)C)C)OC(=O)C2=C)OC(=O)CC(C)C,[C@H]12[C@H](C(=C)C(=O)O1)C[C@H]([C@]1(O[C@@H](C(=C)CCC[C@@H]([C@H]2O)C)CC1)C)O,[C@H]12[C@H](C(=C(C[C@H]1OC(=O)C2=C)C)[C@H](CCCO)C)OC(=O)[C@@H](CC)C,CC(C)[C@]1(CCC2=C[C@@H](CC(=C)[C@H](CC[C@@](C)(/C=C/1)O)O)OC2=O)O,[C@@]12([C@@H]([C@H](C[C@H]1O)OC(=O)C…	[C@]12([C@H](O1)C[C@@H]1[C@H]([C@@H]([C@H](CCCC(=C)[C@@H](CC2)O)C)O)OC(=O)C1=C)C	SN00295918,SN00275674,SN00242346,SN00288730,CHEBI:68872,SN00344422,SN00243561,SN00374967,SN00329413,SN00322107	0.0666667	0.2	6	1	1	-1
ESI-	187.097	3.017	C9H16O4	9	16	4	0	0	0	0	0	0	0	CHO				1.37669e+07	2.31153e+07	1.39585e+07	3.19882e+07	2.57636e+07	2.74213e+07	[M-H]-	46.43	0.444444	1.77778	186.888	0.111914	187.097	12	N/A	https://gnps.ucsd.edu/ProteoSAFe/result.jsp?task=f72bf0170ce1439aa318b500bead7605&view=view_all_clusters_withID&show=true#%7B%22main.cluster%20index_lowerinput%22%3A%221860%22%2C%22main.cluster%20index_upperinput%22%3A%221860%22%7D	1.0000000,0.9712986,0.9327287,0.9182034,0.8980242,0.8839022,0.8810272,0.8658015,0.8637562,0.8569204	CC[C@]1([C@H](C[C@@H](OC1=O)CO)O)C,[C@H]1(C(=O)OC[C@H]1CO)[C@H](O)CCC,[C@H](C(=C)COCC)(CC(=O)OC)O,C(=C)(C(=O)OCC(C)C)[C@@H](OO)C,[C@@H]1([C@H](CC)O)C[C@H](CO1)CC(=O)O,[C@H]1(C[C@H](C(=O)O1)CCO)C[C@@H](O)C,C1CCO[C@@]2(C1)[C@@H](C[C@@H](CO2)O)O,[H]OC(=O)C([H])([H])[C@@]([H])(C(=O)O[H])C([H])([H])C([H])([H])C([H])([H])C([H])([H])C([H])([H])[H],[C@@]([C@H]1[C@@H](O1)C)(/C=C/[C@@H](O)C)(CO)O,[C@]12([C…	SN00033403,SN00234141,SN00368276,SN00277232,SN00384348,SN00377706,SN00123971,FDB028565,SN00327973,SN00326961				1,0.914,0.841,0.805,0.777,0.726,0.725,0.715,0.713,0.707	[C@H]1(C(=O)OC[C@H]1CO)[C@H](O)CCC,[C@H]1(C[C@H](C(=O)O1)CCO)C[C@@H](O)C,CC[C@]1([C@H](C[C@@H](OC1=O)CO)O)C,CCCCOC(=O)CC(=O)OCC,[C@H]([C@H](C(=O)O)C)(C(=O)O)CCCC,C(=O)(CCC(=O)OC)OCCCC,[H]OC(=O)C([H])([H])[C@@]([H])(C(=O)O[H])C([H])([H])C([H])([H])C([H])([H])C([H])([H])C([H])([H])[H],CCOC(=O)C(C)C(C)OC(C)=O,COC(=O)CCCC(C)OC(C)=O,CC(CCC(=O)O)CC(C)C(=O)O	[C@H]1(C(=O)OC[C@H]1CO)[C@H](O)CCC	SN00234141,SN00377706,SN00033403,FDB015094,SN00232185,SN00350430,FDB028565,FDB009371,FDB009808,CHEBI:89874	0	0	2	-2	-2	-0.888889
ESI-	183.067	2.721	C9H12O4	9	12	4	0	0	0	0	0	0	0	CHO	8.41006e+06	1.95655e+06	877446	5.10715e+06	2.07526e+07	6.75892e+06	2.86222e+06	1.11467e+07	3.4706e+06	[M-H]-	14.57	0.444444	1.33333	182.863	0.137414	183.067	12	N/A	https://gnps.ucsd.edu/ProteoSAFe/result.jsp?task=f72bf0170ce1439aa318b500bead7605&view=view_all_clusters_withID&show=true#%7B%22main.cluster%20index_lowerinput%22%3A%221717%22%2C%22main.cluster%20index_upperinput%22%3A%221717%22%7D	1.0000000,0.9788160,0.9659143,0.9620991,0.9601718,0.9566606,0.9554891,0.9427298,0.9359544,0.9359130	CCC[C@H]1[C@@H](C(=C)C(=O)O1)C(=O)O,[C@]1(OC(=CC(=O)C1)C)(CC(=O)O)C,C\1(=C\C)/[C@@H](CC(=O)OC1)CC(=O)O,C\1(=C\C)/[C@H](CC(=O)O)CCOC1=O,[C@]1(C2=CCC[C@@H]2CC(=O)O1)(CO)O,C1=CC(CCC1CC(=O)C(=O)O)O,[C@H]1(C(=C(C(=O)O1)C)C(=O)O)CCC,CC(C1=CC=C[C@@H]([C@@H]1O)O)C(=O)O,C\C=C(\C=O)C(CC=O)CC(O)=O,c1(c(cc(=O)oc1C)OC)CCO	CHEBI:125615,SN00355309,SN00302571,SN00250706,SN00324073,CHEBI:64808,SN00333695,CHEBI:10471,FDB019286,SN00344434				1,0.957,0.944,0.9,0.863,0.84,0.839,0.837,0.809,0.761	C\1(=C\C)/[C@H](CC(=O)O)CCOC1=O,C\1(=C\C)/[C@@H](CC(=O)OC1)CC(=O)O,CCC[C@H]1[C@@H](C(=C)C(=O)O1)C(=O)O,COC1=CC(=CC=C1O)C(O)CO,COC1=C(O)C=C(C=C1)C(O)CO,[C@H]12[C@H]([C@@H](C=C1CO)O)CC(=O)OC2,[C@@H]12[C@@H](C(=C[C@@H]1OC(=O)C2)CO)CO,C[C@@H]1C[C@]2(C[C@H](OC2=O)C)C(=O)O1,[C@H]1(C(=C(C(=O)O1)C)C(=O)O)CCC,[C@H]12[C@H]([C@@H](C=C1CO)O)CC(=O)CO2	C\1(=C\C)/[C@H](CC(=O)O)CCOC1=O	SN00250706,SN00302571,CHEBI:125615,FDB030603,FDB013681,SN00246833,SN00400700,SN00043068,SN00333695,SN00349295	0	0.285714	4	0	0	-0.444444
ESI-	321.134	3.819	C17H22O6	17	22	6	0	0	0	0	0	0	0	CHO	4162994	5015843	9708986	26870176	26467904	7480653	13246645	4931192	8870206	[M-H]-	11.01	0.352941	1.29412	320.775	0.224581	321.134	10	N/A	https://gnps.ucsd.edu/ProteoSAFe/result.jsp?task=f72bf0170ce1439aa318b500bead7605&view=view_all_clusters_withID&show=true#%7B%22main.cluster%20index_lowerinput%22%3A%228257%22%2C%22main.cluster%20index_upperinput%22%3A%228257%22%7D	1.0000000,0.9280898,0.9087360,0.9066921,0.8997238,0.8914716,0.8843853,0.8793643,0.8737919,0.8732083	[C@H]12[C@H](OC(=O)C2=C)/C=C(\CC[C@H](C(=C)C[C@@H]1OC(=O)C)OO)/C,C12=C(COC(=O)C)[C@@H](CC[C@@]1(C[C@@H]1[C@@H](C(=C)C(=O)O1)C2)C)OO,C12=C(C(=O)O[C@@H]1/C=C(/[C@H](C[C@H](C(=C)CC2)O)OC(=O)C)\C)CO,[C@H]12[C@]([C@@H](C[C@@H](C2=C)CC(=O)O)O)(CCC2=C(C(=O)O[C@H]12)CO)C,C12=C(C(=O)O[C@@H]1/C=C(/[C@H](C[C@@H](/C(=C\C2)/C)O)OC(=O)C)\C)CO,C12=C([C@H](C[C@@H]([C@@H]3[C@H]1OC(=O)C3=C)OC(=O)C)C)CC[C@]2(OO)C,C…	SN00339055,SN00337256,SN00390712,SN00301653,SN00279539,SN00324959,SN00037108,SN00321989,SN00252473,SN00267427				1,0.99,0.988,0.986,0.981,0.978,0.976,0.973,0.964,0.957	[C@H]12[C@](O2)(CC/C=C(/C[C@@H](C2=C(C(=O)O[C@H]12)COC(=O)C)O)\C)C,C1(=C2[C@@H]([C@@H]3[C@]([C@@H](C[C@@H](C3=C)OC(=O)C)O)(CC2)C)OC1=O)CO,[C@]12([C@@H]([C@@H]3C(=C(C(=O)O3)COC(=O)C)[C@H](C2)O)C(=CC[C@H]1O)C)C,[C@]12([C@@H]([C@@H]3C(=C(C(=O)O3)COC(=O)C)[C@H](C2)O)C(=C)CC[C@H]1O)C,[C@]12([C@H](O1)CC/C(=C/[C@@H]1[C@@H]([C@@H](C2)O)C(=C)C(=O)O1)/C)COC(=O)C,[C@@]12([C@@H](O1)CC/C(=C\[C@H]([C@H]1[C@H](…	[C@H]12[C@](O2)(CC/C=C(/C[C@@H](C2=C(C(=O)O[C@H]12)COC(=O)C)O)\C)C	SN00364192,SN00397607,SN00236470,SN00377818,SN00267427,SN00388088,SN00259530,SN00381416,SN00367791,SN00333043	0.0909091	0.285714	7	1	1	-0.588235
ESI-	173.082	2.667	C8H14O4	8	14	4	0	0	0	0	0	0	0	CHO				1.31539e+07	4.14213e+06	1.08955e+07	9.95504e+06	1.07795e+07	1.05476e+07	[M-H]-	24.19	0.5	1.75	172.889	0.111265	173.082	12	N/A	https://gnps.ucsd.edu/ProteoSAFe/result.jsp?task=f72bf0170ce1439aa318b500bead7605&view=view_all_clusters_withID&show=true#%7B%22main.cluster%20index_lowerinput%22%3A%221374%22%2C%22main.cluster%20index_upperinput%22%3A%221374%22%7D	1.0000000,0.9240398,0.9194302,0.9021051,0.8939482,0.8818310,0.8201467,0.8050359,0.7869741,0.7637893	[C@H](C(=C)CO)(CC(=O)OCC)O,[C@@H]1(C[C@@H]([C@H](CC1)O)O)C(=O)OC,O1C(=O)C[C@H](C[C@H]1C[C@@H](O)C)O,[C@H]1(C(=O)[C@H](CC1)CO)[C@H](CO)O,C(C(=O)O)[C@@]1(CC[C@@H](CC1)O)O,CCCC(CCC(=O)O)C(=O)O,[H]OC(=O)C([H])([H])C([H])([H])C([H])([H])C([H])(C(=O)O[H])C([H])([H])C([H])([H])[H],C(=O)([C@@H](OC(=O)C)[C@H](CC)C)O,C(=O)([C@@H](OC(=O)C)CC(C)C)O,[C@@H]12OC(O[C@@H]1C[C@H](O2)CO)(C)C	SN00305481,SN00320291,SN00359014,SN00342610,SN00239765,CHEBI:80644,FDB022965,SN00343393,SN00394832,SN00262264				1,0.991,0.676,0.664,0.639,0.596,0.559,0.557,0.55,0.53	[C@H](C(=C)CO)(CC(=O)OCC)O,O1C(=O)C[C@H](C[C@H]1C[C@@H](O)C)O,[C@@H]1(C[C@@H]([C@H](CC1)O)O)C(=O)OC,CCCC(CCC(=O)O)C(=O)O,C(C(=O)O)[C@@]1(CC[C@@H](CC1)O)O,[C@H]1(C(=O)[C@H](CC1)CO)[C@H](CO)O,CC(CC(C)C(=O)O)CC(=O)O,C(=O)([C@@H](OC(=O)C)[C@H](CC)C)O,C(=O)([C@@H](OC(=O)C)CC(C)C)O,[C@H](C(=O)O)(CC[C@@H](C(=O)O)C)C	[C@H](C(=C)CO)(CC(=O)OCC)O	SN00305481,SN00359014,SN00320291,CHEBI:80644,SN00239765,SN00342610,CHEBI:89933,SN00343393,SN00394832,SN00302268	0	0	2	-2	-2	-0.75
ESI-	171.066	1.484	C8H12O4	8	12	4	0	0	0	0	0	0	0	CHO				1.44058e+07	4.56123e+06	5.79521e+06	1.67653e+07	1.00531e+07	2.29387e+07	[M-H]-	44.05	0.5	1.5	170.875	0.125014	171.066	12	N/A	https://gnps.ucsd.edu/ProteoSAFe/result.jsp?task=f72bf0170ce1439aa318b500bead7605&view=view_all_clusters_withID&show=true#%7B%22main.cluster%20index_lowerinput%22%3A%221296%22%2C%22main.cluster%20index_upperinput%22%3A%221296%22%7D	1.0000000,0.9998630,0.9977853,0.8556724,0.8217659,0.8183957,0.8108401,0.8055229,0.7991795,0.7933744	[C@H]1([C@@H](CC(=O)O1)O)[C@H](/C=C/C)O,CC(C)[C@@]1(C(=CC(=O)O1)OC)O,[C@H]1([C@H]([C@H](C=C[C@H]1C)O)O)C(=O)O,Cc1cc(co1)[C@@H]([C@@H](CO)O)O,[C@]1(C(=O)C=C[C@@H](C1)O)(CCO)O,C(=C(C)C)(C(=O)O)CCC(=O)O,CC(=C)C(CC(O)=O)CC(O)=O,[C@@]12([C@H](CC(=O)C[C@H]1O)OCC2)O,[C@H]12[C@H]([C@@H](CC2)[C@H](C(=O)[C@H]1O)O)O,CC(=O)CCC(=O)CCC(=O)O	SN00283230,SN00013675,SN00324690,SN00020731,SN00229061,SN00283106,FDB009650,SN00253047,SN00285702,CHEBI:73742				1,0.872,0.844,0.748,0.644,0.64,0.612,0.596,0.591,0.579	[C@H]1([C@@H](CC(=O)O1)O)[C@H](/C=C/C)O,[C@]1(C(=O)C=C[C@@H](C1)O)(CCO)O,[C@H]1([C@H]([C@H](C=C[C@H]1C)O)O)C(=O)O,CC(C)[C@@]1(C(=CC(=O)O1)OC)O,[C@]1(C(=O)C(=CCO1)OC)(OC)C,[C@@]12([C@H](CC(=O)C[C@H]1O)OCC2)O,C(=C(C)C)(C(=O)O)CCC(=O)O,CCOC(=O)/C(=C/OC(=O)C)/C,C(=O)(CCC(=O)CC(=O)C)OC,CCOC(=O)C(=O)CC(=O)CC	[C@H]1([C@@H](CC(=O)O1)O)[C@H](/C=C/C)O	SN00283230,SN00229061,SN00324690,SN00013675,SN00325338,SN00253047,SN00283106,SN00126237,SN00349090,FDB013420	0	0.166667	3	-1	-1	-0.5
ESI-	157.087	2.566	C8H14O3	8	14	3	0	0	0	0	0	0	0	CHO				8.03846e+06	2.37457e+06	2.86518e+06	1.31198e+07	1.97977e+07	2.01664e+07	[M-H]-	26.34	0.375	1.75	156.912	0.0884047	157.087	12	N/A	https://gnps.ucsd.edu/ProteoSAFe/result.jsp?task=f72bf0170ce1439aa318b500bead7605&view=view_all_clusters_withID&show=true#%7B%22main.cluster%20index_lowerinput%22%3A%22861%22%2C%22main.cluster%20index_upperinput%22%3A%22861%22%7D	1.0000000,0.9912546,0.9586304,0.9553201,0.9474622,0.9424880,0.9317961,0.9268090,0.9071922,0.9051874	CCCC(C(=O)CC)C(=O)O,CCCC(CC(=O)C)C(=O)O,C1C(=O)C[C@@H](CCO[C@H]1O)C,[H]OC(=O)C(=O)C([H])([H])C([H])([H])C([H])([H])C([H])([H])C([H])([H])C([H])([H])[H],C(=C\C(=O)O)/[C@H]([C@H](O)CC)C,[H]OC(=O)C([H])([H])C(=O)C([H])([H])C([H])([H])C([H])([H])C([H])([H])C([H])([H])[H],[C@@H]1(OC(=O)C[C@H](C1)O)CCC,[C@@H]1(O[C@H](CCC1)C)CC(=O)O,CC(=O)O[C@@H]1CCCC[C@H]1O,[C@]1(C(=O)CCCC1)(CCO)O	CHEBI:80638,CHEBI:80641,SN00261711,FDB029499,SN00234509,FDB028033,SN00291330,SN00355947,SN00127568,SN00309617				1,0.989,0.985,0.973,0.949,0.949,0.948,0.922,0.92,0.918	C(=C\C(=O)O)/[C@H]([C@H](O)CC)C,C[C@H](CCC/C=C/C(=O)O)O,[C@@H]1(OC(=O)C[C@H](C1)O)CCC,[C@@H]1([C@H]([C@H](OC(=O)[C@@H]1C)C)C)O,[C@@H]1(O[C@H](CCC1)C)CC(=O)O,C(=O)(/C=C/C[C@@H](O)C)OCC,C1(=O)O[C@H](CCC[C@H](C1)O)C,CCCC(C(=O)CC)C(=O)O,C1C(=O)C[C@@H](CCO[C@H]1O)C,CCCC(CC(=O)C)C(=O)O	C(=C\C(=O)O)/[C@H]([C@H](O)CC)C	SN00234509,CHEBI:78850,SN00291330,SN00368926,SN00355947,SN00236245,SN00394946,CHEBI:80638,SN00261711,CHEBI:80641	0	0.0769231	2	-1	-1	-1
ESI-	187.097	2.917	C9H16O4	9	16	4	0	0	0	0	0	0	0	CHO				2.52989e+07	2.73545e+07	3.20037e+07	1.76628e+07	2.07358e+07	2.22702e+07	[M-H]-	77.12	0.444444	1.77778	186.888	0.111914	187.097	12	N/A	https://gnps.ucsd.edu/ProteoSAFe/result.jsp?task=f72bf0170ce1439aa318b500bead7605&view=view_all_clusters_withID&show=true#%7B%22main.cluster%20index_lowerinput%22%3A%221855%22%2C%22main.cluster%20index_upperinput%22%3A%221855%22%7D	1.0000000,0.9715130,0.9314383,0.9201657,0.8982023,0.8881225,0.8799071,0.8620944,0.8558303,0.8537144	CC[C@]1([C@H](C[C@@H](OC1=O)CO)O)C,[C@H]1(C(=O)OC[C@H]1CO)[C@H](O)CCC,C(=C)(C(=O)OCC(C)C)[C@@H](OO)C,[C@H](C(=C)COCC)(CC(=O)OC)O,[C@@H]1([C@H](CC)O)C[C@H](CO1)CC(=O)O,[C@H]1(C[C@H](C(=O)O1)CCO)C[C@@H](O)C,C1CCO[C@@]2(C1)[C@@H](C[C@@H](CO2)O)O,[C@]12([C@@]([C@@H](CO1)CC2)(CO)O)CCO,[C@@]([C@H]1[C@@H](O1)C)(/C=C/[C@@H](O)C)(CO)O,[H]OC(=O)C([H])([H])[C@@]([H])(C(=O)O[H])C([H])([H])C([H])([H])C([H])([…	SN00033403,SN00234141,SN00277232,SN00368276,SN00384348,SN00377706,SN00123971,SN00326961,SN00327973,FDB028565				1,0.985,0.934,0.849,0.766,0.75,0.741,0.729,0.692,0.682	C1CCO[C@@]2(C1)[C@@H](C[C@@H](CO2)O)O,CC(C(CC(O)=O)CC(O)=O)(C)C,[C@]12([C@@]([C@@H](CO1)CC2)(CO)O)CCO,[C@@]12([C@](O1)(CC[C@@H]2CO)CCO)CO,CC(CCC(=O)O)CC(C)C(=O)O,CC(CCCCC(=O)O)CC(=O)O,CC[C@]1([C@H](C[C@@H](OC1=O)CO)O)C,C(=O)(CCC(CCC(=O)O)(C)C)O,[C@H]([C@H](C(=O)O)C)(C(=O)O)CCCC,OC(=O)CCCCCCCC(O)=O	C1CCO[C@@]2(C1)[C@@H](C[C@@H](CO2)O)O	SN00123971,CCMSLIB00000081572,SN00326961,SN00365967,CHEBI:89874,CHEBI:89847,SN00033403,SN00352776,SN00232185,FDB012195	0	0	2	-2	-2	-0.888889
ESI-	253.144	4.147	C14H22O4	14	22	4	0	0	0	0	0	0	0	CHO				2.6185e+07	3.11232e+06	3.56463e+07	2.25267e+06	5.62804e+06	3.88335e+06	[M-H]-	11.33	0.285714	1.57143	252.861	0.138663	253.144	12	N/A	https://gnps.ucsd.edu/ProteoSAFe/result.jsp?task=f72bf0170ce1439aa318b500bead7605&view=view_all_clusters_withID&show=true#%7B%22main.cluster%20index_lowerinput%22%3A%224843%22%2C%22main.cluster%20index_upperinput%22%3A%224843%22%7D	1.0000000,0.9656989,0.8722263,0.8691022,0.8656413,0.8602241,0.8589649,0.8570895,0.8542102,0.8472227	CCC/C=C/C=C/[C@@H]1C[C@H]([C@H](C(=O)[C@H]1CO)O)O,[C@H]1([C@H](C=C(CC1)CO)/C=C(/C(=O)O)\CO)C(C)C,[C@H]12C(=CC(=O)[C@@H]([C@H]1C)O)CC[C@H](C2)[C@](CO)(O)C,[C@H]1([C@H](CCC1=O)CCCC(=O)O)C/C=C\[C@H](O)C,CCCCC/C=C/C1=C([C@@H]([C@@H]2[C@H]([C@@H]1O)O2)O)CO,C[C@H]1CCC/C=C/[C@H]2CC[C@@H]([C@@H](CC(=O)O1)O2)O,CCCCCCCCC1C(C(=C)C(=O)O1)C(=O)O,[C@@H]12[C@H]([C@@H]([C@@](CC2)(O)C)O)O[C@H](C1=C)C(=O)C(C)C,[C@…	SN00013714,SN00305273,SN00240853,SN00384265,SN00030056,CHEBI:65450,CHEBI:95108,SN00279974,SN00332834,SN00337749				1,0.961,0.862,0.851,0.812,0.763,0.756,0.754,0.753,0.73	C[C@H]1CCC/C=C/[C@H]2CC[C@@H]([C@@H](CC(=O)O1)O2)O,[C@@H]1(OC(=O)C=C1)CCCCCCCC(=O)OCC,CCCCCCCCC1C(C(=C)C(=O)O1)C(=O)O,[C@]1([C@](C=C[C@@H]2[C@@H]1CC[C@@H](C2)C)(CO)O)(C(=O)O)C,C(=C(\CC/C=C(/CCC(=O)OC)\C)/C)/C(=O)OC,[C@H]1([C@H](C=C(CC1)CO)/C=C(/C(=O)O)\CO)C(C)C,[C@H]1([C@H](CCC1=O)CCCC(=O)O)C/C=C\[C@H](O)C,[C@H]12C(=CC(=O)[C@@H]([C@H]1C)O)CC[C@H](C2)[C@](CO)(O)C,CCCCC/C=C/C1=C([C@@H]([C@@H]2[C@H]…	C[C@H]1CCC/C=C/[C@H]2CC[C@@H]([C@@H](CC(=O)O1)O2)O	CHEBI:65450,SN00228329,CHEBI:95108,SN00332834,SN00334461,SN00305273,SN00384265,SN00240853,SN00030056,SN00046917	0	0.166667	4	0	0	-1
ESI-	157.087	2.431	C8H14O3	8	14	3	0	0	0	0	0	0	0	CHO				3.03604e+07	2.61556e+07	2.46591e+07	8.7867e+06	1.45528e+07	2.10699e+07	[M-H]-	26.51	0.375	1.75	156.912	0.0884047	157.087	12	N/A	https://gnps.ucsd.edu/ProteoSAFe/result.jsp?task=f72bf0170ce1439aa318b500bead7605&view=view_all_clusters_withID&show=true#%7B%22main.cluster%20index_lowerinput%22%3A%22860%22%2C%22main.cluster%20index_upperinput%22%3A%22860%22%7D	1.0000000,0.9896598,0.9496612,0.9486805,0.9411581,0.9320610,0.9223188,0.9068156,0.8937974,0.8881305	CCCC(C(=O)CC)C(=O)O,CCCC(CC(=O)C)C(=O)O,[H]OC(=O)C(=O)C([H])([H])C([H])([H])C([H])([H])C([H])([H])C([H])([H])C([H])([H])[H],C(=C\C(=O)O)/[C@H]([C@H](O)CC)C,[H]OC(=O)C([H])([H])C(=O)C([H])([H])C([H])([H])C([H])([H])C([H])([H])C([H])([H])[H],C1C(=O)C[C@@H](CCO[C@H]1O)C,[C@@H]1(OC(=O)C[C@H](C1)O)CCC,[C@@H]1(O[C@H](CCC1)C)CC(=O)O,C(=O)(/C=C/C[C@@H](O)C)OCC,CC(=O)O[C@@H]1CCCC[C@H]1O	CHEBI:80638,CHEBI:80641,FDB029499,SN00234509,FDB028033,SN00261711,SN00291330,SN00355947,SN00236245,SN00127568				1,0.971,0.96,0.931,0.93,0.909,0.908,0.827,0.79,0.764	C[C@H](CCC/C=C/C(=O)O)O,C(=C\C(=O)O)/[C@H]([C@H](O)CC)C,[C@]1(C(=O)CCCC1)(CCO)O,C1(CCC(=O)CC1)(CCO)O,CCCC(CC(=O)C)C(=O)O,CCCC(C(=O)CC)C(=O)O,C1CCC(CC1)(CC(=O)O)O,[C@@H]1(O[C@H](CCC1)C)CC(=O)O,[C@@H]1(OC(=O)C[C@H](C1)O)CCC,C1(=O)O[C@H](CCC[C@H](C1)O)C	C[C@H](CCC/C=C/C(=O)O)O	CHEBI:78850,SN00234509,SN00309617,SN00397774,CHEBI:80641,CHEBI:80638,CHEBI:37276,SN00355947,SN00291330,SN00394946	0	0.0769231	2	-1	-1	-1
ESI-	184.135	1.762	C10H19NO2	10	19	2	1	0	0	0	0	0	0	CHON	623802	447026	488820	60146	60415	139939				[M-H]-	31.45	0.2	1.9	183.929	0.0706068	184.135	6	N/A	https://gnps.ucsd.edu/ProteoSAFe/result.jsp?task=f72bf0170ce1439aa318b500bead7605&view=view_all_clusters_withID&show=true#%7B%22main.cluster%20index_lowerinput%22%3A%221756%22%2C%22main.cluster%20index_upperinput%22%3A%221756%22%7D	1.0000000,0.6072359,0.4733333,0.4140186,0.3439490	CC1CC(CC1C)(CC(=O)O)CN,C(=O)(/C=C/[C@@H](CC)O)NCC(C)C,[C@H]1([C@@H]2N(CC[C@@H]1O)CCCC2)CO,N(C(=O)CCCC)C(=O)CCCC,[N@@+]12([C@@H]([C@H](CCC1)CO)CCCC2)[O-]	DB12032,SN00232054,SN00236814,SN00369591,SN00368118				1,0.829,0.675,0.593,0.279	CC1CC(CC1C)(CC(=O)O)CN,[C@H]1([C@@H]2N(CC[C@@H]1O)CCCC2)CO,[N@@+]12([C@@H]([C@H](CCC1)CO)CCCC2)[O-],N(C(=O)CCCC)C(=O)CCCC,C(=O)(/C=C/[C@@H](CC)O)NCC(C)C	CC1CC(CC1C)(CC(=O)O)CN	DB12032,SN00236814,SN00368118,SN00369591,SN00232054	0	0	2	0	-1	-1.2
ESI-	257.139	4.354	C13H22O5	13	22	5	0	0	0	0	0	0	0	CHO				1.7551e+07	6.70106e+06	6.51552e+06	3.52777e+06	7.17625e+06	6.92831e+06	[M-H]-	17.03	0.384615	1.69231	256.852	0.148124	257.139	12	N/A	https://gnps.ucsd.edu/ProteoSAFe/result.jsp?task=f72bf0170ce1439aa318b500bead7605&view=view_all_clusters_withID&show=true#%7B%22main.cluster%20index_lowerinput%22%3A%225080%22%2C%22main.cluster%20index_upperinput%22%3A%225080%22%7D	1.0000000,0.9384409,0.8564981,0.8428982,0.8390685,0.7543502,0.7118261,0.6562066	CC1=C(C(=O)O[C@@H]1O)[C@H](CCCCC[C@@H](C)O)O,[C@@H]1([C@@H](CC(=O)O1)C)CC[C@H](C(=O)[C@@H](CCC)O)O,[C@H](C(=C)C(=O)OC)(C(=O)OC)CCCC[C@H](O)C,[C@H](C(=C)C(=O)OC)(C(=O)OC)CCCCCCO,[C@@]1(OC(=O)C=C1)(CCCCC[C@@]([C@@H](O)C)(O)C)O,[C@@H]1(O[C@@H](CC1)CC(=O)O)CCCCCCC(=O)O,CCCCCCCC[C@H]([C@H](CC(=O)[O-])O)C(=O)[O-],C[C@H](CCCCCC[C@@H](CCC(=O)[O-])C(=O)[O-])O	SN00029617,SN00333267,SN00289732,SN00334547,SN00394510,SN00305379,SN00038827,SN00028923				1,0.775,0.615,0.547,0.541,0.535,0.403,0.372	CC1=C(C(=O)O[C@@H]1O)[C@H](CCCCC[C@@H](C)O)O,[C@@]1(OC(=O)C=C1)(CCCCC[C@@]([C@@H](O)C)(O)C)O,[C@@H]1([C@@H](CC(=O)O1)C)CC[C@H](C(=O)[C@@H](CCC)O)O,[C@H](C(=C)C(=O)OC)(C(=O)OC)CCCC[C@H](O)C,[C@H](C(=C)C(=O)OC)(C(=O)OC)CCCCCCO,[C@@H]1(O[C@@H](CC1)CC(=O)O)CCCCCCC(=O)O,CCCCCCCC[C@H]([C@H](CC(=O)[O-])O)C(=O)[O-],C[C@H](CCCCCC[C@@H](CCC(=O)[O-])C(=O)[O-])O	CC1=C(C(=O)O[C@@H]1O)[C@H](CCCCC[C@@H](C)O)O	SN00029617,SN00394510,SN00333267,SN00289732,SN00334547,SN00305379,SN00038827,SN00028923	0	0.047619	3	-2	-2	-0.923077
ESI-	159.103	2.94	C8H16O3	8	16	3	0	0	0	0	0	0	0	CHO				5.80924e+06	2.13578e+06	4.16558e+06	3.88348e+06	6.66465e+06	6.21383e+06	[M-H]-	10.64	0.375	2	158.925	0.0746558	159.103	12	N/A	https://gnps.ucsd.edu/ProteoSAFe/result.jsp?task=f72bf0170ce1439aa318b500bead7605&view=view_all_clusters_withID&show=true#%7B%22main.cluster%20index_lowerinput%22%3A%22907%22%2C%22main.cluster%20index_upperinput%22%3A%22907%22%7D	1.0000000,0.9609772,0.9400345,0.9384515,0.8751532,0.8512042,0.8441315,0.8426969,0.8423635,0.8421180	CCCCCCCC(=O)OO,CCCC(CC(C)O)C(=O)O,CCCC(CCCO)C(=O)O,CCCC(C(CC)O)C(=O)O,[H]OC(=O)[C@]([H])(O[H])C([H])([H])C([H])([H])C([H])([H])C([H])([H])C([H])([H])C([H])([H])[H],C(=O)([C@H](CC(C)C)O)OCC,CCOC(=O)C(O)C(C)CC,[H]OC(=O)C([H])([H])C([H])(O[H])C([H])([H])C([H])([H])C([H])([H])C([H])([H])C([H])([H])[H],CCCC(O)CC(=O)OCC,C(=O)(C[C@H](O)C)OCCCC	FDB010805,CHEBI:80635,CHEBI:80636,CHEBI:80637,FDB023097,SN00299410,FDB009395,FDB022924,FDB008101,SN00263851				1,0.996,0.978,0.951,0.846,0.82,0.758,0.755,0.747,0.706	[H]OC(=O)C([H])([H])C([H])(O[H])C([H])([H])C([H])([H])C([H])([H])C([H])([H])C([H])([H])[H],[H]OC(=O)[C@]([H])(O[H])C([H])([H])C([H])([H])C([H])([H])C([H])([H])C([H])([H])C([H])([H])[H],[H]OC(=O)C([H])([H])C([H])([H])C([H])([H])C([H])([H])C([H])([H])C([H])(O[H])C([H])([H])[H],CCCC(O)CC(=O)OCC,C(C(=O)OCC)[C@](O)(CC)C,C(=O)(C[C@H](O)C)OCCCC,C(=O)([C@H](CC(C)C)O)OCC,CCOC(=O)C(O)C(C)CC,[C@H](C(=O)OCC)…	[H]OC(=O)C([H])([H])C([H])(O[H])C([H])([H])C([H])([H])C([H])([H])C([H])([H])C([H])([H])[H]	FDB022924,FDB023097,FDB022232,FDB008101,SN00317233,SN00263851,SN00299410,FDB009395,SN00310779,FDB009659	0	0	1	-2	-2	-1.25
ESI-	381.154	3.73	C19H26O8	19	26	8	0	0	0	0	0	0	0	CHO	21877185	8607303	14033654	3883629	6737335	1790331	12306856	36556857	18983405	[M-H]-	99.11	0.421053	1.36842	380.728	0.2716	381.154	9	N/A	https://gnps.ucsd.edu/ProteoSAFe/result.jsp?task=f72bf0170ce1439aa318b500bead7605&view=view_all_clusters_withID&show=true#%7B%22main.cluster%20index_lowerinput%22%3A%2210994%22%2C%22main.cluster%20index_upperinput%22%3A%2210994%22%7D	1.0000000,0.9463141,0.9390309,0.9137326,0.9128682,0.8918110,0.8652928,0.8107443,0.8085619,0.8062359	COC1=CC=C(C=CC(OC2OC(C(O)C(O)C2O)C(O)=O)C(C)C)C=C1,[H]OC(=O)[C@@]1([H])O[C@@]([H])(OC(=O)C([H])(C2=C([H])C([H])=C(C([H])=C2[H])C([H])([H])C([H])(C([H])([H])[H])C([H])([H])[H])C([H])([H])[H])[C@]([H])(O[H])[C@@]([H])(O[H])[C@]1([H])O[H],[C@H]12[C@H](C[C@@](C[C@H](/C=C(\[C@H](C2)OC(=O)C)/C)OC(=O)C)(OO)C)OC(=O)C1=C,c12c([C@@H]([C@H](C2=O)C)O[C@H]2[C@@H]([C@H]([C@H](CO2)O)O)O)cc(c(c1C)[C@H](CO)O)C,CC…	HMDB0132958,FDB027658,SN00298332,SN00245657,CHEBI:121658,SN00365643,SN00401090,SN00296574,CHEBI:68930,SN00311937				1,0.968,0.967,0.958,0.951,0.942,0.919,0.885,0.873,0.862	[C@@H]12[C@]([C@H](C[C@H]2C(=C)C[C@@H]([C@@H]2[C@@H]1OC(=O)[C@H]2C)OC(=O)C(=C)CO)O)(CO)O,[C@@]12([C@@H]([C@H]3[C@H]([C@@H]([C@H]([C@@H]1[C@H](C[C@H]2O)OC(=O)C)C)O)OC(=O)C3=C)OC(=O)C)C,[C@@]12([C@@H]([C@@H]3[C@@H]([C@H](C1)OC(=O)[C@H](CO)C)C(=C)C(=O)O3)[C@H](CC[C@H]2O)C(=O)O)C,[C@@]12(/C(=C\[C@H]3[C@@H]([C@@H](C[C@](O1)([C@H](C2)O)C)OC(=O)C(C)C)C(=C)C(=O)O3)/CO)O,[C@@]12([C@@H]([C@H]([C@@H]([C@H](…	[C@@H]12[C@]([C@H](C[C@H]2C(=C)C[C@@H]([C@@H]2[C@@H]1OC(=O)[C@H]2C)OC(=O)C(=C)CO)O)(CO)O	SN00401090,SN00255287,SN00365643,SN00311937,SN00403874,SN00309611,SN00282477,FDB019468,SN00296574,CHEBI:68930	0	0.2	7	-1	-1	-0.526316
ESI-	180.067	1.161	C9H11NO3	9	11	3	1	0	0	0	0	0	0	CHON				2.22753e+06	2.82594e+06	1.50844e+07				[M-H]-	30.84	0.333333	1.22222	179.866	0.134064	180.067	12	N/A	https://gnps.ucsd.edu/ProteoSAFe/result.jsp?task=f72bf0170ce1439aa318b500bead7605&view=view_all_clusters_withID&show=true#%7B%22main.cluster%20index_lowerinput%22%3A%221606%22%2C%22main.cluster%20index_upperinput%22%3A%221606%22%7D	1.0000000,0.9520505,0.9417723,0.8952353,0.8889575,0.8790510,0.8534195,0.8510971,0.8392723,0.8352593	c1(c(c(c(cc1)C)O)N)C(=O)OC,[CH+]1C=C(C=C[C]1C[C@H](C(=O)O)N)O,[H]OC(=O)C([H])(N([H])[H])C([H])([H])C1=C([H])C([H])=C([H])C([H])=C1O[H],C1=CC(=CC(=C1)O)CC(C(=O)O)N,[C@@]12([C@@H](CC(=O)O1)O)C=C(CC2)N=C,c1(c(c(OC)ccc1)NC)C(=O)O,OC1CNCC2=CC(O)=C(O)C=C12,c1(cc([C@H](O)C)cnc1)C(=O)OC,c1(C(=O)OCC)cnc(cc1)OC,c1cc(c2c(c1O)CNC[C@H]2O)O	SN00247470,CHEBI:32776,FDB023985,DB03552,SN00376683,SN00245907,HMDB0060280,SN00267917,SN00393348,SN00134753				1,0.855,0.854,0.808,0.764,0.73,0.714,0.698,0.694,0.689	CCOC(=O)c1ccc(cn1)OC,c1(cc([C@H](O)C)cnc1)C(=O)OC,c1(C(=O)OCC)cnc(cc1)OC,c1(c(c(c(cc1)C)O)N)C(=O)OC,c1ccc(cc1)[C@H]([C@H](C(=O)[O-])O)[NH3+],c1(C(=O)N)c(OC)cccc1OC,C1=CC(=CC(=C1)O)CC(C(=O)O)N,NC(CC1=CC=C(O)C=C1)C(O)=O,c1(c(c(OC)ccc1)NC)C(=O)O,C(=O)(c1cc(c(cc1)OC)OC)N	CCOC(=O)c1ccc(cn1)OC	SN00125155,SN00267917,SN00393348,SN00247470,SN00128119,SN00335653,DB03552,FDB000446,SN00245907,SN00369709	0.2	0.384615	5	2	1	-0.222222
ESI-	389.123	3.461	C20H22O8	20	22	8	0	0	0	0	0	0	0	CHO	2926418	3881607	18212906	2128686	2892053	1705608	2265833	1210718	2552833	[M-H]-	51.07	0.4	1.1	388.689	0.311498	389.123	9	N/A	https://gnps.ucsd.edu/ProteoSAFe/result.jsp?task=f72bf0170ce1439aa318b500bead7605&view=view_all_clusters_withID&show=true#%7B%22main.cluster%20index_lowerinput%22%3A%2211305%22%2C%22main.cluster%20index_upperinput%22%3A%2211305%22%7D	1.0000000,0.9909368,0.9556066,0.9532536,0.9441263,0.9160178,0.9101609,0.8445418,0.8278025,0.8252289	[C@]12([C@H](CC3=C(C[C@H](OC3=O)C3=CC(=O)O[C@@H]3O)C)OC(=O)C1=CCC[C@H]2O)C,[C@]12([C@H](CC3=C(C[C@H](OC3=O)C3=C[C@H](OC3=O)O)C)OC(=O)C1=CCC[C@H]2O)C,Cc1c2ccc(cc2oc(=O)c1CC(=O)N[C@@H](CCCNC(=O)N)C(=O)[O-])O,[C@@]12([C@@](C[C@H]3[C@]4([C@@H]1C=CC=C4C(=O)O3)C)(C(=O)O[C@@H](C2)/C(=C/C(=O)O)/CO)O)C,[C@]12([C@@H]([C@]3(C(=O)O[C@H](C3)c3cocc3)[C@@H](CC2)C)CCC(=O)[C@H]1C(=O)O)C(=O)O,Cc1cc(=O)oc2c1ccc(c2)…	SN00231106,SN00319954,SN00054581,SN00224344,SN00334468,SN00055460,SN00279103,SN00224438,SN00330570,SN00300406				1,0.995,0.993,0.989,0.92,0.756,0.722,0.717,0.713,0.706	[C@]12([C@H](CC3=C(C[C@H](OC3=O)C3=C[C@H](OC3=O)O)C)OC(=O)C1=CCC[C@H]2O)C,[C@]12([C@H](CC3=C(C[C@H](OC3=O)C3=CC(=O)O[C@@H]3O)C)OC(=O)C1=CCC[C@H]2O)C,[C@@]12([C@@](C[C@H]3[C@]4([C@@H]1C=CC=C4C(=O)O3)C)(C(=O)O[C@@H](C2)/C(=C/C(=O)O)/CO)O)C,[C@@]12([C@@]3([C@@H](O3)C(=O)C1=C([C@H]([C@@H]([C@@H]1[C@@H]2OC(=O)C1=C)O)OC(=O)/C(=C\C)/C)C)C)O,[C@H]12[C@@]3([C@@H]4[C@H]([C@@H]([C@@]1(C(=O)O[C@@H]2C=C1C3=CC…	[C@]12([C@H](CC3=C(C[C@H](OC3=O)C3=C[C@H](OC3=O)O)C)OC(=O)C1=CCC[C@H]2O)C	SN00319954,SN00231106,SN00224344,SN00301092,SN00240733,SN00340691,SN00340833,SN00310783,SN00249189,FDB003500	0.166667	0.375	10	2	2	-0.3
ESI-	197.046	1.976	C9H10O5	9	10	5	0	0	0	0	0	0	0	CHO				1.90652e+07	1.89544e+07	2.28214e+07	1.08468e+07	1.11179e+07	9.45885e+06	[M-H]-	11.31	0.555556	1.11111	196.826	0.174023	197.046	12	N/A	https://gnps.ucsd.edu/ProteoSAFe/result.jsp?task=f72bf0170ce1439aa318b500bead7605&view=view_all_clusters_withID&show=true#%7B%22main.cluster%20index_lowerinput%22%3A%222239%22%2C%22main.cluster%20index_upperinput%22%3A%222239%22%7D	1.0000000,0.8756717,0.7820833,0.7770049,0.7762317,0.7468237,0.7416951,0.7413568,0.7279056,0.7232226	COc1cc(ccc1O)/C=C\OOO,C1C[C@H]([C@H]2[C@@H](/C/1=C/C(=O)C(=O)O)O2)O,COC1=CC(O)=C(C=C1)C(O)C(O)=O,COC1=C(O)C=C(C=C1)[C@@H](O)C(O)=O,[H]OC(=O)[C@@]([H])(O[H])C1=C([H])C(OC([H])([H])[H])=C(O[H])C([H])=C1[H],c12[C@@H]([C@H]([C@H](c1coc2)O)O)CC(=O)O,CC(C(O)=O)C1=C(O)C(O)=C(O)C=C1,[H]OC(=O)C([H])(O[H])C([H])([H])C1=C([H])C(O[H])=C(O[H])C([H])=C1[H],c1(c(c(ccc1O)CCC(=O)O)O)O,COC1=CC(CC(O)=O)=CC(O)=C1O	SN00177333,CHEBI:85358,HMDB0137136,HMDB0029170,FDB022094,SN00266821,HMDB0137823,FDB023347,SN00303371,HMDB0131426				1,0.932,0.752,0.677,0.594,0.577,0.542,0.54,0.54,0.538	[C@@H]12[C@H](O2)[C@H](C=C(C1=O)COC(=O)C)O,C1C[C@H]([C@H]2[C@@H](/C/1=C/C(=O)C(=O)O)O2)O,c12c(c(c(c(c1O)O)O)C)CO[C@H]2O,CCOC(=O)C1=CC(O)=C(O)C(O)=C1,c1(c(cc(c(c1)O)O)OCC)C(=O)O,c1(C(=O)O)cc(c(c(c1)CCO)O)O,c1(c(c(c(cc1)OC)O)OC)C(=O)O,c1(c(cc(cc1O)C(=O)O)O)OCC,c1(c(cc(cc1OC)OC)O)C(=O)O,COC1=CC(O)=C(C=C1)C(O)C(O)=O	[C@@H]12[C@H](O2)[C@H](C=C(C1=O)COC(=O)C)O	SN00285529,CHEBI:85358,SN00392712,FDB012007,SN00392282,SN00310518,SN00379149,SN00308605,SN00404227,HMDB0137136	0	0.384615	5	0	0	0
ESI-	391.14	3.631	C20H24O8	20	24	8	0	0	0	0	0	0	0	CHO	13636791	11941586	19452478	8561443	1351439	1406134	21788986	28786418	28562642	[M-H]-	105.01	0.4	1.2	390.703	0.29675	391.14	9	N/A	https://gnps.ucsd.edu/ProteoSAFe/result.jsp?task=f72bf0170ce1439aa318b500bead7605&view=view_all_clusters_withID&show=true#%7B%22main.cluster%20index_lowerinput%22%3A%2211373%22%2C%22main.cluster%20index_upperinput%22%3A%2211373%22%7D	1.0000000,0.9916685,0.9454225,0.9426066,0.9398728,0.9369970,0.9321221,0.9051321,0.9033527,0.8960843	[C@H]12[C@H](C(=C)C(=O)O2)[C@H](OC(=O)/C(=C/CO)/CO)CC(=C)[C@]2([C@@H]1C(=CC2)C)OO,[C@H]12[C@H](C(=C)C(=O)O2)[C@@H](C=C([C@]2([C@@H]1C(=CC2)C)OO)C)OC(=O)/C(=C/CO)/CO,[C@@H]12[C@@H]3[C@H](C(=C)C(=O)O3)C[C@H](C(=C1C(=O)C=C2C)C)O[C@H]1[C@@H]([C@H]([C@@H](CO1)O)O)O,c1(c(cc2c(c1)oc(=O)cc2)CC=C(C)C)O[C@H]1[C@@H]([C@H]([C@@H]([C@H](O1)CO)O)O)O,[C@@H]1([C@@](C[C@@H]([C@@H]2[C@@H]1OC(=O)C2=C)OC(=O)C(=C)[C@…	SN00268403,SN00319449,SN00333756,SN00385619,SN00379183,SN00233685,SN00274928,FDB019192,SN00115447,SN00259458				1,0.992,0.984,0.983,0.982,0.962,0.956,0.955,0.94,0.932	C1(=O)C(=C)[C@@H]2[C@@H](O1)/C=C(\C(=O)O[C@](C[C@H]2OC(=O)/C(=C/C)/C)(CC(=O)O)C)/C,[C@H]12[C@H](C(=C)C(=O)O2)[C@@H](C=C([C@]2([C@@H]1C(=CC2)C)OO)C)OC(=O)/C(=C/CO)/CO,[C@]12([C@H]3[C@@H]([C@@H]4[C@@H]([C@@H](C1)OC(=O)/C(=C/CO)/CO)C(=C)C(=O)O4)C(=C[C@H]3O)C)OC2,[C@]12([C@@H]([C@@H]3[C@@H]([C@@H](/C=C(\[C@@H](CC2)OC)/C=O)OC(=O)C(=C)C)C(=C)C(=O)O3)O)OC1,[C@]12([C@H]3[C@@H]([C@@H]4[C@H]([C@@H]([C@@H]1…	C1(=O)C(=C)[C@@H]2[C@@H](O1)/C=C(\C(=O)O[C@](C[C@H]2OC(=O)/C(=C/C)/C)(CC(=O)O)C)/C	SN00233685,SN00319449,SN00259458,SN00336858,SN00376105,SN00248438,SN00268403,SN00275058,SN00234021,SN00362533	0.0833333	0.3125	9	1	1	-0.4
ESI-	421.187	3.055	C22H30O8	22	30	8	0	0	0	0	0	0	0	CHO	5541019	8350532	4222564	1817886	2785578	2577429	2115268	14579131	20448016	[M-H]-	23.98	0.363636	1.36364	420.717	0.283301	421.187	9	N/A	https://gnps.ucsd.edu/ProteoSAFe/result.jsp?task=f72bf0170ce1439aa318b500bead7605&view=view_all_clusters_withID&show=true#%7B%22main.cluster%20index_lowerinput%22%3A%2212435%22%2C%22main.cluster%20index_upperinput%22%3A%2212435%22%7D	1.0000000,0.9863655,0.9852355,0.9761437,0.9755328,0.9672619,0.9625879,0.9561068,0.9554415,0.9543238	C[C@H](C(=O)OC)NC(=O)[C@@H]1CN(CCN1C(=O)NC(C)C)C(=O)c1cccc(c1)F,c12c(cc(o1)C[C@](CC(=O)[C@@H]([C@H](CC[C@H](C2)C(=C)C)C(=O)OC)O)(O)C)C(=O)OC,[C@@H]12[C@@H]([C@@H]([C@@](C(=O)CC/C(=C/[C@H]1OC(=O)C2=C)/C)(O)C)OC(=O)C)OC(=O)CC(C)C,[C@@H]12[C@@H]([C@H]([C@](C(=O)C/C=C(\C[C@H]1OC(=O)C2=C)/C)(O)C)OC(=O)C)OC(=O)CC(C)C,[C@@H]1([C@@H]2[C@H](OC(=O)C2=C)C[C@H](/C=C\C(=O)[C@@]([C@@H]1OC(=O)C)(O)C)C)OC(=O)[C@…	SN00011947,SN00240074,SN00266095,SN00278244,SN00350984,CHEBI:66621,SN00004411,SN00331796,SN00042235,CCMSLIB00004710947				1,0.972,0.965,0.962,0.958,0.954,0.953,0.932,0.896,0.88	[C@@H]12[C@@H](OC(=O)C2=C)C/C(=C/CC/C(=C/[C@H]1OC(=O)[C@@H]([C@@H](O)C)C)/CO)/COC(=O)C,[C@H]12[C@H](OC(=O)[C@H]2C)/C=C(\[C@H](C/C=C(/C[C@H]1OC(=O)/C(=C/CO)/CO)\C)OC(=O)C)/C,[C@H]12[C@H](OC(=O)[C@H]2C)/C=C(/CC/C=C(/C[C@@H]1OC(=O)/C(=C\COC(=O)C)/CO)\C)\CO,[C@H]12[C@H](/C=C(\[C@H](C[C@@H](/C(=C\[C@H]1OC(=O)[C@H](CC)C)/C)O)OC(=O)C)/CO)OC(=O)C2=C,CC[C@@H](C)C(=O)O[C@H]1[C@@H]2[C@@H](/C=C(\CC/C=C(/[C@@…	[C@@H]12[C@@H](OC(=O)C2=C)C/C(=C/CC/C(=C/[C@H]1OC(=O)[C@@H]([C@@H](O)C)C)/CO)/COC(=O)C	SN00375955,SN00271222,SN00358800,SN00331796,SN00042235,SN00351171,SN00369851,SN00305545,SN00239169,CCMSLIB00004710947	0	0.222222	8	0	0	-0.636364
ESI-	243.124	3.091	C12H20O5	12	20	5	0	0	0	0	0	0	0	CHO	724651	809382	1.00762e+06	1.84695e+07	1.06657e+08	1.69811e+07	2.68669e+07	2.89806e+07	3.05348e+07	[M-H]-	80.18	0.416667	1.66667	242.853	0.147474	243.124	12	N/A	https://gnps.ucsd.edu/ProteoSAFe/result.jsp?task=f72bf0170ce1439aa318b500bead7605&view=view_all_clusters_withID&show=true#%7B%22main.cluster%20index_lowerinput%22%3A%224382%22%2C%22main.cluster%20index_upperinput%22%3A%224382%22%7D	1.0000000,0.9806356,0.9318545,0.9180619,0.8481226,0.8233920,0.7863538,0.7708594,0.6763077,0.6750500	CCC[C@H]1[C@H]([C@@H](/C=C/CC[C@@H](C(=O)O1)O)O)O,CC1(CCCN1)C2=NC3=C(C=CC=C3N2)C(=O)N,C[C@H]1CCCCC[C@@H](C(=O)[C@@H](CC(=O)O1)O)O,[C@@H]1([C@@H](OC(=O)CC[C@@H](/C=C/[C@H]1O)O)CCC)O,C([C@H]1[C@@H](OO[C@@H]1CO)C(=C)C)(OC(=O)C)(C)C,[C@H](C(=C)C(=O)O)(C(=O)OC)CCCC[C@@H](O)C,CC(C(O)CCCCC=O)C(=O)CCC(O)=O,[C@@H]12C[C@@H](C[C@H](O1)C[C@H](C[C@@H](O)C)O)OC(=O)C2,C([C@](CC/C=C(/COC(=O)C)\C)(O)C)C(=O)O,[C@@…	SN00021303,DB07232,CHEBI:59873,SN00367870,SN00330001,SN00262115,FDB010100,SN00383599,SN00353959,SN00305817				1,0.981,0.922,0.921,0.831,0.827,0.825,0.776,0.727,0.723	CCC[C@H]1[C@H]([C@@H](/C=C/CC[C@@H](C(=O)O1)O)O)O,C[C@H]1CCCCC[C@@H](C(=O)[C@@H](CC(=O)O1)O)O,[C@@H]1([C@@H](OC(=O)CC[C@@H](/C=C/[C@H]1O)O)CCC)O,CC1(CCCN1)C2=NC3=C(C=CC=C3N2)C(=O)N,[C@H](C(=C)C(=O)O)(C(=O)OC)CCCC[C@@H](O)C,C([C@H]1[C@@H](OO[C@@H]1CO)C(=C)C)(OC(=O)C)(C)C,[C@@H]12C[C@@H](C[C@H](O1)C[C@H](C[C@@H](O)C)O)OC(=O)C2,CC(C(O)CCCCC=O)C(=O)CCC(O)=O,C([C@](CC/C=C(/COC(=O)C)\C)(O)C)C(=O)O,[C@@…	CCC[C@H]1[C@H]([C@@H](/C=C/CC[C@@H](C(=O)O1)O)O)O	SN00021303,CHEBI:59873,SN00367870,DB07232,SN00262115,SN00330001,SN00383599,FDB010100,SN00353959,SN00305817	0	0.0526316	3	-2	-2	-0.833333
ESI-	249.076	3.629	C13H14O5	13	14	5	0	0	0	0	0	0	0	CHO	2286821	2816166	2741191	17459901	25331747	27111215	1207584	1247249	846824	[M-H]-	11.72	0.384615	1.07692	248.798	0.20212	249.076	12	N/A	https://gnps.ucsd.edu/ProteoSAFe/result.jsp?task=f72bf0170ce1439aa318b500bead7605&view=view_all_clusters_withID&show=true#%7B%22main.cluster%20index_lowerinput%22%3A%224627%22%2C%22main.cluster%20index_upperinput%22%3A%224627%22%7D	1.0000000,0.9352469,0.8892301,0.8864907,0.8845470,0.8801510,0.8755011,0.8722458,0.8688056,0.8666948	[C@@]12([C@H](C=CC(=O)[C@H]1O)/C=C/C)[C@@H](C(=C)OC2=O)O,C12=C(C(=O)C(=C(C1=CO[C@@H]([C@H]2C)C)O)C(=O)O)C,C[C@@H]1OC=C2C(=O)C(=C(O)O)C(=O)C(C)=C2[C@H]1C,c12c(c(c(cc1OC(C=C2)(C)C)O)C(=O)O)CO,c12c([C@@H](COC2=O)C(=O)C)c(c(cc1O)OC)C,c1ccc(cc1)[C@@H]([C@@H]([C@@H]1[C@@H](C=CC(=O)O1)O)O)O,Cc1c(cc(c2c1[C@](C)(C(=C)OC2=O)O)O)OC,[C@H]12[C@H]([C@@H]([C@H](O1)c1ccccc1)O)OC(=O)C[C@@H]2O,[C@]1([C@@H](Cc2cccc…	SN00247586,SN00288968,FDB005767,SN00316984,SN00255434,SN00021278,CHEBI:67767,SN00245019,SN00317717,SN00036691				1,0.965,0.934,0.918,0.904,0.902,0.897,0.881,0.88,0.88	c12c(c(c(cc2O)OC)C)C[C@@H](C(=O)C1=O)OC,c12c(OC(CC1=O)(C)C)c(cc(c2)C(=O)OC)O,C/C=C/C(=O)COC(=O)c1c(C)cc(cc1O)O,[C@H]12[C@H]([C@@H]([C@H](O1)c1ccccc1)O)OC(=O)C[C@@H]2O,Cc1c(cc(c2c1[C@](C)(C(=O)C)OC2=O)O)OC,c12c([C@@H](COC2=O)C(=O)C)c(c(cc1O)OC)C,CC(C)Oc1ccc(cc1)[C@@H](CC(=O)[O-])C(=O)[O-],[C@]1([C@@H](Cc2ccccc2)O)(C(=O)OC)OC(=O)C1,c1(C(=O)C[C@@]2(OC(=O)CC2)C)c(ccc(c1)O)O,[C@H]1([C@@H]([C@@H]2[C@@H…	c12c(c(c(cc2O)OC)C)C[C@@H](C(=O)C1=O)OC	SN00340751,SN00259451,CHEBI:68705,SN00245019,CHEBI:67768,SN00255434,SN00044431,SN00317717,SN00254118,SN00401742	0.25	0.428571	7	2	2	-0.307692
ESI-	141.056	1.665	C7H10O3	7	10	3	0	0	0	0	0	0	0	CHO				9.27895e+06	1.45519e+07	1.10321e+07	8.57401e+06	1.00517e+07	1.2291e+07	[M-H]-	18.76	0.428571	1.42857	140.898	0.101504	141.056	12	N/A	https://gnps.ucsd.edu/ProteoSAFe/result.jsp?task=f72bf0170ce1439aa318b500bead7605&view=view_all_clusters_withID&show=true#%7B%22main.cluster%20index_lowerinput%22%3A%22534%22%2C%22main.cluster%20index_upperinput%22%3A%22534%22%7D	1.0000000,0.9994383,0.9836688,0.9777627,0.9770575,0.9654606,0.9575383,0.9531055,0.9472971,0.9138009	CCC1OC(=O)C(O)=C1C,CCC1OC=C(CO)C1=O,CC1CC(=O)C=C(CO)O1,CCC1=C(O)C(=O)C(C)O1,CCC1OC(C)=C(O)C1=O,[C@@H]1([C@@H](C(=O)CC1)C)C(=O)O,[C@@]1(CC(=O)OCC1)(C=C)O,CC1=CC(=O)CC(CO)O1,[C@H]12[C@H](O1)[C@H](C[C@H](C2=O)C)O,C1CCC(=O)C(C1)C(=O)O	FDB011619,FDB029849,FDB021384,FDB029922,FDB011863,SN00255502,SN00229154,FDB021385,SN00265806,CHEBI:37375				1,0.784,0.657,0.641,0.624,0.616,0.606,0.602,0.601,0.599	[C@H]12[C@H](O1)[C@H](C[C@H](C2=O)C)O,[C@@]1(CC(=O)OCC1)(C=C)O,CCC1OC=C(CO)C1=O,[C@@H]1([C@@H](C(=O)CC1)C)C(=O)O,[C@H]1([C@H](C=C(C(=O)C1)C)O)O,CCC1OC(=O)C(O)=C1C,C1CCC(=O)C(C1)C(=O)O,[C@H]12[C@H](O1)[C@H](C=C([C@H]2O)C)O,[C@@H]1([C@@H](C(=O)OC1)C)C(=O)C,CC(=O)[C@]1(CCOC1=O)C	[C@H]12[C@H](O1)[C@H](C[C@H](C2=O)C)O	SN00265806,SN00229154,FDB029849,SN00255502,SN00319408,FDB011619,CHEBI:37375,SN00318458,SN00251491,SN00064390	0	0.272727	3	0	0	-0.571429
ESI-	227.056	1.965	C10H12O6	10	12	6	0	0	0	0	0	0	0	CHO	2584424	294379	809682	15959350	11054769	24963285	6559437	1340181	7111783	[M-H]-	11.41	0.6	1.2	226.802	0.197533	227.056	12	N/A	https://gnps.ucsd.edu/ProteoSAFe/result.jsp?task=f72bf0170ce1439aa318b500bead7605&view=view_all_clusters_withID&show=true#%7B%22main.cluster%20index_lowerinput%22%3A%223592%22%2C%22main.cluster%20index_upperinput%22%3A%223592%22%7D	1.0000000,0.9524848,0.9272814,0.9092782,0.8140160,0.8094937,0.7930872,0.7915465,0.7568995,0.7458053	C1C2C(C=CC1(CC(O2)C(=O)O)C(=O)O)O,[C@H]12[C@H]3[C@@](OC(=O)[C@@H]2C=C[C@@H]1[C@H](O3)O)(CO)O,c1([C@H]2O[C@H]([C@@H](C2)O)CO)c(=O)oc(cc1)O,[C@H]1(C(=O)[C@@H](OC1=O)CC(=O)O)C(=O)CCC,COC1=C(O)C(O)=C(O)C(CCC(O)=O)=C1,COC1=C(O)C(CCC(O)=O)=CC(O)=C1O,COC1=C(O)C=C(C(C)C(O)=O)C(O)=C1O,COC1=C(O)C(O)=C(C(C)C(O)=O)C(O)=C1,[C@]12(C(=O)O[C@H](C1)C(=O)OCC)OC(=O)CC2,[C@]12([C@@H]3[C@](OC1)(CC(=O)O3)CO)CC(=O)OC2	DB08648,SN00236386,SN00356182,SN00384442,HMDB0125592,HMDB0125596,HMDB0125034,HMDB0125049,SN00271705,SN00304509				1,0.978,0.962,0.822,0.789,0.648,0.525,0.503,0.502,0.497	[C@H]1(C(=O)[C@@H](OC1=O)CC(=O)O)C(=O)CCC,[C@]12([C@@H]3[C@](OC1)(CC(=O)O3)CO)CC(=O)OC2,[C@]12(C(=O)O[C@H](C1)C(=O)OCC)OC(=O)CC2,[C@H]12[C@H]3[C@@](OC(=O)[C@@H]2C=C[C@@H]1[C@H](O3)O)(CO)O,C1C2C(C=CC1(CC(O2)C(=O)O)C(=O)O)O,c1([C@H]2O[C@H]([C@@H](C2)O)CO)c(=O)oc(cc1)O,O1[C@@]2(OC[C@@]3(OC(=O)CC3)OC2)CCC1=O,COC1=C(O)C(O)=C(O)C(CCC(O)=O)=C1,COC1=C(O)C(CCC(O)=O)=CC(O)=C1O,COC1=C(O)C=C(C(C)C(O)=O)C(O)=…	[C@H]1(C(=O)[C@@H](OC1=O)CC(=O)O)C(=O)CCC	SN00384442,SN00304509,SN00271705,SN00236386,DB08648,SN00356182,SN00269389,HMDB0125592,HMDB0125596,HMDB0125034	0	0.285714	5	-1	-1	0
ESI-	153.056	1.58	C8H10O3	8	10	3	0	0	0	0	0	0	0	CHO	601381	1.77012e+06	1.42713e+06	2.66996e+06	2.49846e+07	3.0289e+07	3.60133e+06	6.80634e+06	1.45074e+07	[M-H]-	21.2	0.375	1.25	152.885	0.114904	153.056	12	N/A	https://gnps.ucsd.edu/ProteoSAFe/result.jsp?task=f72bf0170ce1439aa318b500bead7605&view=view_all_clusters_withID&show=true#%7B%22main.cluster%20index_lowerinput%22%3A%22762%22%2C%22main.cluster%20index_upperinput%22%3A%22762%22%7D	1.0000000,0.9867174,0.9219186,0.9155485,0.9139341,0.8994993,0.8760797,0.8754245,0.8714439,0.8690886	O1C(=O)C=C[C@@H]([C@H]1/C=C/C)O,[C@H]1([C@H](/C=C/C)O)OC(=O)C=C1,[C@@]12([C@H](OC(=O)C1)CC=CC2)O,C1(=CC(=O)[C@H]([C@@H]1O)O)/C=C/C,[C@@H]1(C=C(C[C@@H]2[C@H]1O2)C(=O)O)C,[C@@H]12[C@H](OC(=O)C1)C[C@@H](C=C2)O,C12=CC(=O)O[C@H]1C[C@@H](CC2)O,C(=O)(C(=O)O)[C@H]1CC=CCC1,[C@@]12(C(=O)C=C[C@H](C1)OCC2)O,OC12CCOC1CC(=O)C=C2	SN00250898,SN00318285,SN00388679,SN00279614,SN00303821,SN00377538,SN00284070,SN00343379,SN00297235,FDB006317				1,0.97,0.918,0.894,0.853,0.847,0.817,0.8,0.796,0.795	CCC1=CC(O)=C(O)C(O)=C1,c1cc(c(cc1O)O)CCO,OCCC1=CC=C(O)C(O)=C1,c1(c(ccc(c1)O)O)COC,[C@@]12(C(=O)C=C[C@H](C1)OCC2)O,[C@@H]1(C=C(C[C@@H]2[C@H]1O2)C(=O)O)C,C1(=CC(=O)CC1)CCC(=O)O,[C@@H]12[C@H](OC(=O)C1)C[C@@H](C=C2)O,c1cc(ccc1C(CO)O)O,OC12CCOC1CC(=O)C=C2	CCC1=CC(O)=C(O)C(O)=C1	HMDB0125534,SN00019955,FDB008755,SN00313565,SN00297235,SN00303821,SN00230213,SN00377538,CHEBI:125383,FDB006317	0.2	0.384615	4	1	1	-0.5
ESI-	167.108	2.542	C10H16O2	10	16	2	0	0	0	0	0	0	0	CHO	210156	516197	241530	10316238	8011472	7775887	4117924	3764100	5603003	[M-H]-	15.59	0.2	1.6	166.921	0.0785943	167.108	12	N/A	https://gnps.ucsd.edu/ProteoSAFe/result.jsp?task=f72bf0170ce1439aa318b500bead7605&view=view_all_clusters_withID&show=true#%7B%22main.cluster%20index_lowerinput%22%3A%221160%22%2C%22main.cluster%20index_upperinput%22%3A%221160%22%7D	1.0000000,0.9801203,0.9455720,0.9451169,0.9423859,0.9377261,0.9356317,0.9347653,0.9323367,0.9321377	[C@@]1(CC[C@@H](C=C1)C(=C)C)(OO)C,CC(=C)C1CCC(C)=C(C1)OO,C1(=C(C(=O)CC1)O)C[C@H](CC)C,C1(=O)[C@](CCC(=C1)C)(C(C)C)O,C1(=O)[C@H](C(C)C)CCC(=C1)CO,CC(=C)C1CCC(=C)C(C1)OO,C=C(C)[C@@H]1CC[C@@](C)(C(=O)C1)O,CC(=C)C1(CCC(=C)CC1)OO,C1(=CC[C@H]2[C@@]1(OC[C@H]2C)CO)C,[C@H]1([C@@H](C(C)C)CCC(=C1)C=O)O	SN00258836,FDB029891,SN00316278,SN00286958,SN00242618,FDB029892,CHEBI:38249,FDB029884,SN00254875,SN00341527				1,0.973,0.949,0.8,0.8,0.794,0.787,0.783,0.781,0.77	O1C(=O)CC/C=C\CCC[C@H]1C,CC\C=C/CCC1CCC(=O)O1,C=C(C)[C@H]1CC[C@@H](C)OC(=O)C1,CC1C2CCC(C)CC2OC1=O,CC1([C@H]2CCCC[C@H]2C(=O)O1)C,C=C(C)[C@@H]1CC[C@@H](C)C(=O)OC1,CCOC(=O)CC\C=C\CC=C,CC1CCC2C1C(=O)OCC2C,C[C@H]1CC[C@@H]2[C@H](C)C(=O)OC[C@H]12,CC\C=C\CC1CCCC(=O)O1	O1C(=O)CC/C=C\CCC[C@H]1C	SN00252907,FDB021934,CHEBI:233,FDB009290,SN00120090,CHEBI:64230,FDB003171,FDB014598,CHEBI:5967,FDB011816	0.125	0.222222	3	1	1	-1.2
ESI-	193.051	1.996	C10H10O4	10	10	4	0	0	0	0	0	0	0	CHO	3.45878e+06	6.17539e+06	7.03945e+06	3.64604e+07	3.85311e+07	2.79741e+07	7.75447e+06	8.29866e+06	6.83742e+06	[M-H]-	12.56	0.4	1	192.835	0.164562	193.05	12	N/A	https://gnps.ucsd.edu/ProteoSAFe/result.jsp?task=f72bf0170ce1439aa318b500bead7605&view=view_all_clusters_withID&show=true#%7B%22main.cluster%20index_lowerinput%22%3A%222059%22%2C%22main.cluster%20index_upperinput%22%3A%222059%22%7D	1.0000000,0.9968106,0.9797487,0.9624435,0.9539352,0.9520735,0.9485172,0.9426938,0.9413775,0.9364632	c1(oc(=O)ccc1)/C=C/C(=O)[C@H](O)C,c12c(C(=O)O[C@@](C1)(O)C)c(ccc2)O,CC1OC(=O)C2=C(C=CC=C2O)C1O,c12c([C@@H](OC1=O)[C@@H](O)C)cccc2O,C[C@@H]1Cc2ccc(c(c2C(=O)O1)O)O,c12c([C@@H](OC1=O)CCO)cccc2O,C1(=C/C(=C/CC)/OC1=O)/C=C/C(=O)O,CC1CC2=C(C(=O)O1)C(O)=CC(O)=C2,C12=CO[C@@H](C(=C1CCOC2=O)C=O)C,c12c(c(ccc1O)O)C[C@H](OC2=O)C	SN00249363,SN00344085,FDB002698,SN00353766,SN00143341,SN00242849,SN00322166,FDB017896,SN00248655,SN00276958				1,0.992,0.985,0.945,0.943,0.937,0.928,0.921,0.913,0.907	COC1=CC(C=CC=O)=CC(O)=C1O,COC1=CC=CC(\C=C\C(O)=O)=C1O,COC1=C(O)C=CC(\C=C\C(O)=O)=C1,COC1=CC(C=CC(O)=O)=CC(O)=C1,c12c(C(=O)O[C@H](C2)C)cc(c(c1)O)O,c12c(OC(C=C2)(O)O)ccc(c1)OC,COc1cc2COC(=O)c2cc1OC,COC1=CC=C(\C=C\C(O)=O)C=C1O,c1c(cc(c2c1C=C(OC2)CO)O)O,COC1=CC(O)=C(C=CC(O)=O)C=C1	COC1=CC(C=CC=O)=CC(O)=C1O	FDB030733,FDB016767,FDB031023,HMDB0125588,SN00240948,SN00365403,CHEBI:113547,FDB002700,SN00029080,HMDB0135741	0.333333	0.5	6	2	2	-0.2
ESI-	231.088	1.721	C10H16O6	10	16	6	0	0	0	0	0	0	0	CHO	1035219	193016	550356	21645888	4826760	5694615	8249746	13147232	17075600	[M-H]-	23.22	0.6	1.6	230.83	0.170035	231.088	12	N/A	https://gnps.ucsd.edu/ProteoSAFe/result.jsp?task=f72bf0170ce1439aa318b500bead7605&view=view_all_clusters_withID&show=true#%7B%22main.cluster%20index_lowerinput%22%3A%223796%22%2C%22main.cluster%20index_upperinput%22%3A%223796%22%7D	1.0000000,0.9584863,0.9566795,0.8924827,0.8561782,0.8116567,0.7786102,0.7728691,0.7547805,0.7128896	[C@@]12([C@@H]([C@H](O[C@@H](C2)C)OC)O)OC(=O)O[C@@H]1C,[C@@]12([C@@H]([C@H](O[C@@H](C2)C)OC)OC(=O)O1)[C@@H](O)C,C#CCCO[C@H]1[C@@H]([C@H]([C@@H]([C@@H](CO)O1)O)O)O,[C@@]1([C@@H]2[C@H]([C@H]([C@@H]1O)OC)CC(=O)OC2)(CO)O,[C@@](C(=O)O)([C@@H](C/C(=C\C)/C(=O)O)C)(O)CO,[C@@]12([C@H]([C@@H]3[C@@H]([C@H](O1)CO2)OC(O3)(C)C)O)CO,[C@@]12([C@@H]3[C@H]([C@@H]([C@H]1O)O)C[C@H](O[C@@H]3OC2)OC)O,[C@@H]1(CC(=O)CCS…	SN00341995,SN00362620,CHEBI:131455,SN00250696,SN00307344,SN00307187,SN00267238,SN00322786,SN00403872,SN00322979				1,0.943,0.942,0.888,0.78,0.777,0.768,0.748,0.722,0.703	[C@@]12([C@@H]([C@H](O[C@@H](C2)C)OC)O)OC(=O)O[C@@H]1C,[C@@]12([C@@H]([C@H](O[C@@H](C2)C)OC)OC(=O)O1)[C@@H](O)C,[C@@]1([C@@H]2[C@H]([C@H]([C@@H]1O)OC)CC(=O)OC2)(CO)O,C#CCCO[C@H]1[C@@H]([C@H]([C@@H]([C@@H](CO)O1)O)O)O,[C@@]12([C@H]([C@@H]3[C@@H]([C@H](O1)CO2)OC(O3)(C)C)O)CO,[C@@](C(=O)O)([C@@H](C/C(=C\C)/C(=O)O)C)(O)CO,[C@H]12[C@@H](O[C@@H]([C@H]1OC(O2)(C)C)OC)C(=O)OC,[C@@]12([C@@H]3[C@H]([C@@H]([…	[C@@]12([C@@H]([C@H](O[C@@H](C2)C)OC)O)OC(=O)O[C@@H]1C	SN00341995,SN00362620,SN00250696,CHEBI:131455,SN00307187,SN00307344,SN00322979,SN00267238,SN00403872,SN00226058	0	0	3	-3	-3	-0.4
ESI-	323.078	1.565	C15H16O8	15	16	8	0	0	0	0	0	0	0	CHO	1951518	1521487	2857590	11295828	7111402	12113662	16639434	10875342	14353197	[M-H]-	115.62	0.533333	1.06667	322.717	0.282752	323.078	9	N/A	https://gnps.ucsd.edu/ProteoSAFe/result.jsp?task=f72bf0170ce1439aa318b500bead7605&view=view_all_clusters_withID&show=true#%7B%22main.cluster%20index_lowerinput%22%3A%228342%22%2C%22main.cluster%20index_upperinput%22%3A%228342%22%7D	1.0000000,0.8587691,0.8458452,0.8384968,0.7491577,0.7402071,0.7385027,0.7377271,0.7178591,0.6951735	c1ccc2c(c1)c(c[nH]2)C(=NNC=C1C=C(C=CC1=O)N(=O)=O)O,OC1C(OC2=CC=CC=C2C=CC=O)OC(C(O)C1O)C(O)=O,[H]\C(C=O)=C(\[H])C1=CC(OC2OC(C(O)C(O)C2O)C(O)=O)=CC=C1,[H]\C(C=O)=C(\[H])C1=CC=C(OC2OC(C(O)C(O)C2O)C(O)=O)C=C1,c1(c2c(ccc1O[C@@H]1[C@@H]([C@@H]([C@H](O1)CO)O)O)ccc(=O)o2)OC,OCC1OC(OC2=CC3=C(C=CC(=O)O3)C=C2)C(O)C(O)C1O,OCC1OC(OC2=CC=CC3=C2C=CC(=O)O3)C(O)C(O)C1O,OC1C(OC(=O)C=CC2=CC=CC=C2)OC(C(O)C1O)C(O)=O,…	CHEBI:109829,HMDB0134044,HMDB0135290,HMDB0135287,SN00355382,FDB000962,FDB010974,HMDB0128099,SN00313570,SN00383504				1,0.934,0.892,0.689,0.598,0.571,0.547,0.532,0.531,0.473	OCC1OC(OC2=CC3=C(C=CC(=O)O3)C=C2)C(O)C(O)C1O,OCC1OC(OC2=CC=CC3=C2C=CC(=O)O3)C(O)C(O)C1O,c1(c2c(ccc1O[C@@H]1[C@@H]([C@@H]([C@H](O1)CO)O)O)ccc(=O)o2)OC,OC1C(OC2=CC=CC=C2C=CC=O)OC(C(O)C1O)C(O)=O,[H]\C(C=O)=C(\[H])C1=CC=C(OC2OC(C(O)C(O)C2O)C(O)=O)C=C1,[H]\C(C=O)=C(\[H])C1=CC(OC2OC(C(O)C(O)C2O)C(O)=O)=CC=C1,[C@]12([C@@H](c3ccc(cc3)O)CC(=O)O2)[C@H]([C@H](OC1=O)[C@H](CO)O)O,[C@@]12([C@@H]([C@H](O[C@@H](…	OCC1OC(OC2=CC3=C(C=CC(=O)O3)C=C2)C(O)C(O)C1O	FDB000962,FDB010974,SN00355382,HMDB0134044,HMDB0135287,HMDB0135290,SN00313570,SN00273945,HMDB0128099,SN00383504	0	0.363636	8	0	0	0
ESI-	169.051	2.466	C8H10O4	8	10	4	0	0	0	0	0	0	0	CHO	1.13866e+06	1.36682e+06	746016	2.37011e+07	1.21792e+07	1.25099e+07	1.21285e+07	1.48323e+07	1.59584e+07	[M-H]-	25.59	0.5	1.25	168.862	0.137764	169.051	12	N/A	https://gnps.ucsd.edu/ProteoSAFe/result.jsp?task=f72bf0170ce1439aa318b500bead7605&view=view_all_clusters_withID&show=true#%7B%22main.cluster%20index_lowerinput%22%3A%221211%22%2C%22main.cluster%20index_upperinput%22%3A%221211%22%7D	1.0000000,0.9929706,0.9816628,0.9755173,0.9670909,0.9669032,0.9472029,0.9136033,0.8993358,0.8899808	C=C(C)C1(C(=CC(=O)O1)OC)O,[C@]1(C(=O)CCC=C1)(C(=O)OC)O,CC1=CC=CC(C1O)(C(=O)O)O,CC1=CC=CC(C1(C(=O)O)O)O,CC1=C[C@H]([C@@](C=C1)(C(=O)O)O)O,c1(cc(oc(=O)c1)CO)OCC,c1(cc(cc(=O)o1)OC)[C@@H](O)C,[C@@H]1(C(=C)COC(=O)C1)OC(=O)C,CCC(=O)/C=C\C=C(/C(=O)O)\O,[C@@]1(OC(=O)C=C1)(COC(=O)C)C	CHEBI:91702,SN00270838,CHEBI:17641,CHEBI:16100,CHEBI:49009,SN00386365,SN00327725,SN00254920,CHEBI:1139,SN00231296				1,1,0.977,0.959,0.958,0.932,0.907,0.905,0.888,0.869	[C@]1(C(=O)CCC=C1)(C(=O)OC)O,C=C(CC(=O)O)C(=C)CC(=O)O,CC1=CC=CC(C1O)(C(=O)O)O,C1C[C@H](CC[C@@H]1C(=O)[O-])C(=O)[O-],CC1=CC=CC(C1(C(=O)O)O)O,C=C(C)C1(C(=CC(=O)O1)OC)O,[C@@H]12[C@@H](O1)[C@@H](CC(=C2)C(=O)OC)O,CC1=C[C@H]([C@@](C=C1)(C(=O)O)O)O,[C@@H]1(C(=C)COC(=O)C1)OC(=O)C,CCC(=O)/C=C\C=C(/C(=O)O)\O	[C@]1(C(=O)CCC=C1)(C(=O)OC)O	SN00270838,CHEBI:89898,CHEBI:17641,SN00126415,CHEBI:16100,CHEBI:91702,SN00264246,CHEBI:49009,SN00254920,CHEBI:1139	0	0.333333	4	0	0	-0.25
ESI-	196.062	2.401	C9H11NO4	9	11	4	1	0	0	0	0	0	0	CHON	934113	3.32249e+06	1.33125e+06	9.17864e+06	1.49396e+07	1.27128e+07	5.25846e+06	5.61684e+06	7.26784e+06	[M-H]-	20.45	0.444444	1.22222	195.843	0.156925	196.062	12	N/A	https://gnps.ucsd.edu/ProteoSAFe/result.jsp?task=f72bf0170ce1439aa318b500bead7605&view=view_all_clusters_withID&show=true#%7B%22main.cluster%20index_lowerinput%22%3A%222205%22%2C%22main.cluster%20index_upperinput%22%3A%222205%22%7D	1.0000000,0.9746966,0.9612546,0.9578430,0.9451991,0.9325379,0.8909848,0.8861114,0.8823402,0.8582382	c1(c(c(O)ccc1)O)C[C@@H](C(=O)O)N,ONC(CC1=CC=C(O)C=C1)C(O)=O,c1cc(cc(c1C[C@H](C(=O)O)N)O)O,c1(C[C@@H](C(=O)O)N)c(ccc(c1)O)O,[C@]1([C@@H](C=C(C1)N=C)O)(/C=C/C(=O)O)O,[H]OC(=O)C([H])(N([H])[H])C([H])([H])C1=C([H])C([H])=C(O[H])C(O[H])=C1[H],c1(c(c(c(cc1)OC)O)N)C(=O)OC,c1(c(cc(cc1OC)/C=N/O)OC)O,NC(=O)C(O)CC1=CC(O)=C(O)C=C1,C1=CC(=CC=C1[N+](=O)[O-])OCCCO	SN00344160,FDB018169,CHEBI:125594,SN00395607,SN00310831,FDB022303,SN00296141,SN00278488,FDB017678,DB07722				1,0.706,0.652,0.622,0.6,0.582,0.58,0.565,0.56,0.549	c1(c(c(c(cc1)OC)O)N)C(=O)OC,COc1cc(c(c(c1)OC)N=O)OC,C1=CC(=CC=C1[N+](=O)[O-])OCCCO,NC(=O)C(O)CC1=CC(O)=C(O)C=C1,N12[C@H]3C(=CCO3)CO[C@H]1C[C@H](C2=O)O,[C@]1([C@@H](C=C(C1)N=C)O)(/C=C/C(=O)O)O,ONC(CC1=CC=C(O)C=C1)C(O)=O,c1cc(cc(c1C[C@H](C(=O)O)N)O)O,c1(c(c(O)ccc1)O)C[C@@H](C(=O)O)N,c1(C[C@@H](C(=O)O)N)c(ccc(c1)O)O	c1(c(c(c(cc1)OC)O)N)C(=O)OC	SN00296141,SN00125306,DB07722,FDB017678,SN00294606,SN00310831,FDB018169,CHEBI:125594,SN00344160,SN00395607	0	0.333333	5	1	0	0
ESI-	209.045	1.987	C10H10O5	10	10	5	0	0	0	0	0	0	0	CHO	4.57334e+06	4.07796e+06	3.92318e+06	9.02364e+06	1.4467e+07	1.59771e+07	240464	235728	1.67711e+06	[M-H]-	27.5	0.5	1	208.812	0.188422	209.045	12	N/A	https://gnps.ucsd.edu/ProteoSAFe/result.jsp?task=f72bf0170ce1439aa318b500bead7605&view=view_all_clusters_withID&show=true#%7B%22main.cluster%20index_lowerinput%22%3A%222772%22%2C%22main.cluster%20index_upperinput%22%3A%222772%22%7D	1.0000000,0.9845546,0.9561435,0.9036179,0.8976305,0.8976083,0.8888263,0.8663353,0.8656391,0.8648113	c1(c(c(cc(=O)o1)OC)C)/C=C/C(=O)O,[C@H]12/C(=C\C)/C(=O)O[C@@H](C2)OC=C1C(=O)O,[H]OC(=O)C(=O)C([H])([H])C1=C([H])C(OC([H])([H])[H])=C(O[H])C([H])=C1[H],C[C@@H]1[C@@H](c2ccc(c(c2C(=O)O1)O)O)O,COC1=C(O)C=CC(=C1)C1OC1C(O)=O,COC1=C(O)C=C(C=C1)C1OC1C(O)=O,c12c(C[C@](OC1=O)(O)C)cc(cc2O)O,c1(cc(C(=O)O)ccc1)C[C@H](C(=O)O)O,C[C@@H]1Cc2c(c(cc(c2O)O)O)C(=O)O1,c12c(C(=O)O[C@H]2OC)cc(c(c1O)C)O	SN00291312,SN00351857,FDB028563,SN00143420,HMDB0125516,HMDB0140909,SN00246118,SN00314758,SN00019762,SN00283622				1,0.968,0.843,0.561,0.424,0.419,0.412,0.411,0.407,0.398	c1(c(c(cc(=O)o1)OC)C)/C=C/C(=O)O,c12c(c(cc(=O)o2)OC)C(=O)O[C@H]1CC,[C@H]12/C(=C\C)/C(=O)O[C@@H](C2)OC=C1C(=O)O,C1(=C(C(=O)C(=CC1=O)C)OC)OC(=O)C,[H]OC(=O)C(=O)C([H])([H])C1=C([H])C(OC([H])([H])[H])=C(O[H])C([H])=C1[H],C[C@@H]1[C@@H](c2ccc(c(c2C(=O)O1)O)O)O,COC1=C(O)C=C(C=C1)C1OC1C(O)=O,COC1=C(O)C=CC(=C1)C1OC1C(O)=O,c12c(C[C@](OC1=O)(O)C)cc(cc2O)O,C[C@@H]1[C@@H](c2cc(cc(c2C(=O)O1)O)O)O	c1(c(c(cc(=O)o1)OC)C)/C=C/C(=O)O	SN00291312,SN00369806,SN00351857,SN00381362,FDB028563,SN00143420,HMDB0140909,HMDB0125516,SN00246118,SN00036693	0.2	0.466667	6	1	1	0
ESI-	211.134	5.266	C12H20O3	12	20	3	0	0	0	0	0	0	0	CHO				681700	3.79568e+06	2.43742e+06				[M-H]-	13.35	0.25	1.66667	210.898	0.101754	211.134	12	N/A	https://gnps.ucsd.edu/ProteoSAFe/result.jsp?task=f72bf0170ce1439aa318b500bead7605&view=view_all_clusters_withID&show=true#%7B%22main.cluster%20index_lowerinput%22%3A%222883%22%2C%22main.cluster%20index_upperinput%22%3A%222883%22%7D	1.0000000,0.9827983,0.9718925,0.9656154,0.9477324,0.9475170,0.9225734,0.8964062,0.8866882,0.8529267	[C@H]1([C@@H](C=C(C(=O)C1)COCC)O)C(C)C,CCCCCC1C(CC(O)=O)CCC1=O,[C@@H]1(OC(=O)CCC/C=C/[C@@H](C1)O)CCC,C1(=O)O[C@H](C)CCCCCC[C@@H](/C=C/1)O,CC\C=C\CC1C(O)CCC1CC(O)=O,CCCC1C/C=C/[C@H](CCCC(=O)O1)O,[C@]1(C(=C(C(=O)O1)C)C)(CCCCC)OC,C/C=C/C=C/CCC(=O)C[C@@H](CCO)O,C1(=O)C(=C(CO1)CCCC[C@H](O)CC)C,C1([C@@H]([C@@H]([C@H](OC1=O)/C(=C/C)/C)C)O)(C)C	SN00323133,FDB011692,SN00286108,SN00226002,FDB011267,CHEBI:8648,SN00284780,SN00029737,SN00350112,SN00393657				1,0.916,0.907,0.901,0.899,0.89,0.819,0.813,0.808,0.796	C1(=O)O[C@H](C)CCCCCC[C@@H](/C=C/1)O,C(CCCCC[C@H]1OC(=O)C=C1)(O)(C)C,C1(=O)C(=C(CO1)CCCC[C@H](O)CC)C,[C@H]1([C@@H](C=C(C(=O)C1)COCC)O)C(C)C,C1(=C(C(=O)OC1)C)CCCCC[C@H](O)C,[C@@H]1(OC(=O)C=CC1)CCCCC[C@H](O)C,C1([C@@H]([C@@H]([C@H](OC1=O)/C(=C/C)/C)C)O)(C)C,CC\C=C\CC1C(O)CCC1CC(O)=O,C1([C@H](O1)CC/C(=C/COC(=O)C)/C)(C)C,[C@@H]1(OC(=O)CCC/C=C/[C@@H](C1)O)CCC	C1(=O)O[C@H](C)CCCCCC[C@@H](/C=C/1)O	SN00226002,SN00364218,SN00350112,SN00323133,SN00300869,SN00362659,SN00393657,FDB011267,SN00242108,SN00286108	0	0.142857	3	0	0	-1.16667
ESI-	155.108	2.125	C9H16O2	9	16	2	0	0	0	0	0	0	0	CHO				4.78785e+06	2.57325e+06	4.96979e+06	1.42141e+06	1.40877e+06	1.90904e+06	[M-H]-	18.38	0.222222	1.77778	154.935	0.065195	155.108	12	N/A	https://gnps.ucsd.edu/ProteoSAFe/result.jsp?task=f72bf0170ce1439aa318b500bead7605&view=view_all_clusters_withID&show=true#%7B%22main.cluster%20index_lowerinput%22%3A%22834%22%2C%22main.cluster%20index_upperinput%22%3A%22834%22%7D	1.0000000,0.9508361,0.9503707,0.9403680,0.9366515,0.9359288,0.9344785,0.9312226,0.9301625,0.9265893	[C@@H]1([C@H](C1)C(=O)O)CCCCC,CCCC\C=C\CC(=O)OC,CCC\C=C\CCC(=O)OC,[H]\C(CCCCC)=C(/[H])CC(O)=O,CCCCC\C=C/C(=O)OC,CC1(C)CCCC(C)(O)C1=O,CCCCCC(O)\C=C\C=O,CCC=CCCCC(=O)OC,C[C@H]1[C@@H](CCC=C([C@H]1O)C)O,CCCCCC\C=C/C(O)=O	SN00383003,HMDB0059728,FDB019451,FDB013498,FDB016578,FDB016010,FDB020994,FDB009852,SN00127735,FDB003316				1,0.987,0.981,0.979,0.93,0.883,0.84,0.834,0.821,0.799	CCCCC1OC(=O)CC1C,CCCCCC1CCC(=O)O1,C1(=O)O[C@H]([C@@H](C[C@H]1C)C)CC,CCCCC1CCCC(=O)O1,CCC(=O)OC1CCCCC1,[C@H]1(C[C@@H](CCC1)C)OC(=O)C,CCOC(=O)C1CCCCC1,CCCCCC1OC1CC=O,O1[C@@H](CC(=O)C)C[C@@H](CC1)C,CCCCCC\C=C/C(O)=O	CCCCC1OC(=O)CC1C	FDB029906,FDB008396,SN00338382,FDB008108,FDB015083,SN00325542,FDB011179,HMDB0060286,SN00338682,FDB003316	0	0.125	2	0	0	-1.33333
ESI-	329.124	1.736	C15H22O8	15	22	8	0	0	0	0	0	0	0	CHO	3677722	1274735	1176061	4291402	2776156	9218157	56437480	21860142	60553836	[M-H]-	108.29	0.533333	1.46667	328.756	0.243503	329.124	9	N/A	https://gnps.ucsd.edu/ProteoSAFe/result.jsp?task=f72bf0170ce1439aa318b500bead7605&view=view_all_clusters_withID&show=true#%7B%22main.cluster%20index_lowerinput%22%3A%228683%22%2C%22main.cluster%20index_upperinput%22%3A%228683%22%7D	1.0000000,0.9558889,0.9158933,0.8827095,0.8618915,0.8545124,0.8496011,0.8377655,0.8318481,0.8317156	Cc1cccn2c1nc1c(c2=O)cc(c(N)[n+]1CCO)C(=O)OC,c1ccc(c(c1)CN1C[C@@H](C[C@H]1c1nc(no1)C1CC1)O)[N+](=O)[O-],CC1ON(CCC2=CNC=N2)C(=O)C1NC(=O)C1=CC=CC=C1O,CC(=O)N[C@H]1CO[C@H]2[C@@H]1OC[C@@H]2Nc1nccc(n1)c1ccco1,[C@@H]1([C@@H]([C@H](O[C@H]([C@@H]1O)O)CO)O)OCCc1cc(c(cc1)OC)O,[C@@H]1([C@@H]([C@H]([C@@H]([C@H](O1)CO)O)O)O)O[C@@H]([C@@H](c1ccc(cc1)O)O)C,C\1(=C(/O[C@H]2[C@@H]([C@@H]([C@H]([C@@H](O2)C)O)O)O)\C=…	SN00069817,SN00022604,FDB021398,SN00013018,SN00336592,SN00249402,SN00361566,SN00098569,SN00248071,SN00339942				1,0.999,0.996,0.995,0.981,0.979,0.962,0.955,0.932,0.93	[C@@H]12[C@H]([C@@H](CC2=C)O)C=CO[C@H]1O[C@H]1[C@@H]([C@H]([C@@H]([C@H](O1)CO)O)O)O,[C@H]1([C@H]([C@@H]([C@H]([C@@H](O1)CO)O)O)O)O[C@H]1[C@@H]2C=C[C@H]([C@@H]2C(=CO1)C)O,[C@H]12[C@@H]([C@@H](C=C2C)O)C=CO[C@H]1O[C@@H]1[C@@H]([C@H]([C@@H]([C@H](O1)CO)O)O)O,[C@H]12[C@H](O[C@H]3[C@@H]([C@H]([C@@H]([C@H](O3)CO)O)O)O)OC=C[C@H]1C[C@@H](C2=C)O,[C@@H]1([C@@H]([C@H]([C@@H]([C@H](O1)CO)O)O)O)O[C@H]1[C@H]2[C…	[C@@H]12[C@H]([C@@H](CC2=C)O)C=CO[C@H]1O[C@H]1[C@@H]([C@H]([C@@H]([C@H](O1)CO)O)O)O	SN00386478,SN00348592,SN00226662,SN00361193,SN00272742,SN00387000,FDB011079,FDB011064,SN00286652,FDB017640	0	0.0909091	5	-3	-3	-0.4
ESI-	391.14	3.73	C20H24O8	20	24	8	0	0	0	0	0	0	0	CHO	1947344	11393569	3505970	14391409	16177075	18639938	3410789	4510342	4009312	[M-H]-	26.32	0.4	1.2	390.703	0.29675	391.14	10	N/A	https://gnps.ucsd.edu/ProteoSAFe/result.jsp?task=f72bf0170ce1439aa318b500bead7605&view=view_all_clusters_withID&show=true#%7B%22main.cluster%20index_lowerinput%22%3A%2211374%22%2C%22main.cluster%20index_upperinput%22%3A%2211374%22%7D	1.0000000,0.9885785,0.9482200,0.9477139,0.9470195,0.9415789,0.9396927,0.9241557,0.9148818,0.9045204	[C@H]12[C@H](C(=C)C(=O)O2)[C@H](OC(=O)/C(=C/CO)/CO)CC(=C)[C@]2([C@@H]1C(=CC2)C)OO,[C@H]12[C@H](C(=C)C(=O)O2)[C@@H](C=C([C@]2([C@@H]1C(=CC2)C)OO)C)OC(=O)/C(=C/CO)/CO,[C@@H]1([C@@](C[C@@H]([C@@H]2[C@@H]1OC(=O)C2=C)OC(=O)C(=C)[C@H](CO)O)(C(=C)O)C)C(=C)C=O,[C@@H]12[C@@H]3[C@H](C(=C)C(=O)O3)C[C@H](C(=C1C(=O)C=C2C)C)O[C@H]1[C@@H]([C@H]([C@@H](CO1)O)O)O,c1(c(cc2c(c1)oc(=O)cc2)CC=C(C)C)O[C@H]1[C@@H]([C@H…	SN00268403,SN00319449,SN00379183,SN00333756,SN00385619,SN00274928,SN00233685,FDB019192,SN00115447,SN00401930				1,0.999,0.988,0.975,0.973,0.97,0.962,0.955,0.954,0.951	[C@]12([C@@H]([C@@H]3[C@@H]([C@@H](/C=C(\[C@@H](CC2)OC)/C=O)OC(=O)C(=C)C)C(=C)C(=O)O3)O)OC1,[C@@H]1([C@@](C[C@@H]([C@@H]2[C@@H]1OC(=O)C2=C)OC(=O)C(=C)[C@H](CO)O)(C(=C)O)C)C(=C)C=O,C=C[C@@]12C[C@@H]([C@@H](C(=C)C(=O)OC)[C@@H]([C@H]2C(=C)C(=O)OC1)O)OC(=O)C(=C)CO,[C@]12([C@H]3[C@@H]([C@@H]4[C@H]([C@@H]([C@@H]1O)OC(=O)/C(=C/C)/CO)C(=C)C(=O)O4)C(=C[C@H]3O)C)OC2,[C@@]12([C@H]3O[C@H]3C[C@@]3(C4=CC(=O)O[…	[C@]12([C@@H]([C@@H]3[C@@H]([C@@H](/C=C(\[C@@H](CC2)OC)/C=O)OC(=O)C(=C)C)C(=C)C(=O)O3)O)OC1	SN00336858,SN00379183,CHEBI:9960,SN00376105,SN00362533,SN00395901,SN00238022,SN00248438,SN00359318,SN00303481	0.0833333	0.3125	9	1	1	-0.4
ESI-	255.087	1.562	C12H16O6	12	16	6	0	0	0	0	0	0	0	CHO	1377232	9656005	9250611	13312491	11610887	16540931	21220992	5336999	26667940	[M-H]-	131.46	0.5	1.33333	254.802	0.197832	255.087	11	N/A	https://gnps.ucsd.edu/ProteoSAFe/result.jsp?task=f72bf0170ce1439aa318b500bead7605&view=view_all_clusters_withID&show=true#%7B%22main.cluster%20index_lowerinput%22%3A%224940%22%2C%22main.cluster%20index_upperinput%22%3A%224940%22%7D	1.0000000,0.9958077,0.9950351,0.9323192,0.9309073,0.9192984,0.9123728,0.9058519,0.8747419,0.8744663	C(CC(=N)[O-])[C@@H](C(=O)O)N=C([C@@H]1CCC(=N1)O)O,[C@H]12[C@@H](O2)/C=C/[C@H]([C@@H](C[C@H](OC1=O)C)OC(=O)C)O,[C@@H]12[C@@H](O1)/C=C/[C@H]([C@@H](C[C@H](OC2=O)C)O)OC(=O)C,[C@@H]1([C@H](/C=C\C(=O)O[C@H]([C@H](/C=C\C(=O)O1)O)C)O)C,[C@@H]1([C@H](OC(=O)C1)[C@@H](O)C)O[C@@H]1[C@@H](OC(=O)C=C1)C,Cc1cc(cc(c1)O[C@H]1[C@@H]([C@H]([C@@H](CO1)O)O)O)O,c1(c(oc(c1C)[C@H](CC)O)CCC(=O)O)C(=O)O,[C@@H]1([C@@H]([C@…	CHEBI:133739,SN00318209,SN00261514,SN00302539,SN00379018,SN00163631,SN00287403,SN00295097,SN00356800,SN00308208				1,0.994,0.972,0.751,0.75,0.674,0.635,0.621,0.62,0.58	Cc1cc(cc(c1)O[C@H]1[C@@H]([C@H]([C@@H](CO1)O)O)O)O,c1ccc(cc1)O[C@H]1[C@@H]([C@H]([C@H]([C@@H](CO)O1)O)O)O,[C@@H]1([C@@H]([C@@H]([C@@H]([C@@H](O1)C)O)O)O)Oc1ccc(cc1)O,[C@@H]12[C@H]([C@H](OC2=O)[C@@H](O)C)O[C@H]2[C@@H]1CC(=O)O[C@H]2C,COC1=CC(CC(O)C(O)=O)=CC(OC)=C1OC,COC1=C(OC)C(OC)=C(CC(O)C(O)=O)C=C1,[C@@H]12[C@@H](O1)/C=C/[C@H]([C@@H](C[C@H](OC2=O)C)O)OC(=O)C,C12=C([C@H]([C@H]3[C@@H]([C@H]1O)O3)O)…	Cc1cc(cc(c1)O[C@H]1[C@@H]([C@H]([C@@H](CO1)O)O)O)O	SN00163631,CHEBI:8098,SN00295097,SN00277671,HMDB0141330,HMDB0142082,SN00261514,SN00274832,SN00318209,HMDB0141328	0	0.222222	5	-1	-1	-0.333333
ESI-	377.123	3.73	C19H22O8	19	22	8	0	0	0	0	0	0	0	CHO	8053792	16525991	7954296	3398214	2076612	4026526	2024509	2262028	7146720	[M-H]-	40.15	0.421053	1.15789	376.702	0.298099	377.123	9	N/A	https://gnps.ucsd.edu/ProteoSAFe/result.jsp?task=f72bf0170ce1439aa318b500bead7605&view=view_all_clusters_withID&show=true#%7B%22main.cluster%20index_lowerinput%22%3A%2210826%22%2C%22main.cluster%20index_upperinput%22%3A%2210826%22%7D	1.0000000,0.9861686,0.8711623,0.8687806,0.8580666,0.8521136,0.8480772,0.8331389,0.8290690,0.8191692	[C@H]12[C@](C(=C)C[C@H]([C@@H]3[C@@H]1OC(=O)C3=C)OC(=O)/C(=C/CO)/O)(CC=C2C)OO,[C@H]12[C@](C(=C[C@H]([C@@H]3[C@@H]1OC(=O)C3=C)OC(=O)/C(=C/CO)/O)C)(CC=C2C)OO,[C@H]12[C@](C[C@@H]([C@H]([C@@H]1O)C(=C)C(=O)O)OC(=O)C(=C)CO)(COC(=O)C2=C)C=C,CC1CC=CC(=O)C(C(CC2C(O2)C3=CC(=CC(=C3C(=O)O1)O)OC)O)O,c12c(cc(cc1)OC[C@H]([C@@](C[C@H](/C=C(\C(=O)O)/C)O)(O)C)O)oc(=O)cc2,O=C1C=C2[C@@]([H])(C)C[C@]3([H])[C@@](C(C(O…	SN00225003,SN00252756,SN00386601,DB07905,SN00291368,CCMSLIB00000081475,SN00317473,SN00352886,SN00284986,SN00251375				1,0.989,0.974,0.934,0.91,0.904,0.901,0.891,0.879,0.685	[C@H]12[C@](C[C@@H]([C@H]([C@@H]1O)C(=C)C(=O)O)OC(=O)C(=C)CO)(COC(=O)C2=C)C=C,[C@@]12([C@H](O1)CC/C(=C\[C@@H]1[C@@H]([C@H](C2)OC(=O)C)C(=C)C(=O)O1)/C=O)COC(=O)C,C=C(CO)C(=O)O[C@H]1C[C@@]23[C@@H](CC/C(=C/[C@@H]4[C@@H]1C(=C)C(=O)O4)/CO[C@H]2O)O3,[C@]123O[C@@H]1CC/C(=C/[C@@H]1[C@H](C(=C)C(=O)O1)[C@H](C2)OC(=O)C(=C)OC)/CO[C@H]3O,[C@@]123[C@H](O2)[C@@H]2[C@H]4[C@]([C@H]5O[C@H]5C[C@@]4(C1=CC(=O)O[C@@H]…	[C@H]12[C@](C[C@@H]([C@H]([C@@H]1O)C(=C)C(=O)O)OC(=O)C(=C)CO)(COC(=O)C2=C)C=C	SN00386601,SN00284986,CHEBI:5817,SN00251375,SN00319938,SN00252756,SN00225003,SN00335083,FDB013648,SN00317458	0.0909091	0.333333	9	1	1	-0.315789
ESI-	197.082	1.918	C10H14O4	10	14	4	0	0	0	0	0	0	0	CHO	5028563	16364919	6601331	18215103	19448443	19357537	1177283	3390217	5034435	[M-H]-	11.91	0.4	1.4	196.862	0.138064	197.082	12	N/A	https://gnps.ucsd.edu/ProteoSAFe/result.jsp?task=f72bf0170ce1439aa318b500bead7605&view=view_all_clusters_withID&show=true#%7B%22main.cluster%20index_lowerinput%22%3A%222244%22%2C%22main.cluster%20index_upperinput%22%3A%222244%22%7D	1.0000000,0.9760337,0.9754769,0.9709676,0.9645096,0.9625064,0.9528325,0.9510661,0.9499631,0.9482443	c1(c([C@@H](CCC)O)ccc(=O)o1)CO,[C@H]1([C@@H](C[C@H](OC(=O)/C=C\C=C\1)C)O)O,CC(C)C1=CC=C([C@H]([C@H]1O)O)C(=O)O,O1[C@]([C@@H](C=C(C1=O)CC)C)(C(=O)O)C,[C@H]1(C(=O)C=C(O1)CCCC)CC(=O)O,C[C@H]1CC[C@@H]2C(=CO[C@H]([C@H]12)O)C(=O)O,c1(c(oc(=O)cc1OC)CCC)CO,[C@H]1([C@@H]([C@H](C(=O)C=C[C@H]1C)O)O)C(=O)C,C\C=C\CCC1CC(C(O)=O)C(=O)O1,O1[C@](C(=O)O)([C@@H](C/C(=C\C)/C1=O)C)C	SN00298938,SN00265109,CHEBI:18242,SN00256518,SN00278428,CHEBI:77027,SN00330241,SN00306308,FDB002980,SN00398597				1,0.96,0.949,0.932,0.879,0.841,0.822,0.798,0.797,0.795	[C@@H]12C(=C(C[C@@H](C2)O)O)C(=O)O[C@@H](C1)C,[C@H]12[C@H](O1)/C=C\C(=O)O[C@@H](CC[C@@H]2O)C,CC1=C2CC[C@](C)([C@H]([C@@H]2OC1=O)O)O,C12=C(CC[C@H]([C@H]1C[C@H](OC2=O)C)O)O,[C@H]12[C@H]([C@@H](C=C1CO)OC)CC(=O)OC2,[C@H]12[C@@H](C(=CC2)CO)COC(=O)[C@@H]1CO,CCC1=CC(OC)=C(O)C(OC)=C1O,c1(C(CO)CO)cc(c(cc1)O)OC,O1[C@]([C@@H](C=C(C1=O)CC)C)(C(=O)O)C,c1(c(c(c(c(c1C)O)OC)C)O)OC	[C@@H]12C(=C(C[C@@H](C2)O)O)C(=O)O[C@@H](C1)C	SN00240378,SN00392226,CHEBI:507,SN00283773,SN00276652,SN00299119,HMDB0135755,SN00240065,SN00256518,SN00357136	0	0.25	4	0	0	-0.6
ESI-	345.155	3.505	C16H26O8	16	26	8	0	0	0	0	0	0	0	CHO	971008	1221933	885219	8462350	5702102	12759301	9814300	13284678	16865601	[M-H]-	34.12	0.5	1.625	344.77	0.230403	345.155	12	N/A	https://gnps.ucsd.edu/ProteoSAFe/result.jsp?task=f72bf0170ce1439aa318b500bead7605&view=view_all_clusters_withID&show=true#%7B%22main.cluster%20index_lowerinput%22%3A%229474%22%2C%22main.cluster%20index_upperinput%22%3A%229474%22%7D	1.0000000,0.7168263,0.7120801,0.7096431,0.7039612,0.7038756,0.7022858,0.6991660,0.6964429,0.6962245	C1=CC(=CC=C1C=C2C(=O)N(C(=N2)C(CCCCN)N)CC(=O)O)O,[C@H]1([C@H]([C@@H]([C@H]([C@@H](O1)CO)O)O)O)O[C@H]1[C@H]2[C@@H](C(=CO1)C)CC[C@@H]2CO,[C@H]1([C@](CO[C@H]2[C@@H]([C@H]([C@@H]([C@H](O2)CO)O)O)O)(O)C)CC(=O)C(=CC1)C,[C@H]1(C(O[C@H]2[C@@H]([C@H]([C@@H]([C@H](O2)CO)O)O)O)(C)C)CCC(=CC1)C(=O)O,[C@@H]12[C@@H](C(=CO[C@H]1O[C@H]1[C@@H]([C@H]([C@@H]([C@H](O1)CO)O)O)O)C)C[C@@H]([C@H]2C)O,[C@@H]1([C@@H]([C@H]…	DB04666,SN00238308,SN00246678,SN00248111,SN00337696,SN00296903,SN00345849,SN00359450,SN00169066,SN00337547				1,0.945,0.933,0.903,0.823,0.758,0.758,0.751,0.702,0.692	[C@H]1([C@](CO[C@H]2[C@@H]([C@H]([C@@H]([C@H](O2)CO)O)O)O)(O)C)CC(=O)C(=CC1)C,C1(C(=C(C[C@H](C1)OC[C@@H]1[C@H]([C@@H]([C@H]([C@@H](O1)O)O)O)O)C)C(=O)O)(C)C,[C@H]1(C(O[C@H]2[C@@H]([C@H]([C@@H]([C@H](O2)CO)O)O)O)(C)C)CCC(=CC1)C(=O)O,C1(C(=C(C[C@H](C1)O[C@H]1[C@@H]([C@H]([C@@H]([C@H](O1)CO)O)O)O)C)C(=O)O)(C)C,C1([C@@H](C(=CC(=O)C1)CO)CO[C@H]1[C@@H]([C@H]([C@@H]([C@H](O1)CO)O)O)O)(C)C,[C@@H]1([C@@H](…	[C@H]1([C@](CO[C@H]2[C@@H]([C@H]([C@@H]([C@H](O2)CO)O)O)O)(O)C)CC(=O)C(=CC1)C	SN00246678,SN00271830,SN00248111,SN00359450,SN00334270,SN00296903,SN00169066,SN00253662,FDB017384,SN00333717	0	0	4	-4	-4	-0.625
ESI-	365.123	3.819	C18H22O8	18	22	8	0	0	0	0	0	0	0	CHO	18065870	18712868	14789755	4490918	8586088	5239724	2855522	2494530	2990014	[M-H]-	40.78	0.444444	1.22222	364.715	0.2847	365.123	9	N/A	https://gnps.ucsd.edu/ProteoSAFe/result.jsp?task=f72bf0170ce1439aa318b500bead7605&view=view_all_clusters_withID&show=true#%7B%22main.cluster%20index_lowerinput%22%3A%2210341%22%2C%22main.cluster%20index_upperinput%22%3A%2210341%22%7D	1.0000000,0.8642733,0.8614756,0.8561561,0.8558806,0.8543201,0.8505841,0.8266894,0.8204444,0.8143210	CC(C)C(=O)C=CC1=CC=C(OC2OC(C(O)C(O)C2O)C(O)=O)C=C1,Cc1cc2c(c(c(c(=O)o2)C)C)c(c1)O[C@H]1[C@@H]([C@H]([C@@H]([C@H](O1)CO)O)O)O,CCC\C=C1\OC(=O)C2=C1C=CC=C2OC1OC(CO)C(O)C(O)C1O,[C@H]1([C@H]([C@@H](O[C@H]([C@@H]1OC(=O)C)O)C)OC(=O)/C=C/c1ccc(cc1)OC)O,CCCc1cc(=O)oc2c1ccc(c2)O[C@H]1[C@@H]([C@H]([C@@H]([C@H](O1)CO)O)O)O,CCc1cc(=O)oc2c1c(cc(c2)C)O[C@H]1[C@@H]([C@H]([C@@H]([C@H](O1)CO)O)O)O,[C@H]1([C@H]([C@…	HMDB0132950,SN00071984,FDB013301,SN00327747,SN00071605,SN00071692,SN00404274,SN00071478,CHEBI:79891,SN00071615				1,0.68,0.679,0.677,0.676,0.66,0.659,0.638,0.57,0.544	[C@@H](C[C@H](OC(=O)C)/C=C\C=C\1/OC(=O)C=C1)([C@@H](OC(=O)C)C)OC(=O)C,CC(C)C(=O)C=CC1=CC=C(OC2OC(C(O)C(O)C2O)C(O)=O)C=C1,C[C@]12CC[C@H]3[C@@H](CC[C@@]45CC(=O)C[C@@H]([C@]34C)SS5)[C@@H]1CCC(=O)O2,[C@H]1([C@H]([C@@H](O[C@H]([C@@H]1OC(=O)C)O)C)OC(=O)/C=C/c1ccc(cc1)OC)O,CCC\C=C1\OC(=O)C2=C1C=CC=C2OC1OC(CO)C(O)C(O)C1O,[C@@H]1([C@H]([C@@H](O[C@H]([C@@H]1O)C)O)OC(=O)C)OC(=O)/C=C/c1ccc(cc1)OC,[C@H]1([C@H…	[C@@H](C[C@H](OC(=O)C)/C=C\C=C\1/OC(=O)C=C1)([C@@H](OC(=O)C)C)OC(=O)C	SN00243418,HMDB0132950,CHEBI:79891,SN00327747,FDB013301,SN00323641,SN00404274,SN00327267,SN00071605,SN00071984	0	0.285714	8	0	0	-0.333333
ESI-	337.092	1.713	C16H18O8	16	18	8	0	0	0	0	0	0	0	CHO	18713288	3760258	4004485	16067577	31389910	23486198	47102724	44380708	29182026	[M-H]-	73.45	0.5	1.125	336.716	0.2844	337.092	9	N/A	https://gnps.ucsd.edu/ProteoSAFe/result.jsp?task=f72bf0170ce1439aa318b500bead7605&view=view_all_clusters_withID&show=true#%7B%22main.cluster%20index_lowerinput%22%3A%229035%22%2C%22main.cluster%20index_upperinput%22%3A%229035%22%7D	1.0000000,0.9872093,0.9784221,0.9737945,0.9651475,0.9561287,0.9522024,0.9447643,0.9318702,0.9283529	[H]\C(=C(/C)C=O)C1=CC=CC=C1OC1OC(C(O)C(O)C1O)C(O)=O,[H]\C(=C(/C)C=O)C1=CC(OC2OC(C(O)C(O)C2O)C(O)=O)=CC=C1,[H]\C(=C(/C)C=O)C1=CC=C(OC2OC(C(O)C(O)C2O)C(O)=O)C=C1,[H]\C(=C(/COC1OC(C(O)C(O)C1O)C(O)=O)C=O)C1=CC=CC=C1,[H]\C(=C(\[H])C1=CC=CC=C1OC1OC(C(O)C(O)C1O)C(O)=O)C(C)=O,[H]\C(=C(\[H])C1=CC(OC2OC(C(O)C(O)C2O)C(O)=O)=CC=C1)C(C)=O,[C@H]1(c2c(C=C[C@H]1O)cccc2)O[C@H]1[C@@H]([C@H]([C@@H]([C@H](O1)C(=O)O)…	HMDB0133633,HMDB0133625,HMDB0133628,HMDB0133622,HMDB0133764,HMDB0133758,SN00254640,HMDB0133760,HMDB0133621,SN00380472				1,0.993,0.988,0.954,0.95,0.932,0.928,0.845,0.825,0.812	c12c(O[C@@H]3[C@@H]([C@H]([C@@H]([C@H](O3)CO)O)O)O)cc(c(c1cccc2)O)O,OCC1OC(OC2=CC=CC3=C(O)C=CC(O)=C23)C(O)C(O)C1O,OCC1OC(OC2=C3C(O)=CC=CC3=C(O)C=C2)C(O)C(O)C1O,[H]\C(=C(/C)C=O)C1=CC=C(OC2OC(C(O)C(O)C2O)C(O)=O)C=C1,CC1=CC(=O)OC2=C1C=CC(=C2)OC3C(C(C(C(O3)CO)O)O)O,[H]\C(=C(/C)C=O)C1=CC(OC2OC(C(O)C(O)C2O)C(O)=O)=CC=C1,[C@@H]1([C@@H]([C@H]([C@@H]([C@H](O1)CO)O)O)C)Oc1c(cc2c(c1)ccc(=O)o2)O,[H]\C(=C(/CO…	c12c(O[C@@H]3[C@@H]([C@H]([C@@H]([C@H](O3)CO)O)O)O)cc(c(c1cccc2)O)O	SN00389748,FDB021097,FDB012558,HMDB0133628,DB02639,HMDB0133625,SN00342469,HMDB0133622,HMDB0133633,HMDB0133760	0	0.333333	8	0	0	-0.125
ESI-	201.149	4.877	C11H22O3	11	22	3	0	0	0	0	0	0	0	CHO				4.00754e+06	5.50555e+06	6.41493e+06				[M-H]-	11	0.272727	2	200.924	0.0756048	201.149	12	N/A	https://gnps.ucsd.edu/ProteoSAFe/result.jsp?task=f72bf0170ce1439aa318b500bead7605&view=view_all_clusters_withID&show=true#%7B%22main.cluster%20index_lowerinput%22%3A%222483%22%2C%22main.cluster%20index_upperinput%22%3A%222483%22%7D	1.0000000,0.9086261,0.9070311,0.8668019,0.8659653,0.8521770,0.7954535,0.7919330,0.7914114,0.7685361	CCCCCC(/C=C/C(OC)OC)O,CCCCCC[C@H](C)[C@H](CC(=O)O)O,C(=O)(C[C@@H](O)CCCCCC)OCC,CCCCCCC(O)CCOC(C)=O,[C@H](C(=O)O)(CCCCCCCCC)O,[C@@H](CC(=O)O)(CCCCCCCC)O,[C@@H](CCCC(=O)O)(CCCCCC)O,[C@H]([C@H](C[C@H](CC)C)C)([C@H](C(=O)O)C)O,[C@H](C(=O)OCCCCC)([C@H](O)CC)C,O(C(=O)C[C@@H](CCC)O)[C@H](CCC)C	CHEBI:77419,CHEBI:71005,SN00237098,FDB016753,SN00375159,SN00366747,SN00246215,SN00307134,SN00229793,SN00314731				1,0.985,0.977,0.972,0.969,0.962,0.96,0.959,0.954,0.943	C(=O)(C[C@@H](O)CCCCCC)OCC,CCCCCC(/C=C/C(OC)OC)O,CCCCCC[C@H](C)[C@H](CC(=O)O)O,CCCCCCC(O)CCOC(C)=O,[C@H](C(=O)O)(CCCCCCCCC)O,C(=O)(OCC)CCCCCC[C@H](O)C,[C@@H](CC(=O)O)(CCCCCCCC)O,[C@H](C(=O)OCCCCC)([C@H](O)CC)C,[C@@H](CCCC(=O)O)(CCCCCC)O,O(C(=O)C[C@@H](CCC)O)[C@H](CCC)C	C(=O)(C[C@@H](O)CCCCCC)OCC	SN00237098,CHEBI:77419,CHEBI:71005,FDB016753,SN00375159,SN00399862,SN00366747,SN00229793,SN00246215,SN00314731	0	0	1	-2	-2	-1.45455
ESI-	231.087	1.54	C10H16O6	10	16	6	0	0	0	0	0	0	0	CHO	973863	656279	593406	11377298	12342916	14131942	6229343	4888016	9494390	[M-H]-	13.41	0.6	1.6	230.829	0.171034	231.087	12	N/A	https://gnps.ucsd.edu/ProteoSAFe/result.jsp?task=f72bf0170ce1439aa318b500bead7605&view=view_all_clusters_withID&show=true#%7B%22main.cluster%20index_lowerinput%22%3A%223795%22%2C%22main.cluster%20index_upperinput%22%3A%223795%22%7D	1.0000000,0.9196987,0.8898666,0.8430944,0.8146439,0.7903514,0.7602077,0.7041098,0.6561477,0.6158731	C#CCCO[C@H]1[C@@H]([C@H]([C@@H]([C@@H](CO)O1)O)O)O,[C@@]12([C@@H]([C@H](O[C@@H](C2)C)OC)O)OC(=O)O[C@@H]1C,[C@@]12([C@@H]([C@H](O[C@@H](C2)C)OC)OC(=O)O1)[C@@H](O)C,[C@@]1([C@@H]2[C@H]([C@H]([C@@H]1O)OC)CC(=O)OC2)(CO)O,[C@@]12([C@H]([C@@H]3[C@@H]([C@H](O1)CO2)OC(O3)(C)C)O)CO,[C@@]12([C@@H]3[C@H]([C@@H]([C@H]1O)O)C[C@H](O[C@@H]3OC2)OC)O,[C@@](C(=O)O)([C@@H](C/C(=C\C)/C(=O)O)C)(O)CO,[C@@]12(C[C@@H](C…	CHEBI:131455,SN00341995,SN00362620,SN00250696,SN00307187,SN00267238,SN00307344,SN00403872,SN00322979,FDB008290				1,0.885,0.821,0.793,0.756,0.707,0.686,0.63,0.624,0.613	[C@@]1([C@@H]2[C@H]([C@H]([C@@H]1O)OC)CC(=O)OC2)(CO)O,[C@@]12([C@@H]([C@H](O[C@@H](C2)C)OC)O)OC(=O)O[C@@H]1C,[C@@]12([C@@H]([C@H](O[C@@H](C2)C)OC)OC(=O)O1)[C@@H](O)C,C#CCCO[C@H]1[C@@H]([C@H]([C@@H]([C@@H](CO)O1)O)O)O,[C@H]12[C@@H](O[C@@H]([C@H]1OC(O2)(C)C)OC)C(=O)OC,[C@@]12([C@H]([C@@H]3[C@@H]([C@H](O1)CO2)OC(O3)(C)C)O)CO,[C@@]12([C@@H]3[C@H]([C@@H]([C@H]1O)O)C[C@H](O[C@@H]3OC2)OC)O,[C@@](C(=O)O)…	[C@@]1([C@@H]2[C@H]([C@H]([C@@H]1O)OC)CC(=O)OC2)(CO)O	SN00250696,SN00341995,SN00362620,CHEBI:131455,SN00322979,SN00307187,SN00267238,SN00307344,SN00226058,SN00403872	0	0	3	-3	-3	-0.4
ESI-	297.097	1.694	C14H18O7	14	18	7	0	0	0	0	0	0	0	CHO	12788020	3239470	3571809	9737584	38660062	8833803	18818486	20520490	29221526	[M-H]-	61.59	0.5	1.28571	296.765	0.234741	297.097	11	N/A	https://gnps.ucsd.edu/ProteoSAFe/result.jsp?task=f72bf0170ce1439aa318b500bead7605&view=view_all_clusters_withID&show=true#%7B%22main.cluster%20index_lowerinput%22%3A%227034%22%2C%22main.cluster%20index_upperinput%22%3A%227034%22%7D	1.0000000,0.9685784,0.9576757,0.9553874,0.9525088,0.9524592,0.9488810,0.9340711,0.9334040,0.9300624	[C@@H]1([C@@H]([C@H]([C@@H]([C@H](O1)C(=O)O)O)O)O)O[C@H](c1ccccc1)C,CCC1=CC(OC2OC(C(O)C(O)C2O)C(O)=O)=CC=C1,[C@H]1([C@H]([C@@H]([C@H]([C@@H](O1)Oc1c(c(ccc1)C)C)O)O)O)C(=O)O,CCC1=CC=C(OC2OC(C(O)C(O)C2O)C(O)=O)C=C1,[C@@H]1([C@@H]([C@H]([C@@H]([C@H](O1)C(=O)O)O)O)O)Oc1c(cc(cc1)C)C,[C@@H]1([C@@H]([C@H]([C@@H]([C@H](O1)C(=O)O)O)O)O)Oc1c(ccc(c1)C)C,[C@@H]1([C@@H]([C@H]([C@@H]([C@H](O1)C(=O)O)O)O)O)Oc1c…	SN00391271,HMDB0124996,SN00247082,HMDB0125173,SN00319603,SN00225866,SN00315642,FDB027665,SN00331943,SN00306836				1,0.974,0.92,0.767,0.727,0.725,0.702,0.7,0.699,0.688	[C@@H]1([C@@H]([C@H]([C@@H]([C@H](O1)C(=O)O)O)O)O)O[C@H](c1ccccc1)C,c1ccc(cc1)CC(=O)O[C@@H]1[C@H]([C@@H]([C@H](O[C@H]1O)CO)O)O,[C@@H]1([C@@H]([C@H]([C@@H]([C@H](O1)CO)O)O)O)Oc1c(C(=O)C)cccc1,OC[C@H]1O[C@@H](OCC(=O)C2=CC=CC=C2)[C@H](O)[C@@H](O)[C@@H]1O,[C@@H]1([C@@H]([C@H]([C@@H]([C@H](O1)OC)O)O)O)COC(=O)c1ccccc1,CC(=O)c1ccc(cc1)O[C@H]1[C@@H]([C@H]([C@@H]([C@@H](CO)O1)O)O)O,[C@H]1([C@H]([C@@H]([C@…	[C@@H]1([C@@H]([C@H]([C@@H]([C@H](O1)C(=O)O)O)O)O)O[C@H](c1ccccc1)C	SN00391271,SN00030183,SN00294024,FDB001789,SN00300801,CHEBI:8199,SN00247082,SN00225866,HMDB0124996,HMDB0125173	0	0.238095	6	-1	-1	-0.285714
ESI-	325.129	3.718	C16H22O7	16	22	7	0	0	0	0	0	0	0	CHO	1.40715e+07	1.70012e+07	9.54812e+06	1.71879e+07	2.90274e+07	5.93171e+06	7.12436e+06	4.18675e+07	8.99723e+06	[M-H]-	19.05	0.4375	1.375	324.766	0.234042	325.129	12	N/A	https://gnps.ucsd.edu/ProteoSAFe/result.jsp?task=f72bf0170ce1439aa318b500bead7605&view=view_all_clusters_withID&show=true#%7B%22main.cluster%20index_lowerinput%22%3A%228467%22%2C%22main.cluster%20index_upperinput%22%3A%228467%22%7D	1.0000000,0.9427334,0.9389454,0.9322731,0.9275907,0.9107011,0.8657561,0.8599559,0.8509772,0.8254091	CCC(CO)NC1=NN2C(=NC=C2C3=CC=C(C=C3)C(=O)O)C=C1,[C@H]1([C@H]([C@@H]([C@H]([C@@H](O1)O[C@H](c1ccccc1)CCC)O)O)O)C(=O)O,COc1ccc(cn1)c1nc(on1)[C@@H]1CCCN1Cc1ccco1,CC(=C(C(=Nc1ccccc1)O)N=O)NNc1ccc(cc1)OC,CC1CCc2c(C1)c1ccc(c(C)c1oc2=O)OCc1n[nH]nn1,CC(COC1OC(C(O)C(O)C1O)C(O)=O)CC1=CC=CC=C1,[C@@H]1([C@@H]([C@H]([C@@H](O[C@@H]1CO)O)O)O)Oc1c(cc(cc1)CC=C)OC,CC(C)c1cccc(=O)c(c1)O[C@H]1[C@@H]([C@H]([C@@H]([C@@…	DB07125,SN00290517,SN00031576,CHEBI:112257,CHEBI:115091,HMDB0133673,SN00255687,CHEBI:79949,SN00306272,SN00277914				1,0.824,0.799,0.788,0.774,0.733,0.688,0.613,0.612,0.565	C[C@@H]1[C@H]2[C@H]([C@H](/C(=C\CC[C@@]3([C@H]([C@H]2OC1=O)O3)C)/C(=O)OC)O)O,[C@@]12([C@@](C(=O)C(=CC2)COC)(O[C@@H]2[C@H]([C@@H]1O)[C@H](COC2=O)C)O)C,C/C=C/C(=O)O[C@H]1/C=C/[C@@H]([C@H](CCC(=O)O[C@@H]1C)OC(=O)C)O,C/C=C/C(=O)O[C@H]1/C=C/[C@@H]([C@@H](CCC(=O)O[C@@H]1C)O)OC(=O)C,[C@@H]([C@@H](OC(=O)C)C)(C[C@@H](/C=C\[C@@H]1OC(=O)C=CC1)O)OC(=O)C,C/C=C/C(=O)O[C@@H](/C=C/[C@@H]([C@@H]1CCC(=O)O1)OC(=O)C…	C[C@@H]1[C@H]2[C@H]([C@H](/C(=C\CC[C@@]3([C@H]([C@H]2OC1=O)O3)C)/C(=O)OC)O)O	SN00155694,SN00352302,SN00037930,SN00033603,SN00307582,SN00029576,SN00346044,SN00028601,CHEBI:79949,SN00306272	0	0.2	6	-1	-1	-0.5
ESI-	367.175	4.549	C19H28O7	19	28	7	0	0	0	0	0	0	0	CHO	5507733	7128785	10058996	9853966	10412882	1750621	14655557	7398517	34618375	[M-H]-	41.7	0.368421	1.47368	366.765	0.234991	367.175	10	N/A	https://gnps.ucsd.edu/ProteoSAFe/result.jsp?task=f72bf0170ce1439aa318b500bead7605&view=view_all_clusters_withID&show=true#%7B%22main.cluster%20index_lowerinput%22%3A%2210448%22%2C%22main.cluster%20index_upperinput%22%3A%2210448%22%7D	1.0000000,0.9697020,0.9416293,0.9308979,0.8831416,0.8718495,0.8705744,0.8643375,0.8487654,0.8290034	C1([C@@H]2C(=CC(=O)C1)C=C(CC2)CO[C@H]1[C@@H]([C@H]([C@@H]([C@H](O1)CO)O)O)O)(C)C,[C@@]12([C@@H]([C@H]([C@@H](O[C@H]1OCC)O)OC(=O)C)[C@@H](C[C@@H]1[C@@H](C2)C(=C)C(=O)O1)C)C,[C@@H]1([C@@H]2[C@H](OC(=O)C2=C)C[C@@H](C(=O)C[C@@H]([C@@](C1)(O)C)O)C)OC(=O)C(C)C,[C@@H]1([C@H]2[C@H]([C@@H](C(=O)[C@H](CCC[C@]1(O)C)C)O)C(=C)C(=O)O2)OC(=O)C(C)C,[C@@H]1([C@]2([C@H](C[C@@H]3[C@@H]([C@@H](C[C@](C1)(O2)C)OC(=O)C…	SN00332227,SN00341905,SN00234689,SN00238192,SN00239859,SN00244438,SN00298709,SN00346847,SN00227288,SN00309764				1,0.995,0.976,0.883,0.86,0.819,0.81,0.799,0.797,0.775	[C@]123[C@@H]([C@@H]4[C@H](O2)[C@H]([C@@](CC3)(O)C)[C@H]([C@@H]4O)OC(=O)CCC(=O)O)CC1(C)C,[C@]12([C@H](C[C@@](O1)([C@@H](C[C@@H]1[C@@H]([C@@H](C2)OC(=O)C(C)C)C(=C)C(=O)O1)C)O)O)C,[C@@H]1([C@]2([C@H](C[C@@H]3[C@@H]([C@@H](C[C@](C1)(O2)C)OC(=O)C(C)C)C(=C)C(=O)O3)C)O)O,C1([C@@H]2C(=CC(=O)C1)C=C(CC2)CO[C@H]1[C@@H]([C@H]([C@@H]([C@H](O1)CO)O)O)O)(C)C,[C@@]12([C@@H]([C@H]([C@@H](O[C@H]1OCC)O)OC(=O)C)[C@…	[C@]123[C@@H]([C@@H]4[C@H](O2)[C@H]([C@@](CC3)(O)C)[C@H]([C@@H]4O)OC(=O)CCC(=O)O)CC1(C)C	SN00298709,SN00346847,SN00239859,SN00332227,SN00341905,SN00262654,SN00234689,SN00238192,SN00309712,SN00309764	0	0.16129	6	-1	-1	-0.736842
ESI-	337.166	4.088	C18H26O6	18	26	6	0	0	0	0	0	0	0	CHO	7337343	17479035	14657237	11373364	15510625	14583683	7637497	39017449	33188933	[M-H]-	24.55	0.333333	1.44444	336.79	0.210483	337.166	10	N/A	https://gnps.ucsd.edu/ProteoSAFe/result.jsp?task=f72bf0170ce1439aa318b500bead7605&view=view_all_clusters_withID&show=true#%7B%22main.cluster%20index_lowerinput%22%3A%229056%22%2C%22main.cluster%20index_upperinput%22%3A%229056%22%7D	1.0000000,0.9698916,0.9662713,0.9020712,0.8735421,0.8626150,0.8573517,0.8560886,0.8422662,0.8251255	OCC1CCCC(O)CCCCCC2=CC(O)=CC(O)=C2C(=O)O1,Cc1c2cc(CNCC3CCCO3)c(=O)nc2n(c2ccccc2)[nH]1,CCCC1OC(=O)C(CC\C=C\C(O)C1O)OC(=O)\C=C\C=C\C,C[C@@H](c1ccc(cc1)N1CCCC1=O)C(=O)N=c1cc(C2CC2)[nH][nH]1,CCOC(=O)c1c2c(nc3ccccc3n2)n(C2CCCCC2)c1N,CC1CCCC(O)CCCCCC2=CC(O)=C(O)C(O)=C2C(=O)O1,CC(C)C[C@@H]1C(=O)N2CC[C@@H](C[C@H]2C(=O)N1)NC(=O)CCC(=O)[O-],[C@]1([C@]([C@H]2C(=CC(=O)O2)C=C1CCCCCCC)(O)C)(C(=O)OC)O,CN(C)c1ccc…	HMDB0136047,CHEBI:117238,FDB001488,CHEBI:132239,CHEBI:94069,HMDB0136048,SN00004301,SN00349427,SN00031713,SN00267564				1,0.968,0.925,0.797,0.789,0.788,0.776,0.737,0.564,0.55	[C@]12([C@@]3([C@](O[C@@H]([C@@]41OC4)[C@@H]([C@H]2O)O)(C=C(CC3)C)C)COC(=O)C)C,[C@@]12([C@]3([C@@H]([C@@H]([C@H]2OC(=O)C)O)O[C@]2([C@@]1(CCC(=C2)C)CO)C)OC3)C,[C@@]12([C@@H]3[C@](C(=O)O[C@H]3C[C@]([C@@H]1CC(=O)O)(OC(=O)C)C)(CCC2)C)C,[C@]1([C@]([C@H]2C(=CC(=O)O2)C=C1CCCCCCC)(O)C)(C(=O)OC)O,OCC1CCCC(O)CCCCCC2=CC(O)=CC(O)=C2C(=O)O1,CC1CCCC(O)CCCCCC2=CC(O)=C(O)C(O)=C2C(=O)O1,c12c(c(cc(c1)O)O)C(=O)O[C@…	[C@]12([C@@]3([C@](O[C@@H]([C@@]41OC4)[C@@H]([C@H]2O)O)(C=C(CC3)C)C)COC(=O)C)C	SN00388877,SN00238987,SN00261996,SN00349427,HMDB0136047,HMDB0136048,SN00267564,FDB001488,SN00277108,SN00259692	0	0.2	6	0	0	-0.777778
ESI-	365.124	1.699	C18H22O8	18	22	8	0	0	0	0	0	0	0	CHO	5359518	5584088	5787671	1781315	8544931	12214135	10518100	48429956	12614811	[M-H]-	177.49	0.444444	1.22222	364.716	0.283701	365.124	9	N/A	https://gnps.ucsd.edu/ProteoSAFe/result.jsp?task=f72bf0170ce1439aa318b500bead7605&view=view_all_clusters_withID&show=true#%7B%22main.cluster%20index_lowerinput%22%3A%2210345%22%2C%22main.cluster%20index_upperinput%22%3A%2210345%22%7D	1.0000000,0.9898513,0.9838200,0.9797781,0.9768930,0.9686585,0.9646196,0.9605022,0.9572309,0.9256426	Cc1cc2c(c(c(c(=O)o2)C)C)c(c1)O[C@H]1[C@@H]([C@H]([C@@H]([C@H](O1)CO)O)O)O,CCc1cc(=O)oc2c1c(cc(c2)C)O[C@H]1[C@@H]([C@H]([C@@H]([C@H](O1)CO)O)O)O,CCC\C=C1\OC(=O)C2=C1C=CC=C2OC1OC(CO)C(O)C(O)C1O,CC(C)C(=O)C=CC1=CC=C(OC2OC(C(O)C(O)C2O)C(O)=O)C=C1,CCc1cc(=O)oc2c1ccc(c2C)O[C@H]1[C@@H]([C@H]([C@@H]([C@H](O1)CO)O)O)O,[C@H]1([C@H]([C@@H](O[C@H]([C@@H]1O)O)C)OC(=O)/C=C/c1ccc(cc1)OC)OC(=O)C,[C@H]1([C@H]([C@…	SN00071984,SN00071692,FDB013301,HMDB0132950,SN00071478,SN00404274,SN00327747,SN00071605,SN00071615,SN00323641				1,0.986,0.983,0.973,0.533,0.493,0.488,0.481,0.48,0.475	[C@H]1([C@H]([C@@H](O[C@H]([C@@H]1O)O)C)OC(=O)/C=C/c1ccc(cc1)OC)OC(=O)C,[C@H]1([C@H]([C@@H](O[C@H]([C@@H]1OC(=O)C)O)C)OC(=O)/C=C/c1ccc(cc1)OC)O,[C@@H]1([C@H]([C@@H](O[C@H]([C@@H]1O)C)O)OC(=O)C)OC(=O)/C=C/c1ccc(cc1)OC,[C@@H]1([C@H]([C@@H](O[C@H]([C@@H]1O)C)O)OC(=O)/C=C/c1ccc(cc1)OC)OC(=O)C,CC(C)C(=O)C=CC1=CC=C(OC2OC(C(O)C(O)C2O)C(O)=O)C=C1,Cc1cc2c(c(c(c(=O)o2)C)C)c(c1)O[C@H]1[C@@H]([C@H]([C@@H]([C…	[C@H]1([C@H]([C@@H](O[C@H]([C@@H]1O)O)C)OC(=O)/C=C/c1ccc(cc1)OC)OC(=O)C	SN00404274,SN00327747,SN00323641,SN00327267,HMDB0132950,SN00071984,SN00071615,SN00071605,SN00071478,SN00071692	0	0.285714	8	0	0	-0.333333
ESI-	365.16	4.237	C19H26O7	19	26	7	0	0	0	0	0	0	0	CHO	6.0956e+06	2.29531e+07	2.34631e+07	2.03464e+06	6.91114e+06	1.11691e+07	5.89604e+06	9.96063e+06	3.46284e+06	[M-H]-	77.56	0.368421	1.36842	364.752	0.247741	365.16	11	N/A	https://gnps.ucsd.edu/ProteoSAFe/result.jsp?task=f72bf0170ce1439aa318b500bead7605&view=view_all_clusters_withID&show=true#%7B%22main.cluster%20index_lowerinput%22%3A%2210353%22%2C%22main.cluster%20index_upperinput%22%3A%2210353%22%7D	1.0000000,0.9727756,0.9520930,0.9366293,0.9310455,0.9302865,0.8952931,0.8946553,0.8885545,0.8835596	[C@H]12[C@@H](C(=C)C(=O)O1)C/C=C(\COC(=O)[C@](CO)(O)C)/CC/C=C(/C2)\CO,C[C@H]1CCC[C@H]([C@H]([C@H](C/C=C/c2cc(cc(c2C(=O)O1)O)OC)O)O)O,[C@H]12[C@@H](OC(=O)C2=C)C[C@H](CC/C=C(\C[C@@H]1OC(=O)CO)/COC(=O)C)C,CC(C)=CCC1=C(OC2OC(CO)C(O)C(O)C2O)C=CC(=C1)C(C)=O,[C@@H]12[C@@H]3[C@H](C(=C)C[C@@H]([C@H]1[C@@H](C(=O)O2)C)OC(=O)[C@](CO)(O)C)C[C@@H](C3=C)O,c12c([C@H]([C@@H](C2=O)C)O[C@H]2[C@@H]([C@H]([C@H](CO2)O…	SN00256642,CHEBI:67867,SN00309989,FDB017587,SN00345520,SN00335994,SN00327316,SN00352301,SN00018750,SN00024972				1,0.962,0.96,0.879,0.869,0.861,0.837,0.833,0.816,0.81	[C@H]12[C@@H](C(=C)C(=O)O1)C/C=C(\COC(=O)[C@](CO)(O)C)/CC/C=C(/C2)\CO,[C@H]12[C@@H](OC(=O)C2=C)C[C@H](CC/C=C(\C[C@@H]1OC(=O)CO)/COC(=O)C)C,C1(=O)C(=C)[C@H]2[C@H](O1)/C=C(\C(=O)C[C@H]([C@@](C[C@H]2OC(=O)C(C)C)(O)C)O)/C,C[C@H]1CCC[C@H]([C@H]([C@H](C/C=C/c2cc(cc(c2C(=O)O1)O)OC)O)O)O,[C@@]12([C@H](O2)C[C@@H](/C(=C\[C@@H]2[C@@H]([C@@H](C1)OC(=O)C(C)C)C(=C)C(=O)O2)/CO)O)C,[C@H]12[C@H](OC(=O)[C@H]2C)/C=…	[C@H]12[C@@H](C(=C)C(=O)O1)C/C=C(\COC(=O)[C@](CO)(O)C)/CC/C=C(/C2)\CO	SN00256642,SN00309989,SN00280708,CHEBI:67867,SN00305142,SN00358158,SN00246956,SN00345520,FDB017587,SN00352301	0	0.225806	7	0	0	-0.631579
ESI-	237.077	1.757	C12H14O5	12	14	5	0	0	0	0	0	0	0	CHO	3.00593e+06	3.25292e+06	1.15389e+06	2.90041e+07	1.58474e+07	1.46604e+07	1.78505e+06	3.25651e+06	2.2474e+06	[M-H]-	35.7	0.416667	1.16667	236.812	0.187722	237.077	12	N/A	https://gnps.ucsd.edu/ProteoSAFe/result.jsp?task=f72bf0170ce1439aa318b500bead7605&view=view_all_clusters_withID&show=true#%7B%22main.cluster%20index_lowerinput%22%3A%224027%22%2C%22main.cluster%20index_upperinput%22%3A%224027%22%7D	1.0000000,0.9501679,0.9466411,0.9157762,0.9045452,0.9023861,0.9004711,0.8776117,0.8615173,0.8532420	c12c([C@@H]([C@@H]([C@H](O1)C)O)O)c(=O)oc(c2)/C=C/C,c12c([C@H](OC1=O)C[C@H]([C@@H](O)C)O)cccc2O,c12c(OC([C@H]([C@@H]1O)O)(C)C)ccc(c2)C(=O)O,c12C(=O)O[C@@H](Cc2cc(c(c1O)CO)O)CC,c12c(c(c(c(c1C)O)C)O)C(=O)O[C@@](C2)(O)C,C12=C(C(=O)[C@@H]3[C@H]([C@@H]1O)O3)C[C@H](OC2=O)CCC,c12c(cc(c(c1O)OC)OC)C[C@H](OC2=O)C,c12c([C@@H](OC2=O)CC)cc(c(c1O)OC)OC,[C@@H]1([C@@H](c2c(O1)ccc(c2)C(=O)O)O)C(O)(C)C,C12=C(O[C@@…	SN00345728,SN00352452,SN00338281,SN00241938,SN00307500,SN00319617,SN00227510,SN00262514,SN00278526,SN00235473				1,0.97,0.969,0.941,0.936,0.932,0.919,0.914,0.913,0.903	[C@]1(Oc2c(C(=O)C1)c(cc(c2)O)O)(C(C)C)O,c12c(OC([C@H]([C@@H]1O)O)(C)C)ccc(c2)C(=O)O,c1(c(cc(c(c1)OC)OC)OC)/C=C/C(=O)O,COc1cc(cc(c1O)OC)/C=C/C(=O)OC,[C@@]1([C@@H]2[C@H](c3c(O2)ccc(c3)OC)O)(OC1)CO,[C@@H]1(c2c(c(cc(c2)O)O)OC[C@@]1(O)C)C(=O)C,c12c(cc(c(c1O)OC)OC)C[C@H](OC2=O)C,COC1=C(O)C(OC)=C(OC)C(C=CC=O)=C1,[C@@H]1([C@@H](c2c(O1)ccc(c2)C(=O)O)O)C(O)(C)C,c12c(c(c(cc1OCO2)/C=C/CO)OC)OC	[C@]1(Oc2c(C(=O)C1)c(cc(c2)O)O)(C(C)C)O	SN00320347,SN00338281,SN00242824,SN00156681,SN00242163,SN00396541,SN00227510,HMDB0128697,SN00278526,SN00357890	0.142857	0.368421	6	1	1	-0.333333
ESI-	155.108	3.518	C9H16O2	9	16	2	0	0	0	0	0	0	0	CHO				4.55921e+06	4.52926e+06	5.79023e+06	3.41359e+06	5.16651e+06	5.83501e+06	[M-H]-	64.43	0.222222	1.77778	154.935	0.065195	155.108	12	N/A	https://gnps.ucsd.edu/ProteoSAFe/result.jsp?task=f72bf0170ce1439aa318b500bead7605&view=view_all_clusters_withID&show=true#%7B%22main.cluster%20index_lowerinput%22%3A%22833%22%2C%22main.cluster%20index_upperinput%22%3A%22833%22%7D	1.0000000,0.9707531,0.9677355,0.9551226,0.9498265,0.9414466,0.9380631,0.9358876,0.9271612,0.9117830	[C@@H]1([C@H](C1)C(=O)O)CCCCC,CCCC\C=C\CC(=O)OC,CCC\C=C\CCC(=O)OC,CCCCC\C=C/C(=O)OC,CCC=CCCCC(=O)OC,[H]\C(CCCCC)=C(/[H])CC(O)=O,CCCCCC(O)\C=C\C=O,CC1(C)CCCC(C)(O)C1=O,CCCCCC\C=C/C(O)=O,C[C@H]1[C@@H](CCC=C([C@H]1O)C)O	SN00383003,HMDB0059728,FDB019451,FDB016578,FDB009852,FDB013498,FDB020994,FDB016010,FDB003316,SN00127735				1,0.99,0.769,0.76,0.717,0.649,0.635,0.632,0.603,0.556	C[C@H]1[C@@H](CCC=C([C@H]1O)C)O,CC1([C@@H](CCC=C[C@H]1O)O)C,CC1=CCC(CC1)(CO)CO,CCCCCC\C=C/C(O)=O,CCCCCC(O)\C=C\C=O,CC(=O)\C=C(\C)CC(C)(C)O,CCCC\C=C\CC(=O)OC,CCCCC\C=C/C(=O)OC,CCC=CCCCC(=O)OC,CCCCC=CC(=O)OCC	C[C@H]1[C@@H](CCC=C([C@H]1O)C)O	SN00127735,SN00127736,SN00064497,FDB003316,FDB020994,FDB019385,HMDB0059728,FDB016578,FDB009852,CHEBI:87688	0	0.125	2	0	0	-1.33333
ESI-	157.087	2.325	C8H14O3	8	14	3	0	0	0	0	0	0	0	CHO				5355339	41326165	45174577	5355339	17012349	9413676	[M-H]-	33.36	0.375	1.75	156.912	0.0884047	157.087	12	N/A	https://gnps.ucsd.edu/ProteoSAFe/result.jsp?task=f72bf0170ce1439aa318b500bead7605&view=view_all_clusters_withID&show=true#%7B%22main.cluster%20index_lowerinput%22%3A%22858%22%2C%22main.cluster%20index_upperinput%22%3A%22858%22%7D	1.0000000,0.9827399,0.9664897,0.9560494,0.9493278,0.9451160,0.9362905,0.9213534,0.9029694,0.8950416	CCCC(C(=O)CC)C(=O)O,CCCC(CC(=O)C)C(=O)O,[H]OC(=O)C(=O)C([H])([H])C([H])([H])C([H])([H])C([H])([H])C([H])([H])C([H])([H])[H],[H]OC(=O)C([H])([H])C(=O)C([H])([H])C([H])([H])C([H])([H])C([H])([H])C([H])([H])[H],C1C(=O)C[C@@H](CCO[C@H]1O)C,C(=C\C(=O)O)/[C@H]([C@H](O)CC)C,[C@@H]1(OC(=O)C[C@H](C1)O)CCC,[C@@H]1(O[C@H](CCC1)C)CC(=O)O,CC(=O)O[C@@H]1CCCC[C@H]1O,C(=O)(/C=C/C[C@@H](O)C)OCC	CHEBI:80638,CHEBI:80641,FDB029499,FDB028033,SN00261711,SN00234509,SN00291330,SN00355947,SN00127568,SN00236245				1,0.952,0.925,0.925,0.914,0.897,0.887,0.882,0.878,0.838	CCCC(CC(=O)C)C(=O)O,CCCC(C(=O)CC)C(=O)O,C1(CCC(=O)CC1)(CCO)O,CCC1OC2(C)OC1CCO2,[C@]1(C(=O)CCCC1)(CCO)O,C1CCC(CC1)(CC(=O)O)O,[C@@H]1([C@H]([C@H](OC(=O)[C@@H]1C)C)C)O,[C@@H]1(OC(=O)C[C@H](C1)O)CCC,[C@H]1(C(OC(=O)C1)(C)C)[C@H](O)C,[C@@H]1(O[C@H](CCC1)C)CC(=O)O	CCCC(CC(=O)C)C(=O)O	CHEBI:80641,CHEBI:80638,SN00397774,FDB002140,SN00309617,CHEBI:37276,SN00368926,SN00291330,SN00271791,SN00355947	0	0.0769231	2	-1	-1	-1
ESI-	154.051	2.313	C7H9NO3	7	9	3	1	0	0	0	0	0	0	CHON	4220623	3381988	3620891	93175715	109341363	104892819	15148010	16381281	16648647	[M-H]-	82.92	0.428571	1.28571	153.879	0.121015	154.051	12	N/A	https://gnps.ucsd.edu/ProteoSAFe/result.jsp?task=f72bf0170ce1439aa318b500bead7605&view=view_all_clusters_withID&show=true#%7B%22main.cluster%20index_lowerinput%22%3A%22790%22%2C%22main.cluster%20index_upperinput%22%3A%22790%22%7D	1.0000000,0.9653036,0.8369307,0.8198819,0.7937693,0.6686434,0.5169573	C1=C[C@H]([C@@H](C(=O)C1)N)C(=O)O,C1=CC(C(C(=C1)C(=O)O)N)O,n1(c(c(ccc1=O)OC)C)O,CCOC(=O)C(C#N)C(=O)C,CCOC(=O)c1cc(on1)C,C1C[C@@H](C(=O)O)N2[C@@H]1CC2=O,N1(C(=O)C=C(C1)OC)C(=O)C	CHEBI:60862,DB02124,SN00371568,CHEBI:51924,SN00117278,CHEBI:73978,SN00269900				1,0.733,0.559,0.535,0.535,0.43,0.336	C1=CC(C(C(=C1)C(=O)O)N)O,C1=C[C@H]([C@@H](C(=O)C1)N)C(=O)O,CCOC(=O)C(C#N)C(=O)C,n1(c(c(ccc1=O)OC)C)O,CCOC(=O)c1cc(on1)C,C1C[C@@H](C(=O)O)N2[C@@H]1CC2=O,N1(C(=O)C=C(C1)OC)C(=O)C	C1=CC(C(C(=C1)C(=O)O)N)O	DB02124,CHEBI:60862,CHEBI:51924,SN00371568,SN00117278,CHEBI:73978,SN00269900	0	0.333333	4	1	0	0
ESI-	293.102	1.918	C15H18O6	15	18	6	0	0	0	0	0	0	0	CHO	2052369	2974584	3034661	7411141	4928633	16553882	8185044	4268438	5087211	[M-H]-	55.96	0.4	1.2	292.775	0.22528	293.102	10	N/A	https://gnps.ucsd.edu/ProteoSAFe/result.jsp?task=f72bf0170ce1439aa318b500bead7605&view=view_all_clusters_withID&show=true#%7B%22main.cluster%20index_lowerinput%22%3A%226827%22%2C%22main.cluster%20index_upperinput%22%3A%226827%22%7D	1.0000000,0.9577417,0.9517560,0.9418900,0.9154731,0.8902046,0.8789589,0.8737976,0.8658798,0.8643815	[C@H]1(c2c(c(c(cc2)C)O)OC(=O)[C@H]1OC(=O)C)[C@@H](CO)C,[C@@]123[C@](C(=O)OC[C@H]2C(=C[C@@H]1[C@@H](C(=C3)C)C)C(=O)O)(CO)O,[C@@]12(C(=C[C@H]3[C@H](C1)OC(=O)[C@]3(CO)O)C(=CC=C2O)C)CO,[C@@H]1(c2c(c(c(cc2)C)O)O)[C@@H](C(=O)OC[C@H]1C)OC(=O)C,[C@@H]12[C@@H]([C@@H]3C(=C(C[C@@H]2O)C)C(=O)C=C3CO)OC(=O)[C@@]1(O)C,C1(=C([C@H](CC1=O)O)C)[C@@H]1[C@H](C(=C)C(=O)O1)[C@H](CC(=O)C)O,c12c(c(c(c(c1O)C)OCC[C@@H](C(=…	SN00347703,SN00373444,SN00374036,SN00266888,SN00278540,SN00385377,SN00324315,SN00384525,SN00228451,SN00253611				1,0.92,0.906,0.9,0.882,0.855,0.854,0.825,0.819,0.813	[C@@]123[C@](C(=O)OC[C@H]2C(=C[C@@H]1[C@@H](C(=C3)C)C)C(=O)O)(CO)O,[C@H]12[C@H](O[C@@H]([C@H]1OC(O2)(C)C)OCc1ccccc1)C(=O)O,[C@@H]1([C@H]2[C@](C=CC2=O)(O)C)[C@H](C(=C)C(=O)O1)[C@H](CC(=O)C)O,[C@@]12([C@@H](O1)C[C@@H](C1=C[C@H]([C@H]3[C@H](C2)OC(=O)[C@@H]3C)OC1=O)O)C,[C@@H]12[C@@H]([C@@H]3C(=C(C[C@@H]2O)C)C(=O)C=C3CO)OC(=O)[C@@]1(O)C,CC1COC(=O)C2OC3(C)OC4CC3(C12)C(O)C(=O)C4=C,C1(=C([C@H](CC1=O)O)C)…	[C@@]123[C@](C(=O)OC[C@H]2C(=C[C@@H]1[C@@H](C(=C3)C)C)C(=O)O)(CO)O	SN00373444,SN00228451,SN00352237,SN00294510,SN00278540,FDB019485,SN00385377,SN00266888,SN00323956,SN00398248	0.111111	0.333333	7	1	1	-0.4
ESI-	341.124	1.729	C16H22O8	16	22	8	0	0	0	0	0	0	0	CHO	4169202	3771090	4169959	28620081	10923702	5741283	89863707	9135551	122562043	[M-H]-	322.01	0.5	1.375	340.743	0.256902	341.124	10	N/A	https://gnps.ucsd.edu/ProteoSAFe/result.jsp?task=f72bf0170ce1439aa318b500bead7605&view=view_all_clusters_withID&show=true#%7B%22main.cluster%20index_lowerinput%22%3A%229260%22%2C%22main.cluster%20index_upperinput%22%3A%229260%22%7D	1.0000000,0.9718715,0.9617382,0.9424081,0.9353044,0.9022365,0.9016825,0.8996487,0.8994226,0.8923910	c12c([C@H](C[C@H]1O[C@H]1[C@@H]([C@H]([C@@H]([C@H](O1)CO)O)O)O)C)c(=O)occ2C,[C@H]12[C@H](C(=CO[C@@H]1O[C@H]1[C@@H]([C@H]([C@@H]([C@H](O1)CO)O)O)O)C=O)CC=C2C,COC1=CC=C(CCCOC2OC(C(O)C(O)C2O)C(O)=O)C=C1,[C@H]12[C@H](C(=CO[C@@H]1O[C@H]1[C@@H]([C@H]([C@@H]([C@H](O1)CO)O)O)O)C=O)CCC2=C,[C@@H]1([C@@H]([C@H]([C@@H]([C@H](O1)CO)O)O)O)Oc1c(CCC(=O)OC)cccc1,[C@@H]1([C@@H]([C@H]([C@@H]([C@H](O1)CO)O)O)O)Oc1c(…	SN00280105,SN00259760,HMDB0135749,SN00372980,SN00366225,SN00359811,SN00160623,FDB016641,FDB021193,SN00288685				1,0.94,0.934,0.918,0.864,0.824,0.822,0.818,0.798,0.787	COC1=CC=C(CCCOC2OC(C(O)C(O)C2O)C(O)=O)C=C1,[C@@H]1([C@@H]([C@H]([C@@H]([C@H](O1)CO)O)O)O)Oc1c(cc(cc1)CCC(=O)C)O,CC(=O)CCC1=CC(OC2OC(CO)C(O)C(O)C2O)=C(O)C=C1,CCC(=O)c1ccc(c(c1)OC)O[C@H]1[C@@H]([C@H]([C@@H]([C@H](O1)CO)O)O)O,CC(=O)C1=CC(CCO)=C(OC2OC(CO)C(O)C(O)C2O)C=C1,COC1=C(O)C=C(CC=C)C=C1OC1OC(CO)C(O)C(O)C1O,COC1=C(OC2OC(CO)C(O)C(O)C2O)C=CC(\C=C/CO)=C1,[C@@H]1([C@@H]([C@H]([C@@H]([C@H](O1)CO)O)O…	COC1=CC=C(CCCOC2OC(C(O)C(O)C2O)C(O)=O)C=C1	HMDB0135749,SN00359811,FDB021193,SN00160623,FDB016641,FDB010736,FDB015501,SN00325974,SN00372980,SN00366225	0	0.166667	6	-2	-2	-0.375
ESI-	421.151	3.707	C21H26O9	21	26	9	0	0	0	0	0	0	0	CHO	3810675	14350710	14433274	8145957	8121333	6677190	4811940	4876768	5099178	[M-H]-	115.83	0.428571	1.2381	420.681	0.319261	421.151	9	N/A	https://gnps.ucsd.edu/ProteoSAFe/result.jsp?task=f72bf0170ce1439aa318b500bead7605&view=view_all_clusters_withID&show=true#%7B%22main.cluster%20index_lowerinput%22%3A%2212427%22%2C%22main.cluster%20index_upperinput%22%3A%2212427%22%7D	1.0000000,0.9609154,0.9345137,0.9154384,0.9065003,0.9042871,0.8975275,0.8954509,0.8885992,0.8842372	[C@H]12[C@@H]([C@H](C(=C)CC/C=C(\[C@@H]([C@H]1OC(=O)/C(=C\C)/C)O)/C(=O)OC)OO)OC(=O)C2=C,[C@@H]12[C@@H]3[C@H](C(=C)C(=O)O3)CCC(=C1C(=O)C=C2CO[C@H]1[C@@H]([C@H]([C@@H]([C@H](O1)CO)O)O)O)C,[C@H]12C(=C(CC[C@@H]3[C@@H]1OC(=O)C3=C)C)C(=O)C(=C2C)O[C@H]1[C@@H]([C@H]([C@@H]([C@H](O1)CO)O)O)O,[C@@]1([C@@H]2[C@@H]3[C@@H]([C@H](CC(=C)[C@@H]2C[C@@H]1O)OC(=O)C(=C)CO)C(=C)C(=O)O3)(COC(=O)C)O,[C@]12([C@H](O1)CC/…	SN00276746,SN00395995,SN00325129,SN00381698,SN00254527,SN00404182,SN00013052,SN00390714,SN00385803,SN00012893				1,0.902,0.887,0.878,0.874,0.871,0.852,0.846,0.835,0.77	[C@H]12C(=C(CC[C@@H]3[C@@H]1OC(=O)C3=C)C)C(=O)C(=C2C)O[C@H]1[C@@H]([C@H]([C@@H]([C@H](O1)CO)O)O)O,[C@H]12[C@](O2)(CC/C=C(/C[C@@H]([C@@H]2[C@@H]1OC(=O)C2=C)OC(=O)C(=C)CO)\COC(=O)C)CO,[C@@H]1([C@@H]([C@H]([C@@H]([C@H](O1)CO)O)O)O)Oc1cc(cc(c1)O)CCc1cc(c(cc1)OC)O,[C@@H]12[C@@H]3[C@H](C(=C)C(=O)O3)CCC(=C1C(=O)C=C2CO[C@H]1[C@@H]([C@H]([C@@H]([C@H](O1)CO)O)O)O)C,[C@H]12[C@@H]([C@H](C(=C)CC/C=C(\[C@@H]([…	[C@H]12C(=C(CC[C@@H]3[C@@H]1OC(=O)C3=C)C)C(=O)C(=C2C)O[C@H]1[C@@H]([C@H]([C@@H]([C@H](O1)CO)O)O)O	SN00325129,SN00312497,SN00332222,SN00395995,SN00276746,SN00028667,SN00390714,SN00254527,SN00386063,SN00381698	0	0.272727	9	0	0	-0.380952
ESI-	311.113	1.718	C15H20O7	15	20	7	0	0	0	0	0	0	0	CHO	3.69884e+06	6.58392e+06	4.26978e+06	6.1053e+06	1.26627e+07	6.81561e+06	1.19266e+07	4.08012e+07	5.25613e+06	[M-H]-	31.6	0.466667	1.33333	310.766	0.234392	311.113	11	N/A	https://gnps.ucsd.edu/ProteoSAFe/result.jsp?task=f72bf0170ce1439aa318b500bead7605&view=view_all_clusters_withID&show=true#%7B%22main.cluster%20index_lowerinput%22%3A%227731%22%2C%22main.cluster%20index_upperinput%22%3A%227731%22%7D	1.0000000,0.9564995,0.9031855,0.8567984,0.8557456,0.8545814,0.8461660,0.8280061,0.8112378,0.7937209	[C@@H]1([C@@H]([C@H]([C@@H]([C@H](O1)C(=O)O)O)O)O)O[C@H](c1ccccc1)CC,[C@@H]12[C@]([C@H](C[C@H]2C(=C)C[C@@H]([C@@H]2[C@@H]1OC(=O)C2=C)O)O)(COO)O,OC1C(O)C(OCCCC2=CC=CC=C2)OC(C1O)C(O)=O,[C@@H]1([C@@H]([C@H]([C@@H]([C@H](O1)CO)O)O)O)Oc1c(ccc(c1)CC=C)O,[C@H]1([C@H]([C@@H]([C@H](O[C@H]1O)CO)O)O)OC(=O)[C@H](c1ccccc1)C,OCC1OC(OC2=C(O)C=C(CC=C)C=C2)C(O)C(O)C1O,Cc1cccc(c1C(=O)C)O[C@H]1[C@@H]([C@H]([C@@H]([…	SN00230913,SN00312103,HMDB0135312,SN00392752,SN00238399,FDB013434,SN00041152,SN00257797,SN00166722,FDB008388				1,0.859,0.851,0.83,0.828,0.799,0.786,0.708,0.59,0.584	[C@@H]1([C@@H]([C@H]([C@@H]([C@H](O1)C(=O)O)O)O)O)O[C@H](c1ccccc1)CC,OCC1OC(OC2=C(O)C=C(CC=C)C=C2)C(O)C(O)C1O,[C@@H]1([C@@H]([C@H]([C@@H]([C@H](O1)CO)O)O)O)Oc1c(ccc(c1)CC=C)O,OC1C(O)C(OCCCC2=CC=CC=C2)OC(C1O)C(O)=O,Cc1cccc(c1C(=O)C)O[C@H]1[C@@H]([C@H]([C@@H]([C@H](O1)CO)O)O)O,[C@@H]1([C@@H]([C@H]([C@@H]([C@H](O1)CO)O)O)O)OC(=O)[C@@H](c1ccccc1)C,[C@H]1([C@H]([C@@H]([C@H](O[C@H]1O)CO)O)O)OC(=O)[C@H]…	[C@@H]1([C@@H]([C@H]([C@@H]([C@H](O1)C(=O)O)O)O)O)O[C@H](c1ccccc1)CC	SN00230913,FDB013434,SN00392752,HMDB0135312,SN00041152,SN00257797,SN00238399,CHEBI:27588,SN00166722,SN00376812	0	0.217391	6	-1	-1	-0.4
ESI-	243.123	2.696	C12H20O5	12	20	5	0	0	0	0	0	0	0	CHO	376916	629147	249827	53123317	46070469	42310481	7748559	11865304	11549592	[M-H]-	66.02	0.416667	1.66667	242.852	0.148473	243.123	12	N/A	https://gnps.ucsd.edu/ProteoSAFe/result.jsp?task=f72bf0170ce1439aa318b500bead7605&view=view_all_clusters_withID&show=true#%7B%22main.cluster%20index_lowerinput%22%3A%224376%22%2C%22main.cluster%20index_upperinput%22%3A%224376%22%7D	1.0000000,0.9272514,0.8860037,0.8554681,0.8343472,0.7716353,0.6844873,0.6506622,0.6103325,0.5856764	CCC[C@H]1[C@H]([C@@H](/C=C/CC[C@@H](C(=O)O1)O)O)O,[C@@H]1([C@@H](OC(=O)CC[C@@H](/C=C/[C@H]1O)O)CCC)O,C[C@H]1CCCCC[C@@H](C(=O)[C@@H](CC(=O)O1)O)O,C1[C@H]([C@@H]([C@@H](C=C1C(=O)NCCC(=O)N)[NH3+])O)O,[C@H](C(=C)C(=O)O)(C(=O)OC)CCCC[C@@H](O)C,C([C@H]1[C@@H](OO[C@@H]1CO)C(=C)C)(OC(=O)C)(C)C,[C@@H]12C[C@@H](C[C@H](O1)C[C@H](C[C@@H](O)C)O)OC(=O)C2,CC(C(O)CCCCC=O)C(=O)CCC(O)=O,C([C@](CC/C=C(/COC(=O)C)\C)…	SN00021303,SN00367870,CHEBI:59873,SN00004246,SN00262115,SN00330001,SN00383599,FDB010100,SN00353959,SN00361211				1,0.941,0.721,0.668,0.566,0.551,0.45,0.448,0.443,0.437	CCC[C@H]1[C@H]([C@@H](/C=C/CC[C@@H](C(=O)O1)O)O)O,[C@@H]1([C@@H](OC(=O)CC[C@@H](/C=C/[C@H]1O)O)CCC)O,[C@H](C(=C)C(=O)O)(C(=O)OC)CCCC[C@@H](O)C,[C@H](C[C@H](CCO)O)(CC/C=C/C=C/C(=O)O)O,C[C@H]1CCCCC[C@@H](C(=O)[C@@H](CC(=O)O1)O)O,C([C@](CC/C=C(/COC(=O)C)\C)(O)C)C(=O)O,[C@@H]12C[C@@H](C[C@H](O1)C[C@H](C[C@@H](O)C)O)OC(=O)C2,C1[C@H]([C@@H]([C@@H](C=C1C(=O)NCCC(=O)N)[NH3+])O)O,[C@@H]1(O[C@H](CC1)CC(=O)…	CCC[C@H]1[C@H]([C@@H](/C=C/CC[C@@H](C(=O)O1)O)O)O	SN00021303,SN00367870,SN00262115,SN00361211,CHEBI:59873,SN00353959,SN00383599,SN00004246,SN00305817,SN00270751	0	0.0526316	3	-2	-2	-0.833333
ESI-	292.12	3.1	C15H19NO5	15	19	5	1	0	0	0	0	0	0	CHON	435842	557894	590500	2097644	3254829	3058074	4260832	9990676	10678411	[M-H]-	80.85	0.333333	1.26667	291.794	0.206184	292.12	9	N/A	https://gnps.ucsd.edu/ProteoSAFe/result.jsp?task=f72bf0170ce1439aa318b500bead7605&view=view_all_clusters_withID&show=true#%7B%22main.cluster%20index_lowerinput%22%3A%226788%22%2C%22main.cluster%20index_upperinput%22%3A%226788%22%7D	1.0000000,0.9841493,0.9331979,0.8705174,0.8670528,0.8538792,0.8295644,0.8071305,0.7625795,0.7457344	COC(=O)C[C@H]1C[C@H]2c3cc(ccc3O[C@H]2[C@H](CO)O1)N,COc1ccc(cc1)Nc1c(nnc(n1)N)c1ccccc1,c12c(C(=O)C(C2)(C)C)cc(c(c1CO)CCO[N+](=O)[O-])C,c1(=O)cc(c2c(n1C)c(OCC(C(O)(C)C)O)ccc2)O,Cc1cccc(n1)NC(=O)c1c(nn(n1)c1ccccc1)C,[C@]1(C/C(=C\CC2CC(=O)NC(=O)C2)/C(=O)O1)(CC(=O)C)C,[C@]12([C@H]([C@@](CC[C@H]1[N+](=O)[O-])(O)C)C(=O)c1c(C2)occ1C)C,[C@]12([C@@H]3[C@@H]([C@@](C[C@H]1C3)(OC2=O)O)C)CC(=O)/C=C(/C(=O)N)\C,…	CHEBI:97185,SN00125182,SN00303049,SN00220666,SN00132317,SN00364785,SN00359862,SN00403977,SN00252499,SN00134482				1,0.882,0.869,0.818,0.793,0.779,0.739,0.736,0.716,0.673	COC(=O)C[C@H]1C[C@H]2c3cc(ccc3O[C@H]2[C@H](CO)O1)N,c12c(C(=O)C(C2)(C)C)cc(c(c1CO)CCO[N+](=O)[O-])C,[C@]1(C/C(=C\CC2CC(=O)NC(=O)C2)/C(=O)O1)(CC(=O)C)C,COc1ccc(cc1)Nc1c(nnc(n1)N)c1ccccc1,c1(=O)cc(c2c(n1C)c(OCC(C(O)(C)C)O)ccc2)O,[C@]12([C@@H]3[C@@H]([C@@](C[C@H]1C3)(OC2=O)O)C)CC(=O)/C=C(/C(=O)N)\C,[C@]12([C@H]([C@@](CC[C@H]1[N+](=O)[O-])(O)C)C(=O)c1c(C2)occ1C)C,Cc1cccc(n1)NC(=O)c1c(nn(n1)c1ccccc1)C,…	COC(=O)C[C@H]1C[C@H]2c3cc(ccc3O[C@H]2[C@H](CO)O1)N	CHEBI:97185,SN00303049,SN00364785,SN00125182,SN00220666,SN00403977,SN00359862,SN00132317,SN00134482,SN00252499	0.111111	0.304348	7	2	1	-0.4
ESI-	259.082	1.729	C11H16O7	11	16	7	0	0	0	0	0	0	0	CHO	2632532	450233	873286	4990583	25539498	5953362	11662190	6813886	28712730	[M-H]-	43.59	0.636364	1.45455	258.793	0.207293	259.082	12	N/A	https://gnps.ucsd.edu/ProteoSAFe/result.jsp?task=f72bf0170ce1439aa318b500bead7605&view=view_all_clusters_withID&show=true#%7B%22main.cluster%20index_lowerinput%22%3A%225155%22%2C%22main.cluster%20index_upperinput%22%3A%225155%22%7D	1.0000000,0.9041316	OCC1OC(OCC2=COC=C2)C(O)C(O)C1O,[C@@H]12[C@]([C@H]([C@H]([C@@H]1[C@@H](C(=O)OC)COC2=O)O)O)(O)C	FDB010911,SN00320869				1,0.916	OCC1OC(OCC2=COC=C2)C(O)C(O)C1O,[C@@H]12[C@]([C@H]([C@H]([C@@H]1[C@@H](C(=O)OC)COC2=O)O)O)(O)C	OCC1OC(OCC2=COC=C2)C(O)C(O)C1O	FDB010911,SN00320869	0	0.0666667	4	-3	-3	-0.181818
ESI-	154.064	4.19	C8H11O3	8	11	3	0	0	0	0	0	0	0	CHO				373466	373128	244588	5221310	3889066	4415390	[M-H]-	37.38	0.375	1.375	153.892	0.108029	154.064	12	N/A	https://gnps.ucsd.edu/ProteoSAFe/result.jsp?task=f72bf0170ce1439aa318b500bead7605&view=view_all_clusters_withID&show=true#%7B%22main.cluster%20index_lowerinput%22%3A%22794%22%2C%22main.cluster%20index_upperinput%22%3A%22794%22%7D	1	CCCC1OC(C)=C([O-])C1=O	FDB030663				1	CCCC1OC(C)=C([O-])C1=O	CCCC1OC(C)=C([O-])C1=O	FDB030663	0.1	0.307692	3.5	0.5	0.5	-0.625
ESI-	153.056	4.195	C8H10O3	8	10	3	0	0	0	0	0	0	0	CHO	454491	371779	576204	5.6519e+06	7.36379e+06	4.99832e+06	4.11184e+06	5.55857e+06	5.37101e+06	[M-H]-	10.61	0.375	1.25	152.885	0.114904	153.056	12	N/A	https://gnps.ucsd.edu/ProteoSAFe/result.jsp?task=f72bf0170ce1439aa318b500bead7605&view=view_all_clusters_withID&show=true#%7B%22main.cluster%20index_lowerinput%22%3A%22756%22%2C%22main.cluster%20index_upperinput%22%3A%22756%22%7D	1.0000000,0.9868734,0.9227315,0.9119803,0.9068663,0.9035167,0.8902449,0.8886217,0.8797594,0.8606045	O1C(=O)C=C[C@@H]([C@H]1/C=C/C)O,[C@H]1([C@H](/C=C/C)O)OC(=O)C=C1,[C@@]12([C@H](OC(=O)C1)CC=CC2)O,[C@@H]12[C@H](OC(=O)C1)C[C@@H](C=C2)O,[C@@H]1(C=C(C[C@@H]2[C@H]1O2)C(=O)O)C,C1(=CC(=O)[C@H]([C@@H]1O)O)/C=C/C,C12=CC(=O)O[C@H]1C[C@@H](CC2)O,[C@@]12(C(=O)C=C[C@H](C1)OCC2)O,OC12CCOC1CC(=O)C=C2,C(=O)(C(=O)O)[C@H]1CC=CCC1	SN00250898,SN00318285,SN00388679,SN00377538,SN00303821,SN00279614,SN00284070,SN00297235,FDB006317,SN00343379				1,0.899,0.867,0.863,0.848,0.825,0.793,0.792,0.792,0.791	c1cc(ccc1C(CO)O)O,CCC1=CC(O)=C(O)C(O)=C1,OCCC1=CC=C(O)C(O)=C1,c1cc(c(cc1O)O)CCO,c1(c(c(cc(c1)C)O)O)OC,Cc1c(cc(cc1O)OC)O,c1(c(c(cc(c1)O)C)O)OC,c1(c(ccc(c1)O)O)COC,COC1=CC(O)=CC(O)=C1C,c1(c(cccc1O)OC)OC	c1cc(ccc1C(CO)O)O	CHEBI:125383,HMDB0125534,FDB008755,SN00019955,SN00382747,SN00002460,SN00254799,SN00313565,HMDB0131231,SN00357781	0.2	0.384615	4	1	1	-0.5
ESI-	181.087	2.269	C10H14O3	10	14	3	0	0	0	0	0	0	0	CHO	2.13735e+06	2.08772e+06	3.28133e+06	6.53519e+07	2.55457e+07	1.97635e+07	1.2475e+07	2.1724e+07	1.67534e+07	[M-H]-	29.05	0.3	1.4	180.885	0.115203	181.087	12	N/A	https://gnps.ucsd.edu/ProteoSAFe/result.jsp?task=f72bf0170ce1439aa318b500bead7605&view=view_all_clusters_withID&show=true#%7B%22main.cluster%20index_lowerinput%22%3A%221658%22%2C%22main.cluster%20index_upperinput%22%3A%221658%22%7D	1.0000000,0.9987809,0.9861537,0.9830700,0.9812177,0.9726405,0.9565711,0.9548177,0.9547020,0.9486740	[C@@H]12C(=C(CCC2)O)C(=O)O[C@@H](C1)C,CC1CC2CCCC(=O)C2=C(O)O1,O1C(=O)/C=C\[C@@H](/C=C/CC[C@H]1C)O,[C@@H]1([C@@H](/C=C\C=C\C)O)OC(=O)CC1,CC1CCC2=C(C)C(=O)OC2(O)C1,C1(=C[C@@H](OC1=O)CCC)/C=C/CO,O1[C@@H](CC[C@H](/C=C/C=C\C1=O)O)C,CC(=CCCC1=CC(=O)O[C@H]1O)C,C1([C@@H](CC(=O)C(=C1)C)C(=O)O)(C)C,[C@H]12[C@@H](C(=CO[C@H]2O)C=O)CC[C@H]1C	SN00281240,CCMSLIB00000080146,SN00370645,SN00326944,FDB017427,SN00264707,SN00349729,SN00020633,SN00364743,SN00393074				1,0.94,0.934,0.922,0.847,0.812,0.802,0.734,0.729,0.692	[C@H]1(C(=CC(=O)CC1)C(=O)O)C(C)C,CC1(C)[C@@H]2CC(=O)O[C@@]1(C)CC2=O,[C@@]123[C@@H](C3)C(=O)C[C@@]1(OC[C@@]2(O)C)C,C1C2CC3CC(C2)(CC1C(=O)O3)O,CC1(C)[C@@H]2[C@H]1C(=O)[C@](C)([C@@H]1[C@H]2O1)O,[C@]1([C@@]2(CC(=O)[C@H]1CC2)C)(C(=O)O)C,C(=O)(/C=C/CCC/C=C/C(=O)C)O,C[C@]12CCC(=O)C[C@]1(CCC2=O)O,C1(=C(C(=O)C)CC[C@@H]1O)C(=O)CC,C1([C@@H](CC(=O)C(=C1)C)C(=O)O)(C)C	[C@H]1(C(=CC(=O)CC1)C(=O)O)C(C)C	SN00357073,CHEBI:66896,SN00343188,CHEBI:19051,CHEBI:81357,SN00273074,SN00393268,SN00067396,SN00230325,SN00364743	0.142857	0.294118	4	1	1	-0.8
ESI-	345.119	1.597	C15H22O9	15	22	9	0	0	0	0	0	0	0	CHO	1559354	1206968	884711	2583487	2758150	13534724	24792732	3589788	26283212	[M-H]-	101.77	0.6	1.46667	344.734	0.266363	345.119	9	N/A	https://gnps.ucsd.edu/ProteoSAFe/result.jsp?task=f72bf0170ce1439aa318b500bead7605&view=view_all_clusters_withID&show=true#%7B%22main.cluster%20index_lowerinput%22%3A%229468%22%2C%22main.cluster%20index_upperinput%22%3A%229468%22%7D	1.0000000,0.9985987,0.9891157,0.9492861,0.9346798,0.9072981,0.9011587,0.8803421,0.8683468,0.8657590	[C@@H]12[C@H](O[C@H]3[C@@H]([C@H]([C@@H]([C@H](O3)CO)O)O)O)OC=C[C@H]2CC[C@@H]1C(=O)O,[C@@H]12[C@H](C(=O)OC[C@@H]2C)C=CO[C@H]1O[C@H]1[C@@H]([C@H]([C@@H]([C@H](O1)CO)O)O)O,C1[C@H]2[C@H](C=C([C@H]2CO[C@H]2[C@@H]([C@H]([C@@H]([C@H](O2)CO)O)O)O)CO)OC1=O,CCn1c(c2cc(c3ccc(C)cc3)nc3ccccc23)nnc1S,[C@@H]12[C@@H](C(=CO[C@H]1OC[C@@H]1[C@H]([C@@H]([C@H]([C@@H](O1)O)O)O)O)CO)[C@@H](C=C2)O,[C@@H]12[C@H](O[C@@H]…	SN00369403,SN00392341,SN00168047,CHEBI:112701,SN00290096,SN00303473,SN00290675,SN00347727,CHEBI:4458,SN00265471				1,0.96,0.822,0.776,0.764,0.753,0.752,0.747,0.746,0.743	COC1=CC(CO)=CC(OC)=C1OC1OC(CO)C(O)C(O)C1O,COC1=C(OC2OC(CO)C(O)C(O)C2O)C=C(C=C1)C(O)CO,c1(c(cc(cc1OC)OC)OC)O[C@H]1[C@@H]([C@H]([C@@H]([C@H](O1)CO)O)O)O,[C@@H]12[C@](CC=C2CO)(C=CO[C@H]1O[C@H]1[C@@H]([C@H]([C@@H]([C@H](O1)CO)O)O)O)O,[C@@H]12[C@H](C(=O)OC[C@@H]2C)C=CO[C@H]1O[C@H]1[C@@H]([C@H]([C@@H]([C@H](O1)CO)O)O)O,OCC(OC1OC(CO)C(O)C(O)C1O)C(O)C1=CC=C(O)C=C1,COc1cc(cc(c1O)OC)CO[C@H]1[C@@H]([C@@H]([…	COC1=CC(CO)=CC(OC)=C1OC1OC(CO)C(O)C(O)C1O	FDB010706,FDB013682,SN00390298,SN00265471,SN00392341,FDB020397,SN00039003,FDB021094,SN00260836,FDB015470	0	0.047619	5	-4	-4	-0.266667
ESI-	281.139	4.085	C15H22O5	15	22	5	0	0	0	0	0	0	0	CHO	3.48925e+06	8.12928e+06	6.50801e+06	4.24024e+07	5.96437e+07	3.22908e+07	1.09675e+07	1.72477e+07	1.5852e+07	[M-H]-	18.33	0.333333	1.46667	280.825	0.174922	281.139	12	N/A	https://gnps.ucsd.edu/ProteoSAFe/result.jsp?task=f72bf0170ce1439aa318b500bead7605&view=view_all_clusters_withID&show=true#%7B%22main.cluster%20index_lowerinput%22%3A%226251%22%2C%22main.cluster%20index_upperinput%22%3A%226251%22%7D	1.0000000,0.9745161,0.9143087,0.8974258,0.8937330,0.8802231,0.8562875,0.8487742,0.8461684,0.8431732	[C@@H]12[C@H]([C@@H](C(=O)O1)C)[C@H](CC(=C)[C@@H](CC/C(=C/2)/C)OO)O,[C@@H]12[C@H]([C@H](C(=O)O1)C)CCC(=C)[C@@H](C[C@@H](/C(=C\2)/C)O)OO,CC1C(O)CC2C1C1OC(=O)C(O)(CO)C1CCC2=C,[C@@]([C@H]1CC(=O)C(=CC1)C)(C/C=C/[C@H](C(=O)O)CO)(O)C,[C@H]12[C@H]3[C@@H](C(=C)CC[C@@H]1[C@@](C(=O)O2)(CO)O)CC[C@@H]3CO,C12=CCC(=C[C@@H]1[C@H]([C@@H](CO)C)CC[C@]2(OO)C)C(=O)O,[C@@]123[C@@](C[C@H](OO3)C(=C[C@@H]2OO)C=O)(CC[C@@…	SN00227689,SN00249599,FDB013587,SN00344224,SN00306447,SN00401728,SN00372147,SN00280055,SN00239792,CHEBI:69049				1,0.994,0.99,0.985,0.985,0.982,0.975,0.958,0.957,0.948	[C@@]12([C@H](O2)CC/C(=C/[C@@H]2[C@@H]([C@@H]([C@@H]1O)O)[C@H](C(=O)O2)C)/C)C,[C@]12([C@]([C@@](CC[C@@H]3[C@H]1OC(=O)[C@H]3C)(O)C)(C=C[C@@H]2O)O)C,[C@H]12[C@@]([C@@](CC[C@@H]3[C@@H]1OC(=O)[C@H]3C)(O)C)(C=C[C@]2(O)C)O,[C@@H]12[C@@]([C@@H](C=C2[C@](CC[C@H]2[C@@H]1OC(=O)[C@H]2C)(O)C)O)(O)C,[C@@]12([C@@H]([C@H]([C@@](C2)(CO)C)O)CC2=C(C[C@@H]1C)C(=O)OC2)O,[C@@H]12[C@@H]([C@](CC3=C([C@H]1O)COC3=O)(O)C)…	[C@@]12([C@H](O2)CC/C(=C/[C@@H]2[C@@H]([C@@H]([C@@H]1O)O)[C@H](C(=O)O2)C)/C)C	SN00280055,SN00387623,SN00269433,SN00275753,SN00393173,SN00256067,SN00402790,SN00400713,SN00260099,SN00284485	0	0.2	5	0	0	-0.8
ESI-	239.055	1.447	C11H12O6	11	12	6	0	0	0	0	0	0	0	CHO	348265	1200456	629632	3527150	21148814	57534066	1877995	862820	5065810	[M-H]-	37.11	0.545455	1.09091	238.788	0.211931	239.055	10	N/A	https://gnps.ucsd.edu/ProteoSAFe/result.jsp?task=f72bf0170ce1439aa318b500bead7605&view=view_all_clusters_withID&show=true#%7B%22main.cluster%20index_lowerinput%22%3A%224121%22%2C%22main.cluster%20index_upperinput%22%3A%224121%22%7D	1.0000000,0.9587591,0.9523803,0.9417130,0.9273845,0.9267910,0.8905606,0.8887745,0.8629029,0.8258177	[C@H]12[C@@H]([C@H](C=C(C1)C(=O)OC)O)OC(=O)C(=C)O2,COC1=C(O)C2=C(OCO2)C=C1CCC(O)=O,c1ccc(cc1)/C=C/n1c(nnn1)C(F)(F)F,COC1=C(O)C(CCC(O)=O)=CC2=C1OCO2,c1(c(cc(cc1)C(=O)O)O)C[C@H](C(=O)OC)O,[H][C@@]1(O)C=CC=C(C(=O)CCC(O)=O)[C@@]1([H])C(O)=O,C[C@@H]1[C@@H](c2cc(c(c(c2C(=O)O1)O)OC)O)O,C[C@H]([C@H]1c2c(cc(c(c2O)OC)O)C(=O)O1)O,COC1=CC(=CC(OC)=C1O)C1OC1C(O)=O,c1cc(ccc1C[C@@](CC(=O)O)(C(=O)O)O)O	SN00341667,HMDB0128684,SN00137618,HMDB0128682,SN00266081,FDB030252,SN00020361,SN00029631,HMDB0135752,CHEBI:67353				1,0.99,0.881,0.661,0.601,0.536,0.415,0.387,0.333,0.333	[C@@H]12[C@H]3C(=CO[C@@H]1OC[C@@H]2OC(=O)C3)C(=O)OC,[C@H]12[C@@H]([C@H](C=C(C1)C(=O)OC)O)OC(=O)C(=C)O2,[C@H]12[C@H](O1)[C@@H](C=C(C2=O)COC(=O)C)OC(=O)C,COC1=CC(=CC(OC)=C1O)C1OC1C(O)=O,C[C@@H]1[C@@H](c2cc(c(c(c2C(=O)O1)O)OC)O)O,C[C@H]([C@H]1c2c(cc(c(c2O)OC)O)C(=O)O1)O,c1(c(cc(cc1)C(=O)O)O)C[C@H](C(=O)OC)O,c1cc(ccc1C[C@@](CC(=O)O)(C(=O)O)O)O,COC1=C(O)C2=C(OCO2)C=C1CCC(O)=O,COC1=C(O)C(CCC(O)=O)=CC2=…	[C@@H]12[C@H]3C(=CO[C@@H]1OC[C@@H]2OC(=O)C3)C(=O)OC	SN00266981,SN00341667,SN00261743,HMDB0135752,SN00020361,SN00029631,SN00266081,CHEBI:67353,HMDB0128684,HMDB0128682	0	0.375	6	0	0	0
ESI-	199.098	4.164	C10H16O4	10	16	4	0	0	0	0	0	0	0	CHO				2.4609e+07	2.20487e+07	2.98672e+07	8.004e+06	7.21239e+06	8.36178e+06	[M-H]-	16.53	0.4	1.6	198.876	0.124315	199.098	12	N/A	https://gnps.ucsd.edu/ProteoSAFe/result.jsp?task=f72bf0170ce1439aa318b500bead7605&view=view_all_clusters_withID&show=true#%7B%22main.cluster%20index_lowerinput%22%3A%222373%22%2C%22main.cluster%20index_upperinput%22%3A%222373%22%7D	1.0000000,0.9872366,0.9730062,0.9684898,0.9482386,0.9416611,0.9411436,0.9354151,0.9339481,0.9252634	[C@@]1(O[C@H](CC1)[C@@H](C(=O)O)CO)(C=C)C,C(/C=C/C(=O)/C(=C/CO)/C)(OO)(C)C,[C@@H]1([C@H](/C=C\C[C@@H](CCC(=O)O1)O)O)C,C1(=O)O[C@@H](CC[C@@H](/C=C/[C@@H](C1)O)O)C,[C@@H]1([C@@H](C(=O)OCC1)CO)[C@H](CO)C=C,C[C@H]1[C@H](C[C@H]2[C@@H]1COC(=O)[C@H]2CO)O,[C@@H]12[C@@H](OC(=O)[C@H]1CO)C[C@@H]([C@H]2CO)C,C1(=C([C@H](OC1=O)O)C)[C@@H]([C@H](CC)C)O,[C@H]12[C@@H]([C@H](COC2=O)C)C[C@@H]([C@@H]1CO)O,CCCCC1CCC(C…	SN00275832,SN00252413,SN00368074,SN00352805,SN00308707,SN00039327,SN00365370,SN00244831,SN00335853,FDB002979				1,0.996,0.996,0.974,0.965,0.948,0.94,0.937,0.924,0.904	[C@]1([C@@H]2[C@H](C[C@@H]1O)[C@@H](COC2=O)C)(O)C,C[C@H]1[C@H](C[C@H]2[C@@H]1COC(=O)[C@H]2CO)O,[C@@H]12[C@@H](OC(=O)[C@H]1CO)C[C@@H]([C@H]2CO)C,C[C@@H]1[C@@H]2C[C@@H]([C@@]([C@@H]2COC1=O)(C)O)O,[C@@H]1(CC(=O)O[C@@H](CCCC(=O)C1)C)O,CCCCCC1CC(C(O)=O)C(=O)O1,[C@H]12[C@@H]([C@H](C(=O)OC2)CO)CC[C@@]1(O)C,[C@@]1([C@H](C[C@H]2[C@@H](C1)OC(=O)[C@@H]2C)O)(O)C,CCCCC1CCC(C(O)=O)C(=O)O1,[C@@H]1([C@@H](C(=O)O…	[C@]1([C@@H]2[C@H](C[C@@H]1O)[C@@H](COC2=O)C)(O)C	SN00226510,SN00039327,SN00365370,SN00160037,SN00282052,FDB002978,SN00318154,SN00292965,FDB002979,SN00308707	0	0.125	3	-1	-1	-0.8
ESI-	199.007	1.209	C8H8O4S	8	8	4	0	1	0	0	0	0	0	CHOS				4.91397e+06	1.57614e+07	8.91653e+06				[M-H]-	71.4	0.5	1	198.785	0.215213	199.007	12	N/A	https://gnps.ucsd.edu/ProteoSAFe/result.jsp?task=f72bf0170ce1439aa318b500bead7605&view=view_all_clusters_withID&show=true#%7B%22main.cluster%20index_lowerinput%22%3A%222348%22%2C%22main.cluster%20index_upperinput%22%3A%222348%22%7D	1,1	OS(=O)(=O)OC1=CC=CC(C=C)=C1,C=Cc1ccc(cc1)OS(=O)(=O)O	HMDB0124988,CHEBI:82931				1,0.95	C=Cc1ccc(cc1)OS(=O)(=O)O,OS(=O)(=O)OC1=CC=CC(C=C)=C1	C=Cc1ccc(cc1)OS(=O)(=O)O	CHEBI:82931,HMDB0124988	0	0.4	5	1	0	0.25
ESI-	253.108	3.515	C13H18O5	13	18	5	0	0	0	0	0	0	0	CHO	5.16728e+06	6.93756e+06	4.88812e+06	8.08126e+06	1.80644e+07	1.29884e+07	1.33468e+07	5.45731e+06	1.471e+07	[M-H]-	10.36	0.384615	1.38462	252.825	0.174623	253.108	12	N/A	https://gnps.ucsd.edu/ProteoSAFe/result.jsp?task=f72bf0170ce1439aa318b500bead7605&view=view_all_clusters_withID&show=true#%7B%22main.cluster%20index_lowerinput%22%3A%224830%22%2C%22main.cluster%20index_upperinput%22%3A%224830%22%7D	1.0000000,0.9077645,0.8717652,0.8717186,0.8620373,0.8293454,0.8214306,0.7906691,0.7828890,0.7654008	c1(c(c(cc(=O)o1)OC)C(=O)OC)CCCCC,[C@@H]1([C@H](O1)CO)[C@H]([C@H](/C=C/C=C(/C=C/C)\C=O)O)O,CCCCOC(=O)[C@@H](Cc1ccc(c(c1)O)O)O,[C@]1(C(=O)C2=C(C[C@@H]1O)C=C(OC2)C[C@@H](O)C)(O)C,[C@@]12([C@H]3[C@H](O[C@@]([C@@H]1O)(O3)C)C=C[C@@H]2C)COC(=O)C,[C@]1([C@H]([C@@H](O[C@H]1C)OCc1ccccc1)O)(O)CO,COC(=O)C1=CC(CC(O)C(C)(C)O)=C(O)C=C1,[C@@H]([C@@H](C(=O)O)C)(/C(=C/C=C/C(=C/C(=O)O)/C)/C)O,c12c(OC([C@H]([C@@H]1O…	SN00225498,SN00243594,SN00041150,SN00358205,SN00375080,SN00238732,FDB010770,SN00248417,SN00332165,SN00229120				1,0.966,0.817,0.745,0.717,0.689,0.571,0.555,0.538,0.517	[C@]1(C(=O)C2=C(C[C@@H]1O)C=C(OC2)C[C@@H](O)C)(O)C,c1(c(c(cc(=O)o1)OC)C(=O)OC)CCCCC,[C@@]12([C@H]3[C@H](O[C@@]([C@@H]1O)(O3)C)C=C[C@@H]2C)COC(=O)C,CCCC(=O)c1c(cc(c(c1O)CCO)O)OC,c1(c(c(c(cc1O)O)OC)OC)C(=O)[C@@H](CC)C,[C@@H]1([C@H](O1)CO)[C@H]([C@H](/C=C/C=C(/C=C/C)\C=O)O)O,[C@]1([C@H]([C@@H](O[C@H]1C)OCc1ccccc1)O)(O)CO,CCCCOC(=O)[C@@H](Cc1ccc(c(c1)O)O)O,c12c(OC([C@H]([C@@H]1O)O)(C)C)cc(c(c2)OC)OC,…	[C@]1(C(=O)C2=C(C[C@@H]1O)C=C(OC2)C[C@@H](O)C)(O)C	SN00358205,SN00225498,SN00375080,SN00013719,SN00229120,SN00243594,SN00238732,SN00041150,SN00332165,SN00248417	0	0.238095	5	0	0	-0.615385
ESI-	197.082	2.377	C10H14O4	10	14	4	0	0	0	0	0	0	0	CHO	4.86668e+06	652705	5.24683e+06	5.9078e+07	1.40541e+08	1.39226e+08	1.43114e+07	2.46492e+07	2.38113e+07	[M-H]-	16.73	0.4	1.4	196.862	0.138064	197.082	12	N/A	https://gnps.ucsd.edu/ProteoSAFe/result.jsp?task=f72bf0170ce1439aa318b500bead7605&view=view_all_clusters_withID&show=true#%7B%22main.cluster%20index_lowerinput%22%3A%222254%22%2C%22main.cluster%20index_upperinput%22%3A%222254%22%7D	1.0000000,0.9959858,0.9708257,0.9688549,0.9641107,0.9593530,0.9583117,0.9580036,0.9562917,0.9540007	c1(c([C@@H](CCC)O)ccc(=O)o1)CO,[C@H]1([C@@H](C[C@H](OC(=O)/C=C\C=C\1)C)O)O,CC(C)C1=CC=C([C@H]([C@H]1O)O)C(=O)O,O1[C@]([C@@H](C=C(C1=O)CC)C)(C(=O)O)C,C\C=C\CCC1CC(C(O)=O)C(=O)O1,C1(=O)O[C@@H](CCC(=O)/C=C\[C@H](C1)O)C,C[C@H]1CC[C@@H]2C(=CO[C@H]([C@H]12)O)C(=O)O,[C@H]1([C@@H]([C@H](C(=O)C=C[C@H]1C)O)O)C(=O)C,[C@H]1(C(=O)C=C(O1)CCCC)CC(=O)O,O1[C@](C(=O)O)([C@@H](C/C(=C\C)/C1=O)C)C	SN00298938,SN00265109,CHEBI:18242,SN00256518,FDB002980,SN00368038,CHEBI:77027,SN00306308,SN00278428,SN00398597				1,0.978,0.962,0.95,0.878,0.837,0.815,0.791,0.759,0.753	[C@]1([C@@H]2[C@@H](CC1)[C@H](C(=O)O2)C)(C(=O)O)C,[C@H]12[C@@H]([C@H](CC2)C)C(=O)OC[C@H]1C(=O)O,C[C@@H]1C[C@H]2[C@@H](CCC(=O)[C@@H]2C(=O)O1)O,C[C@@H]1[C@H]2CC(=O)[C@](C)(C[C@H]2OC1=O)O,[C@@]12([C@]3([C@](CC(=O)[C@@H]1C3)(OC2)C)O)CO,CC12CCC(C(=O)O)(OC1=O)C2(C)C,C\C=C\CCC1CC(C(O)=O)C(=O)O1,[C@]1([C@@H]2[C@H](C[C@@H]1O)C(=C)COC2=O)(O)C,[C@H]12[C@@H](C(=C)COC2=O)C[C@@H]([C@@H]1CO)O,C[C@H]1C[C@@H]([C@…	[C@]1([C@@H]2[C@@H](CC1)[C@H](C(=O)O2)C)(C(=O)O)C	SN00399017,SN00383514,SN00033717,CHEBI:81100,SN00277501,CCMSLIB00004712282,FDB002980,SN00384252,SN00322644,SN00143489	0	0.25	4	0	0	-0.6
ESI-	155.071	2.333	C8H12O3	8	12	3	0	0	0	0	0	0	0	CHO				3.37937e+06	4.08277e+06	4.04618e+06				[M-H]-	11.26	0.375	1.5	154.898	0.102154	155.071	12	N/A	https://gnps.ucsd.edu/ProteoSAFe/result.jsp?task=f72bf0170ce1439aa318b500bead7605&view=view_all_clusters_withID&show=true#%7B%22main.cluster%20index_lowerinput%22%3A%22817%22%2C%22main.cluster%20index_upperinput%22%3A%22817%22%7D	1.0000000,0.9947640,0.9699000,0.9576759,0.8430920,0.8405278,0.8306498,0.8273696,0.7785187,0.7560458	CCCC1=CC(=O)[C@@H]([C@H]1O)O,[C@H]1([C@H](/C=C/C)O)OC(=O)CC1,[C@]1(C(=O)C=C(C[C@H]1O)C)(O)C,[C@H]1(OC(=O)C=CC1)C[C@@H](O)C,C1C[C@@H](CC(=O)C1)CC(=O)O,[C@@]12([C@H](C[C@H](C=C1)O)OCC2)O,[C@@H]1([C@@H](C(=O)CC1)C)C(=O)OC,[C@@]12([C@H](CC(=O)CC1)OCC2)O,[C@@H]1(C(=O)O[C@H](C1)CC(=O)C)C,OCC=C=CCCCC(O)=O	SN00020951,SN00265083,SN00266424,SN00278859,CHEBI:87405,SN00289128,SN00398071,SN00387201,SN00236320,FDB003109				1,0.97,0.967,0.933,0.871,0.834,0.824,0.805,0.786,0.761	CCCC1=CC(=O)[C@@H]([C@H]1O)O,[C@]1(C(=O)C=C(C[C@H]1O)C)(O)C,[C@H]1([C@H](/C=C/C)O)OC(=O)CC1,[C@H]1(OC(=O)C=CC1)C[C@@H](O)C,C1C[C@@H](CC(=O)C1)CC(=O)O,[C@@H]1([C@@H](C(=O)CC1)C)C(=O)OC,[C@@]12([C@H](CC(=O)CC1)OCC2)O,[C@@]12([C@H](C[C@H](C=C1)O)OCC2)O,[C@@H]1(C(=O)O[C@H](C1)CC(=O)C)C,CCOC1=C(C)OC(C)C1=O	CCCC1=CC(=O)[C@@H]([C@H]1O)O	SN00020951,SN00266424,SN00265083,SN00278859,CHEBI:87405,SN00398071,SN00387201,SN00289128,SN00236320,FDB009313	0	0.230769	3	0	0	-0.75
ESI-	339.108	1.443	C16H20O8	16	20	8	0	0	0	0	0	0	0	CHO	2272680	3539349	3773438	4209246	8796929	15605031	11072409	5625777	12245419	[M-H]-	28.39	0.5	1.25	338.729	0.270651	339.108	9	N/A	https://gnps.ucsd.edu/ProteoSAFe/result.jsp?task=f72bf0170ce1439aa318b500bead7605&view=view_all_clusters_withID&show=true#%7B%22main.cluster%20index_lowerinput%22%3A%229137%22%2C%22main.cluster%20index_upperinput%22%3A%229137%22%7D	1.0000000,0.9220646,0.9134780,0.8752072,0.8727805,0.8688710,0.8659859,0.8636845,0.8569998,0.8550085	CCOc1ccc(cc1OC)C1C(=C(N)Oc2c1c(ncn2)O)C#N,COC1=C(OC2OC(C(O)C(O)C2O)C(O)=O)C=CC(CC=C)=C1,C/C=C/c1ccc(c(c1)OC)OC1[C@@H]([C@H]([C@@H]([C@@H](C(=O)O)O1)O)O)O,[H]\C(=C(\C)CO)C1=CC=CC=C1OC1OC(C(O)C(O)C1O)C(O)=O,CC(C=O)C(OC1OC(C(O)C(O)C1O)C(O)=O)C1=CC=CC=C1,CC(=O)CC(OC1OC(C(O)C(O)C1O)C(O)=O)C1=CC=CC=C1,[H]\C(C(C)O)=C(\[H])C1=CC(OC2OC(C(O)C(O)C2O)C(O)=O)=CC=C1,CC(CC1=CC=CC=C1)C(=O)OC1OC(C(O)C(O)C1O)C(O)=…	CHEBI:122025,HMDB0135244,CHEBI:89553,HMDB0133657,HMDB0133639,HMDB0133769,HMDB0133736,HMDB0133675,SN00313173,HMDB0133653				1,0.967,0.955,0.919,0.91,0.863,0.837,0.825,0.818,0.796	COC1=C(OC2OC(C(O)C(O)C2O)C(O)=O)C=CC(CC=C)=C1,CC(CC1=CC=C(OC2OC(C(O)C(O)C2O)C(O)=O)C=C1)C=O,CC(=O)CCC1=CC=C(OC2OC(C(O)C(O)C2O)C(O)=O)C=C1,CC(CC1=CC(OC2OC(C(O)C(O)C2O)C(O)=O)=CC=C1)C=O,CC(=O)CCC1=CC(OC2OC(C(O)C(O)C2O)C(O)=O)=CC=C1,CC(CC1=CC=CC=C1)C(=O)OC1OC(C(O)C(O)C1O)C(O)=O,[H]\C(=C(\C)CO)C1=CC=C(OC2OC(C(O)C(O)C2O)C(O)=O)C=C1,[H]\C(=C(\C)CO)C1=CC=CC=C1OC1OC(C(O)C(O)C1O)C(O)=O,C/C=C/c1ccc(c(c1)OC…	COC1=C(OC2OC(C(O)C(O)C2O)C(O)=O)C=CC(CC=C)=C1	HMDB0135244,HMDB0133643,HMDB0133773,HMDB0133641,HMDB0133771,HMDB0133675,HMDB0133650,HMDB0133657,CHEBI:89553,HMDB0133647	0	0.25	7	-1	-1	-0.25
ESI-	237.112	4.202	C13H18O4	13	18	4	0	0	0	0	0	0	0	CHO	2.09403e+06	3.42365e+06	4.39652e+06	3.66516e+07	2.44345e+07	1.0533e+07	4.03319e+06	3.58449e+06	3.574e+06	[M-H]-	10.84	0.307692	1.38462	236.847	0.152761	237.112	12	N/A	https://gnps.ucsd.edu/ProteoSAFe/result.jsp?task=f72bf0170ce1439aa318b500bead7605&view=view_all_clusters_withID&show=true#%7B%22main.cluster%20index_lowerinput%22%3A%224035%22%2C%22main.cluster%20index_upperinput%22%3A%224035%22%7D	1.0000000,0.9998787,0.9806468,0.9213998,0.8866602,0.8799188,0.8699235,0.8663165,0.8608749,0.8502997	CCC/C=C/1\C2=C([C@H]([C@@H](CC2)O)OC)C(=O)O1,C(=C\1/C2=C([C@H]([C@@H](CC2)O)O)C(=O)O1)\CCCC,c1(c(cc(cc1CCCCC)OC)O)C(=O)O,c1(c(cc(cc1O)OC)CCC)C(=O)OCC,[C@]1(c2c(cc(cc2)C)O)(OC(OC1)(C)C)CO,CCCOC(=O)CCc1ccc(c(c1)OC)O,[C@@H]1(C(=CC(=O)CC1(C)C)C(=O)O)CCC(=O)C,c12c(c(c(cc1OC)O)C)C[C@@H](O[C@@H]2OC)C,c12c(OC([C@@H]([C@H]1O)O)(C)C)ccc(c2)[C@@H](O)C,COc1cc(ccc1OC[C@@H](CO)O)CC=C	SN00163566,SN00237365,SN00371034,SN00387027,SN00307752,CHEBI:78758,SN00276940,SN00358415,SN00376692,SN00001353				1,0.797,0.789,0.784,0.664,0.647,0.611,0.6,0.6,0.583	[C@@H]12[C@H](C(=C)C(=O)O2)C(=O)O[C@@H]1CCCCCC,[C@]12([C@@]3(C[C@@](C[C@]1(CO3)C)(C(=C2)C(=O)C)O)C)O,CCC/C=C/1\C2=C([C@H]([C@@H](CC2)O)OC)C(=O)O1,C(=C\1/C2=C([C@H]([C@@H](CC2)O)O)C(=O)O1)\CCCC,c1(c(cc(cc1O)OC)CCC)C(=O)OCC,c1(c(cc(cc1CCCCC)OC)O)C(=O)O,[C@]1(c2c(cc(cc2)C)O)(OC(OC1)(C)C)CO,[C@@H]1(C(=CC(=O)CC1(C)C)C(=O)O)CCC(=O)C,c12c(OC([C@@H]([C@H]1O)O)(C)C)ccc(c2)[C@@H](O)C,COc1cc(ccc1OC[C@@H](CO…	[C@@H]12[C@H](C(=C)C(=O)O2)C(=O)O[C@@H]1CCCCCC	SN00248027,SN00301090,SN00163566,SN00237365,SN00387027,SN00371034,SN00307752,SN00276940,SN00376692,SN00001353	0.111111	0.272727	5	1	1	-0.769231
ESI-	281.139	3.485	C15H22O5	15	22	5	0	0	0	0	0	0	0	CHO	3.60002e+06	4.62289e+06	7.13668e+06	8.71939e+06	1.18269e+07	3.95967e+07	2.12428e+06	1.12596e+07	1.04349e+07	[M-H]-	62.17	0.333333	1.46667	280.825	0.174922	281.139	12	N/A	https://gnps.ucsd.edu/ProteoSAFe/result.jsp?task=f72bf0170ce1439aa318b500bead7605&view=view_all_clusters_withID&show=true#%7B%22main.cluster%20index_lowerinput%22%3A%226250%22%2C%22main.cluster%20index_upperinput%22%3A%226250%22%7D	1.0000000,0.9856683,0.9856024,0.9680615,0.9378223,0.9275169,0.9128618,0.9119678,0.9092556,0.9020366	[C@@H]12[C@H]([C@@H](C(=O)O1)C)[C@H](CC(=C)[C@@H](CC/C(=C/2)/C)OO)O,C12=CCC(=C[C@@H]1[C@H]([C@@H](CO)C)CC[C@]2(OO)C)C(=O)O,[C@@H]12[C@H]([C@H](C(=O)O1)C)CCC(=C)[C@@H](C[C@@H](/C(=C\2)/C)O)OO,CC1C(O)CC2C1C1OC(=O)C(O)(CO)C1CCC2=C,[C@@]12([C@H](O2)CC/C(=C/[C@@H]2[C@@H]([C@@H]([C@@H]1O)O)[C@H](C(=O)O2)C)/C)C,[C@@]123[C@@](C[C@H](OO3)C(=C[C@@H]2OO)C=O)(CC[C@@H]1C(C)C)C,[C@H]12[C@H]3[C@@H](C(=C)CC[C@@H…	SN00227689,SN00401728,SN00249599,FDB013587,SN00280055,SN00372147,SN00306447,SN00298583,SN00239792,SN00350908				1,0.975,0.947,0.926,0.902,0.885,0.873,0.873,0.866,0.865	[C@@]12([C@H](O2)CC/C(=C/[C@@H]2[C@@H]([C@@H]([C@@H]1O)O)[C@H](C(=O)O2)C)/C)C,[C@]12([C@](C[C@@H]3C(=C(C(=O)O3)CO)C1)([C@@H](CC[C@@H]2C)O)O)C,[C@@H]12[C@@H]([C@](CC3=C([C@H]1O)COC3=O)(O)C)C[C@](C2)(CO)C,[C@H]12[C@@H]([C@@H](C3=C(C[C@]1(O)C)COC3=O)O)C[C@](C2)(CO)C,[C@@]12([C@@H](O1)C[C@@H]1[C@@H](OC(=O)[C@H]1C)/C=C(/[C@H](C[C@@H]2O)O)\C)C,C[C@]12C[C@H](CC([C@@H]1[C@@H](C=C1[C@]2(C(=O)OC1)O)O)(C)C)…	[C@@]12([C@H](O2)CC/C(=C/[C@@H]2[C@@H]([C@@H]([C@@H]1O)O)[C@H](C(=O)O2)C)/C)C	SN00280055,SN00284485,SN00256067,SN00402790,SN00393431,SN00029210,SN00297494,SN00350086,SN00384248,SN00383176	0	0.2	5	0	0	-0.8
ESI-	191.071	4.656	C11H12O3	11	12	3	0	0	0	0	0	0	0	CHO	1.08167e+06	1.56589e+07	1.57208e+07	1.03606e+07	1.21432e+07	6.51846e+06	803888	1.2648e+06	1.12242e+06	[M-H]-	58.23	0.272727	1.09091	190.858	0.142352	191.071	12	N/A	https://gnps.ucsd.edu/ProteoSAFe/result.jsp?task=f72bf0170ce1439aa318b500bead7605&view=view_all_clusters_withID&show=true#%7B%22main.cluster%20index_lowerinput%22%3A%221990%22%2C%22main.cluster%20index_upperinput%22%3A%221990%22%7D	1.0000000,0.9839601,0.9719978,0.9637027,0.9461763,0.9457664,0.9398214,0.9296824,0.9255130,0.9201731	CC[C@@H]1c2cccc(c2CC(=O)O1)O,CC[C@@]1(CC(=O)OO1)c1ccccc1,c12c(c(ccc1O)C)C[C@H](OC2=O)C,c12c(C(=O)O[C@H]1CCC)ccc(c2)O,c12c(C(=O)[C@@H](C[C@H]1O)C)cccc2O,[C@H]1([C@H](c2ccccc2)O)OC(=O)CC1,c12c([C@H](C[C@@H](C1=O)C)O)cccc2O,C[C@@H]1CC(=O)c2c(cccc2O)[C@@H]1O,c12c(C(=O)O[C@@H](C1)C)c(ccc2)OC,CC1(CC(=O)c2ccc(cc2O1)O)C	SN00028801,SN00137163,SN00373775,SN00324977,SN00232447,SN00400406,SN00346569,CHEBI:31733,SN00316874,SN00074276				1,0.972,0.914,0.908,0.904,0.891,0.885,0.884,0.867,0.78	C1=CC=C(C=C1)CCCC(=O)C(=O)O,[C@@H]1(Cc2ccccc2)OC(=O)[C@H](C1)O,CC(=O)CC(=O)OCC1=CC=CC=C1,OC1=CC=C(C[C@H]2CCC(=O)O2)C=C1,[C@H]1([C@H](c2ccccc2)O)OC(=O)CC1,OC1=CC(C[C@H]2CCC(=O)O2)=CC=C1,c1(CC(=O)CCC(=O)O)ccccc1,O1C(=O)CCC[C@@H]1c1ccc(cc1)O,CCOC(=O)CC(=O)C1=CC=CC=C1,C(=O)(C(=O)OCC)Cc1ccccc1	C1=CC=C(C=C1)CCCC(=O)C(=O)O	DB08050,SN00265590,FDB020205,FDB031509,SN00400406,FDB031508,SN00276207,SN00224726,FDB019993,SN00309826	0.375	0.473684	6	3	3	-0.545455
ESI-	435.128	1.751	C21H24O10	21	24	10	0	0	0	0	0	0	0	CHO	25901786	3479480	3971687	4117600	5326213	4227334	5394392	10084102	19014606	[M+Cl]-	21.82	0.47619	1.14286	434.642	0.357868	435.128	9	N/A	https://gnps.ucsd.edu/ProteoSAFe/result.jsp?task=f72bf0170ce1439aa318b500bead7605&view=view_all_clusters_withID&show=true#%7B%22main.cluster%20index_lowerinput%22%3A%2212847%22%2C%22main.cluster%20index_upperinput%22%3A%2212847%22%7D	1.0000000,0.9489604,0.8866639,0.8457384,0.8452569,0.8442300,0.8428275,0.8428169,0.8413085,0.8374767	CC(C)N1C(=O)[C@@H]2[C@@H](CCN2C(=O)CSCC(=O)[O-])N(C1=O)Cc1cccc(c1)F,COC1=C(CC(OC2OC(C(O)C(O)C2O)C(O)=O)C(C)=C)C2=C(C=CC(=O)O2)C=C1,COC1=C(OC2OC(C(O)C(O)C2O)C(O)=O)C(CC=C(C)C)=CC2=C1OC(=O)C=C2,COC1=C(O)C(OC2OC(C(O)C(O)C2O)C(O)=O)=CC(CCC2=CC=CC=C2O)=C1,COC1=CC(OC2OC(C(O)C(O)C2O)C(O)=O)=C(O)C(CCC2=CC=CC=C2O)=C1,COC1=CC(CCC2=CC=CC=C2O)=CC(O)=C1OC1OC(C(O)C(O)C1O)C(O)=O,COC1=CC(OC2OC(C(O)C(O)C2O)C(O)=O…	SN00010339,HMDB0132705,HMDB0128651,HMDB0135765,HMDB0135770,HMDB0135764,HMDB0129932,HMDB0129927,HMDB0129926,HMDB0135777				1,0.989,0.976,0.965,0.956,0.953,0.939,0.933,0.921,0.919	COC1=CC(CCC2=CC(O)=C(OC3OC(C(O)C(O)C3O)C(O)=O)C=C2)=CC(O)=C1,COC1=CC(CCC2=CC(O)=CC=C2)=CC(O)=C1OC1OC(C(O)C(O)C1O)C(O)=O,COC1=CC(CCC2=CC(OC3OC(C(O)C(O)C3O)C(O)=O)=C(O)C=C2)=CC(O)=C1,COC1=CC(CCC2=CC(OC3OC(C(O)C(O)C3O)C(O)=O)=CC=C2)=CC(O)=C1O,COC1=CC(CCC2=CC=CC=C2O)=CC(O)=C1OC1OC(C(O)C(O)C1O)C(O)=O,COC1=C(O)C(OC2OC(C(O)C(O)C2O)C(O)=O)=CC(CCC2=CC(O)=CC=C2)=C1,COC1=CC(OC2OC(C(O)C(O)C2O)C(O)=O)=CC(CCC2…	COC1=CC(CCC2=CC(O)=C(OC3OC(C(O)C(O)C3O)C(O)=O)C=C2)=CC(O)=C1	HMDB0129936,HMDB0129926,HMDB0129938,HMDB0129928,HMDB0135764,HMDB0129927,HMDB0129937,HMDB0129943,HMDB0135765,SN00229475	0	0.3125	10	0	0	-0.190476
ESI-	423.129	1.751	C20H24O10	20	24	10	0	0	0	0	0	0	0	CHO	7811128	5910682	6514802	2532226	2074453	2418191	9827640	24726802	49328108	[M-H]-	50.74	0.5	1.2	422.657	0.34347	423.129	9	N/A	https://gnps.ucsd.edu/ProteoSAFe/result.jsp?task=f72bf0170ce1439aa318b500bead7605&view=view_all_clusters_withID&show=true#%7B%22main.cluster%20index_lowerinput%22%3A%2212492%22%2C%22main.cluster%20index_upperinput%22%3A%2212492%22%7D	1.0000000,0.8855997,0.8731128,0.8707613,0.8697969,0.8634180,0.8600995,0.8572563,0.8414413,0.8363297	COC1=CC2=C(C=CC(=O)O2)C=C1CCC(C)OC1OC(C(O)C(O)C1O)C(O)=O,CCOc1ccccc1Oc1c(=O)c2ccc(c(c2oc1C(F)(F)F)C[NH+](C)C)O,c12c(C[C@H](C(O2)(C)C)O[C@H]2[C@@H]([C@H]([C@@H]([C@H](O2)CO)O)O)O)cc2c(c1O)oc(=O)cc2,CC(O)(COC1OC(CO)C(O)C(O)C1O)C1CC2=C(O1)C=C1OC(=O)C=CC1=C2,CC(C)(OC1OC(CO)C(O)C(O)C1O)C1OC2=C(C=C3C=CC(=O)OC3=C2)C1O,CC(C)(OC1OC(CO)C(O)C(O)C1O)C1CC2=C(O1)C=C1OC(=O)C=CC1=C2O,CC(C)(OC1OC(CO)C(O)C(O)C1O)C…	HMDB0128984,SN00148151,SN00390965,FDB018542,FDB018541,FDB018531,FDB002846,SN00276215,SN00029473,FDB012545				1,0.957,0.932,0.854,0.777,0.767,0.766,0.764,0.75,0.743	CC(=O)OC[C@@H]1[C@@H]([C@@H]([C@H]([C@@H](O1)Oc1ccccc1)OC(=O)C)OC(=O)C)OC(=O)C,C[C@@H]1[C@H](COC1=O)O[C@H]1[C@@H]([C@H]([C@@H]([C@H](O1)COC(=O)/C=C/c1ccc(cc1)O)O)O)O,c1(c2cc(c(cc2)O[C@H]2[C@@H]([C@H]([C@@H]([C@H](O2)CO)O)O)O)O)cc(c(c(c1)OC)O)OC,COC1=CC2=C(C=CC(=O)O2)C=C1CCC(C)OC1OC(C(O)C(O)C1O)C(O)=O,CC(O)(COC1OC(CO)C(O)C(O)C1O)C1CC2=C(O1)C=C1OC(=O)C=CC1=C2,C=C([C@@H](CO)O)C(=O)OC[C@@H]1[C@H]([C@…	CC(=O)OC[C@@H]1[C@@H]([C@@H]([C@H]([C@@H](O1)Oc1ccccc1)OC(=O)C)OC(=O)C)OC(=O)C	SN00077427,SN00028566,SN00308301,HMDB0128984,FDB018542,SN00028570,SN00290976,SN00393507,FDB002847,FDB018531	0	0.266667	9	-1	-1	-0.2
ESI-	171.103	2.28	C9H16O3	9	16	3	0	0	0	0	0	0	0	CHO				21930512	33859396	7654409	49204536	55897104	61443404	[M-H]-	141.54	0.333333	1.77778	170.912	0.0880551	171.103	12	N/A	https://gnps.ucsd.edu/ProteoSAFe/result.jsp?task=f72bf0170ce1439aa318b500bead7605&view=view_all_clusters_withID&show=true#%7B%22main.cluster%20index_lowerinput%22%3A%221304%22%2C%22main.cluster%20index_upperinput%22%3A%221304%22%7D	1.0000000,0.9230542,0.8830118,0.8562628,0.8542877,0.8455740,0.8394801,0.8330886,0.8203092,0.7981550	CCCCCC(OO)\C=C\C=O,C(=C\C=C\C)(/[C@@H]([C@@H](O)C)O)\CO,[C@H]1([C@H]([C@@H](OC1=O)C)O)CCCC,CC\C=C/CCOC(=O)C(C)O,CCCCOC(=O)C(=C)C(C)O,CCCCCCCC(=O)C(=O)O,C(=C\[C@@H](O)C)(/C=C/[C@H](O)C)\CO,CCCCC[C@H](/C=C\C(=O)O)O,CCCCC[C@H]1[C@@H](CC(=O)O1)O,[C@H]1([C@H](CC)C)OC(=O)C[C@H](C1)O	HMDB0060287,SN00384193,SN00255750,FDB015074,FDB019921,CHEBI:55523,SN00246079,CHEBI:68949,SN00158444,SN00326926				1,0.967,0.935,0.91,0.835,0.801,0.792,0.772,0.739,0.733	CCCCC[C@H](/C=C\C(=O)O)O,C[C@H](CCCC/C=C/C(=O)O)O,C(CCCCO)C/C=C/C(=O)O,CCCCCC(OO)\C=C\C=O,CC\C=C/CCOC(=O)C(C)O,C1CC(=C([C@H]1CCO)CO)CO,C(=C\C=C\C)(/[C@@H]([C@@H](O)C)O)\CO,[C@H]1([C@H]([C@@H](OC1=O)C)O)CCCC,CCCCC[C@H]1[C@@H](CC(=O)O1)O,CCCCOC(=O)C(=C)C(C)O	CCCCC[C@H](/C=C\C(=O)O)O	CHEBI:68949,CHEBI:78819,CHEBI:79115,HMDB0060287,FDB015074,SN00159459,SN00384193,SN00255750,SN00158444,FDB019921	0	0.0666667	2	-1	-1	-1.11111
ESI-	349.165	4.521	C19H26O6	19	26	6	0	0	0	0	0	0	0	CHO	8.99929e+06	1.95978e+07	2.71209e+07	4.7768e+06	8.80053e+06	1.02883e+07	4.28092e+06	1.39673e+07	2.2296e+06	[M-H]-	53.62	0.315789	1.36842	348.775	0.224881	349.165	11	N/A	https://gnps.ucsd.edu/ProteoSAFe/result.jsp?task=f72bf0170ce1439aa318b500bead7605&view=view_all_clusters_withID&show=true#%7B%22main.cluster%20index_lowerinput%22%3A%229642%22%2C%22main.cluster%20index_upperinput%22%3A%229642%22%7D	1.0000000,0.9767231,0.9554119,0.9471478,0.9467541,0.9224097,0.9156068,0.9143052,0.9005668,0.8978582	CC(CO)C(=O)O[C@H]1C\C(C)=C\CC\C(CO)=C\[C@H]2OC(=O)C(=C)[C@H]12,[C@H]12[C@H](OC(=O)C2=C)/C=C(/C[C@H](/C=C(\C[C@H]1OC(=O)[C@H](CO)C)/C)O)\C,C[C@H](CO)C(=O)O[C@H]1C[C@]([C@@H]([C@@H]2[C@@H]1C(=C)C(=O)O2)C(=C)CO)(C)C=C,[C@H]12[C@@H](C(=C)C(=O)O1)C/C=C(\COC(=O)C(O)(C)C)/CC/C=C(/C2)\CO,[C@@H]12[C@@H]([C@@H](/C(=C/CC/C(=C/[C@H]1OC(=O)C2=C)/C)/CO)O)OC(=O)C(C)C,[C@@H]12[C@H](OC(=O)[C@@H]2C)/C=C(/CC/C=C(/C…	FDB001526,SN00233373,SN00033077,SN00310169,SN00241194,SN00261058,CHEBI:116297,SN00382758,SN00276445,SN00271817				1,1,0.993,0.982,0.98,0.969,0.968,0.965,0.96,0.944	CC(CO)C(=O)O[C@H]1C\C(C)=C\CC\C(CO)=C\[C@H]2OC(=O)C(=C)[C@H]12,[C@H]12[C@H](OC(=O)C2=C)/C=C(/C[C@H](/C=C(\C[C@H]1OC(=O)[C@H](CO)C)/C)O)\C,[C@@H]12[C@@H]([C@@H](/C(=C/CC/C(=C/[C@H]1OC(=O)C2=C)/C)/CO)O)OC(=O)C(C)C,CC(C)C(=O)O[C@H]1C/C(=C/CC/C(=C/[C@@H]2[C@@H]1C(=C)C(=O)O2)/CO)/CO,[C@@H]12[C@H](OC(=O)[C@@H]2C)/C=C(/CC/C=C(/C[C@@H]1OC(=O)C(=C)CO)\C)\CO,[C@H]12[C@@H](C(=C(C[C@H]1OC(=O)C2=C)CO)[C@H](CC…	CC(CO)C(=O)O[C@H]1C\C(C)=C\CC\C(CO)=C\[C@H]2OC(=O)C(=C)[C@H]12	FDB001526,SN00233373,SN00241194,CHEBI:2542,SN00261058,SN00388729,SN00255688,SN00310020,SN00332594,SN00320529	0.0769231	0.25	7	1	1	-0.736842
ESI-	139.04	2.107	C7H8O3	7	8	3	0	0	0	0	0	0	0	CHO				26352557	6260067	23222097	7737543	6428443	10055024	[M-H]-	15.36	0.428571	1.14286	138.885	0.115253	139.04	12	N/A	https://gnps.ucsd.edu/ProteoSAFe/result.jsp?task=f72bf0170ce1439aa318b500bead7605&view=view_all_clusters_withID&show=true#%7B%22main.cluster%20index_lowerinput%22%3A%22497%22%2C%22main.cluster%20index_upperinput%22%3A%22497%22%7D	1.0000000,0.9540088,0.9497301,0.9430834,0.9322440,0.8526633,0.8494547,0.8464246,0.8389822,0.8259761	CCC1=C(O)C(=O)C=CO1,[C@@H]1(C(=C)C(=O)CC1)C(=O)O,[C@@H]12[C@@H](O1)C(=O)C=C([C@@H]2O)C,[C@H]12[C@H](O1)[C@H](C=C(C2=O)C)O,Cc1cc(c(c(=O)o1)C)O,[H]C1=C([H])C([H])=C(O1)C(=O)OC([H])([H])C([H])([H])[H],COCc1ccc(o1)C=O,CC(=O)OCC1=CC=CO1,Cc1ccoc1C(=O)OC,c1(C(=O)OCC)cocc1	FDB029941,SN00266264,SN00289543,SN00247997,SN00013688,FDB029946,SN00156535,FDB012562,SN00119157,SN00283919				1,0.976,0.918,0.9,0.869,0.843,0.842,0.836,0.734,0.732	c1(c(CO)cccc1O)O,c1cc(c(cc1O)CO)O,Cc1c(cc(cc1O)O)O,c1cc(c(cc1CO)O)O,c1c(cc(cc1O)CO)O,Cc1cc(cc(c1O)O)O,Cc1cc(c(cc1O)O)O,c1(c(cc(cc1O)C)O)O,[C@@H]12[C@@H](O1)C(=O)C=C([C@@H]2O)C,[C@H]12[C@H](O1)[C@H](C=C(C2=O)C)O	c1(c(CO)cccc1O)O	SN00331530,CHEBI:5325,CHEBI:19336,SN00156262,SN00257690,CHEBI:17185,CHEBI:81668,SN00262674,SN00289543,SN00247997	0.25	0.454545	4	1	1	-0.285714
ESI-	383.134	1.762	C18H24O9	18	24	9	0	0	0	0	0	0	0	CHO	37232892	5740742	6230470	9548883	3826251	8329965	52400824	23275130	141319200	[M-H]-	438.63	0.5	1.33333	382.706	0.293811	383.135	9	N/A	https://gnps.ucsd.edu/ProteoSAFe/result.jsp?task=f72bf0170ce1439aa318b500bead7605&view=view_all_clusters_withID&show=true#%7B%22main.cluster%20index_lowerinput%22%3A%2211080%22%2C%22main.cluster%20index_upperinput%22%3A%2211080%22%7D	1.0000000,0.9995499,0.9655844,0.9632096,0.9603788,0.9245688,0.9055437,0.9013163,0.8789745,0.8640339	CCC(=O)C(CC1=CC=C(OC)C=C1)OC1OC(C(O)C(O)C1O)C(O)=O,CCC(=O)CC(OC1OC(C(O)C(O)C1O)C(O)=O)C1=CC=C(OC)C=C1,COC1=CC=C(CCC(=O)C(C)OC2OC(C(O)C(O)C2O)C(O)=O)C=C1,Cc1c(c(C)n(Cc2ccc(C(=O)NCc3ccc(cc3)OC)o2)n1)N(=O)=O,COC1=CC=C(CCC(=O)CCOC2OC(C(O)C(O)C2O)C(O)=O)C=C1,CC1=CC(=CC(=C1OC(C)(C)C(=O)O)C)C=CC(=O)C2=CC=C(C=C2)SC,[C@@H]1([C@@H](O[C@@H]([C@H]([C@@H]1O)O)CO)OCc1ccccc1)OC(=O)C(C(=O)O)(C)C,[C@H]1([C@H]([C@…	HMDB0133005,HMDB0133007,HMDB0132999,CHEBI:105328,HMDB0133003,DB05187,SN00240167,SN00355026,SN00382672,SN00240483				1,0.92,0.918,0.913,0.899,0.897,0.871,0.805,0.796,0.783	[C@@H]1([C@@H]([C@H]([C@@H](O[C@@H]1CO)OCC)O)O)OC(=O)/C=C/c1cc(c(cc1)O)OC,COC1=CC=C(CCC(=O)C(C)OC2OC(C(O)C(O)C2O)C(O)=O)C=C1,[C@@H]1([C@@H]([C@H]([C@@H]([C@H](O1)CO)O)O)O)O[C@H](COC(=O)/C=C/c1ccccc1)CO,CCC(=O)C(CC1=CC=C(OC)C=C1)OC1OC(C(O)C(O)C1O)C(O)=O,CCC(=O)CC(OC1OC(C(O)C(O)C1O)C(O)=O)C1=CC=C(OC)C=C1,COC1=CC=C(CCC(=O)CCOC2OC(C(O)C(O)C2O)C(O)=O)C=C1,[C@H]1([C@H]([C@@H](O[C@@H]([C@H]1O)CO)Oc1c(cc…	[C@@H]1([C@@H]([C@H]([C@@H](O[C@@H]1CO)OCC)O)O)OC(=O)/C=C/c1cc(c(cc1)O)OC	SN00321687,HMDB0132999,SN00236281,HMDB0133005,HMDB0133007,HMDB0133003,SN00249775,SN00239322,SN00328548,SN00240167	0	0.185185	7	-2	-2	-0.333333
ESI-	141.092	2.781	C8H14O2	8	14	2	0	0	0	0	0	0	0	CHO				8755764	9503878	8650843	3618270	4769351	5487469	[M-H]-	19.8	0.25	1.75	140.934	0.0655446	141.092	12	N/A	https://gnps.ucsd.edu/ProteoSAFe/result.jsp?task=f72bf0170ce1439aa318b500bead7605&view=view_all_clusters_withID&show=true#%7B%22main.cluster%20index_lowerinput%22%3A%22540%22%2C%22main.cluster%20index_upperinput%22%3A%22540%22%7D	1.0000000,0.9670260,0.9610608,0.9328971,0.9273428,0.9116346,0.8900965,0.8861433,0.8836649,0.8688305	C/C=C\C(CCC)C(=O)O,CC/C=C(\CCC)/C(=O)O,C=CCC(CCC)C(=O)O,CCC\C=C\CCC(O)=O,CCCCC=CCC(O)=O,[H]OC(=O)C([H])=C([H])C([H])([H])C([H])([H])C([H])([H])C([H])([H])C([H])([H])[H],CC\C=C/CCCC(O)=O,[C@@H]1(C[C@H]([C@H](C1)O)O)/C=C/C,CCCC\C=C\C(=O)OC,CCOC(=O)C(C)CC=C	CHEBI:80640,CHEBI:80639,CHEBI:80634,FDB019450,FDB009961,FDB022173,FDB009190,SN00377815,FDB019538,FDB000966				1,0.973,0.973,0.924,0.923,0.921,0.917,0.917,0.91,0.883	CCC\C=C\CCC(O)=O,[C@H]1(C[C@@H](CC1)C)CC(=O)O,[C@H]1(C(=O)O)CC[C@@H](CC1)C,C1CCC(C1)CCC(=O)O,C[C@H](C1CCC(=O)CC1)O,CCOC(=O)C\C=C/CC,OC(=O)CC1CCCCC1,C1CCCC(CC1)C(=O)O,CCCC\C=C\C(=O)OC,[C@H](/C=C/C(=O)OC)(CC)C	CCC\C=C\CCC(O)=O	FDB019450,SN00396065,SN00403066,CHEBI:50899,SN00143710,FDB020385,FDB003478,CHEBI:29564,FDB019538,SN00278609	0	0.142857	2	0	0	-1.25
ESI-	167.071	2.692	C9H12O3	9	12	3	0	0	0	0	0	0	0	CHO	4281942	6946587	6085434	10390208	4662902	14237324	6928920	6575498	14029706	[M-H]-	20.05	0.333333	1.33333	166.884	0.115553	167.071	12	N/A	https://gnps.ucsd.edu/ProteoSAFe/result.jsp?task=f72bf0170ce1439aa318b500bead7605&view=view_all_clusters_withID&show=true#%7B%22main.cluster%20index_lowerinput%22%3A%221149%22%2C%22main.cluster%20index_upperinput%22%3A%221149%22%7D	1.0000000,0.9754755,0.9393922,0.9338090,0.9135002,0.9125518,0.8907287,0.8906657,0.8883406,0.8615798	C(=C\C=C\C)(\[C@H](C(=O)C)O)/C=O,[C@]1(C(=O)C(=C(O1)/C=C/C)C)(O)C,[C@H]12[C@H](CC=C1CO)CCOC2=O,c1(c(c(oc(=O)c1C)CC)C)O,c1(cc(cc(=O)o1)OC)CCC,C1(=C([C@H](OC1=O)/C=C/C)C)OC,c1(c(cc(=O)oc1C)OC)CC,CC(=O)CCC(O)C1=COC=C1,c1(c(oc(=O)cc1OC)CC)C,CCC1=C(O)C(OC)=C(O)C=C1	SN00341053,SN00289516,SN00345739,SN00253294,SN00309662,SN00268523,SN00335832,FDB002342,SN00302200,HMDB0125541				1,0.981,0.946,0.941,0.92,0.916,0.911,0.907,0.901,0.898	C(=C\C=C\C)(\[C@H](C(=O)C)O)/C=O,[C@]1(C(=O)C(=C(O1)/C=C/C)C)(O)C,[C@H]12[C@H](CC=C1CO)CCOC2=O,c1(c(c(oc(=O)c1C)CC)C)O,c1(cc(cc(=O)o1)OC)CCC,C1(=C([C@H](OC1=O)/C=C/C)C)OC,CCC1=C(O)C(OC)=C(O)C=C1,CC(=O)CCC(O)C1=COC=C1,CCC1=CC(O)=C(O)C(OC)=C1,c1(c(cc(=O)oc1C)OC)CC	C(=C\C=C\C)(\[C@H](C(=O)C)O)/C=O	SN00341053,SN00289516,SN00345739,SN00253294,SN00309662,SN00268523,HMDB0125541,FDB002342,HMDB0125531,SN00335832	0.166667	0.333333	4	1	1	-0.666667
ESI-	409.114	2.768	C19H22O10	19	22	10	0	0	0	0	0	0	0	CHO	4517734	8365563	42758432	2940152	6144866	4459998	13231670	4283069	23822944	[M-H]-	95.84	0.526316	1.15789	408.657	0.34282	409.114	9	N/A	https://gnps.ucsd.edu/ProteoSAFe/result.jsp?task=f72bf0170ce1439aa318b500bead7605&view=view_all_clusters_withID&show=true#%7B%22main.cluster%20index_lowerinput%22%3A%2212023%22%2C%22main.cluster%20index_upperinput%22%3A%2212023%22%7D	1.0000000,0.9315665,0.9263573,0.9161938,0.8941911,0.8475967,0.8330659,0.7843173,0.7676187,0.7614801	c1cc(cc(c1)[N+](=O)[O-])c1nc(on1)[C@@H]1C[C@H](C[N@H+]1Cc1ccc(cc1)C(=O)[O-])O,CCC(OC1OC(C(O)C(O)C1O)C(O)=O)C(O)C1=CC2=CC=CC=C2C(=O)O1,COc1ccc(cc1OCC1CC1)C1=Nn2c(c3ccccc3F)nnc2SC1,CCC(O)C(OC1OC(C(O)C(O)C1O)C(O)=O)C1=CC2=CC=CC=C2C(=O)O1,c1cc(ccc1CN1C[C@@H](C[C@H]1c1nc(no1)c1ccc2c(c1)OCO2)O)[N+](=O)[O-],C(O)[C@@H]1[C@H]([C@@H]([C@H]([C@@H](O1)O[C@@]([C@@H]1Cc2cc3c(cc2O1)oc(=O)cc3)(C)O)O)O)O,c1cc(ccc…	SN00022729,HMDB0130067,CHEBI:92342,HMDB0130066,SN00022689,SN00333458,SN00003750,SN00311165,SN00154207,SN00030000				1,0.803,0.745,0.712,0.682,0.678,0.637,0.619,0.588,0.562	C(O)[C@@H]1[C@H]([C@@H]([C@H]([C@@H](O1)O[C@@]([C@@H]1Cc2cc3c(cc2O1)oc(=O)cc3)(C)O)O)O)O,c1(c(O[C@@H]2[C@@H]([C@H]([C@@H]([C@H](O2)CO)O)O)O)cc(cc1C)O)c1cc(cc(=O)o1)OC,C([C@@H]1[C@H]([C@@H]([C@H]([C@@H](O1)Oc1c(cc2c(c1C)c(=O)cc(o2)CC(=O)C)O)O)O)O)O,CC(=O)Cc1cc(cc2c1c(=O)cc(o2)CO)O[C@H]1[C@@H]([C@H]([C@@H]([C@H](O1)CO)O)O)O,CCC(O)C(OC1OC(C(O)C(O)C1O)C(O)=O)C1=CC2=CC=CC=C2C(=O)O1,CCC(OC1OC(C(O)C(O)C…	C(O)[C@@H]1[C@H]([C@@H]([C@H]([C@@H](O1)O[C@@]([C@@H]1Cc2cc3c(cc2O1)oc(=O)cc3)(C)O)O)O)O	SN00333458,SN00311165,SN00253302,SN00030000,HMDB0130066,HMDB0130067,SN00247816,SN00022729,CHEBI:92342,SN00022689	0	0.285714	9	-1	-1	-0.105263
ESI-	311.113	3.137	C15H20O7	15	20	7	0	0	0	0	0	0	0	CHO	4239233	19008003	5314459	26720291	27625355	20126659	20953325	31903459	9355873	[M-H]-	81.5	0.466667	1.33333	310.766	0.234392	311.113	11	N/A	https://gnps.ucsd.edu/ProteoSAFe/result.jsp?task=f72bf0170ce1439aa318b500bead7605&view=view_all_clusters_withID&show=true#%7B%22main.cluster%20index_lowerinput%22%3A%227732%22%2C%22main.cluster%20index_upperinput%22%3A%227732%22%7D	1.0000000,0.9452457,0.8811577,0.8523429,0.8095244,0.8071065,0.7904007,0.7838014,0.7815643,0.7735658	[C@@H]12[C@]([C@H](C[C@H]2C(=C)C[C@@H]([C@@H]2[C@@H]1OC(=O)C2=C)O)O)(COO)O,[C@@H]1([C@@H]([C@H]([C@@H]([C@H](O1)C(=O)O)O)O)O)O[C@H](c1ccccc1)CC,[C@H]12[C@@H]3[C@@H]([C@H]([C@H]([C@]([C@@H]2C=C[C@]1(OO)C)(O)C)O)O)C(=C)C(=O)O3,OC1C(O)C(OCCCC2=CC=CC=C2)OC(C1O)C(O)=O,Cc1cccc(c1C(=O)C)O[C@H]1[C@@H]([C@H]([C@@H]([C@H](O1)CO)O)O)O,[C@H]1([C@H]([C@@H]([C@H](O[C@H]1O)CO)O)O)OC(=O)[C@H](c1ccccc1)C,[C@@H]1(…	SN00312103,SN00230913,SN00345049,HMDB0135312,SN00041152,SN00238399,SN00392752,FDB013434,SN00257797,SN00166722				1,0.971,0.936,0.85,0.815,0.807,0.781,0.749,0.742,0.739	[C@]12(/C(=C\[C@@H]3[C@H](C(=C)C(=O)O3)[C@@H](C[C@@](O1)([C@H](C2)O)C)O)/CO)O,[C@H]12[C@@H]3[C@@H]([C@H]([C@H]([C@]([C@@H]2C=C[C@]1(OO)C)(O)C)O)O)C(=C)C(=O)O3,[C@@H]12[C@]([C@H](C[C@H]2C(=C)C[C@@H]([C@@H]2[C@@H]1OC(=O)C2=C)O)O)(COO)O,[C@]1([C@@H](C[C@H]2[C@@H]([C@@H]3[C@@]41[C@@H]([C@@H]([C@@]3(C)O)O)O4)OC(=O)C2=C)O)(C)O,CC1=C[C@@H]2[C@]([C@@H](C1=O)O)([C@]1(CC([C@H]([C@]31CO3)O2)(O)O)C)CO,[C@@]1…	[C@]12(/C(=C\[C@@H]3[C@H](C(=C)C(=O)O3)[C@@H](C[C@@](O1)([C@H](C2)O)C)O)/CO)O	SN00363771,SN00345049,SN00312103,SN00252016,SN00169096,SN00316287,SN00242591,SN00392752,HMDB0135312,FDB013434	0	0.217391	6	-1	-1	-0.4
ESI-	253.144	2.381	C14H22O4	14	22	4	0	0	0	0	0	0	0	CHO	190077	201729	564906	4.00146e+06	1.57402e+06	3.27001e+06	3.01098e+06	3.97135e+06	3.5632e+06	[M-H]-	12.85	0.285714	1.57143	252.861	0.138663	253.144	12	N/A	https://gnps.ucsd.edu/ProteoSAFe/result.jsp?task=f72bf0170ce1439aa318b500bead7605&view=view_all_clusters_withID&show=true#%7B%22main.cluster%20index_lowerinput%22%3A%224840%22%2C%22main.cluster%20index_upperinput%22%3A%224840%22%7D	1.0000000,0.8741639,0.8646745,0.8590244,0.8548799,0.8504472,0.8425601,0.8218528,0.8136065,0.7873307	CCC/C=C/C=C/[C@@H]1C[C@H]([C@H](C(=O)[C@H]1CO)O)O,[C@H]1([C@H](C=C(CC1)CO)/C=C(/C(=O)O)\CO)C(C)C,CCCCC/C=C/C1=C([C@@H]([C@@H]2[C@H]([C@@H]1O)O2)O)CO,C[C@H]1CCC/C=C/[C@H]2CC[C@@H]([C@@H](CC(=O)O1)O2)O,CCCCCCCCC1C(C(=C)C(=O)O1)C(=O)O,[C@@H]12[C@H]([C@@H]([C@@](CC2)(O)C)O)O[C@H](C1=C)C(=O)C(C)C,c1([C@](COCC(C)C)(CO)O)c(cc(cc1)C)O,[C@H]12[C@@H](C(=CO[C@H]2OCCCC)C=O)CC[C@@]1(O)C,[C@]1([C@](C=C[C@@H]2[…	SN00013714,SN00305273,SN00030056,CHEBI:65450,CHEBI:95108,SN00279974,SN00271630,SN00337749,SN00332834,SN00240853				1,0.856,0.796,0.65,0.572,0.56,0.558,0.549,0.549,0.544	CCC/C=C/C=C/[C@@H]1C[C@H]([C@H](C(=O)[C@H]1CO)O)O,[C@H]12C(=CC(=O)[C@@H]([C@H]1C)O)CC[C@H](C2)[C@](CO)(O)C,C[C@H]1CCC/C=C/[C@H]2CC[C@@H]([C@@H](CC(=O)O1)O2)O,[C@]1([C@](C=C[C@@H]2[C@@H]1CC[C@@H](C2)C)(CO)O)(C(=O)O)C,[C@@H]12[C@H]([C@@H]([C@@](CC2)(O)C)O)O[C@H](C1=C)C(=O)C(C)C,[C@H]1([C@H](C=C(CC1)CO)/C=C(/C(=O)O)\CO)C(C)C,[C@@H]1(OC(=O)C=C1)CCCCCCCC(=O)OCC,CCCCC/C=C/C1=C([C@@H]([C@@H]2[C@H]([C@@H…	CCC/C=C/C=C/[C@@H]1C[C@H]([C@H](C(=O)[C@H]1CO)O)O	SN00013714,SN00240853,CHEBI:65450,SN00332834,SN00279974,SN00305273,SN00228329,SN00030056,SN00384265,CHEBI:95108	0	0.166667	4	0	0	-1
ESI-	253.144	5.225	C14H22O4	14	22	4	0	0	0	0	0	0	0	CHO				1.57632e+07	1.8212e+07	1.40213e+07	2.9631e+06	3.29604e+06	5.33957e+06	[M-H]-	12.11	0.285714	1.57143	252.861	0.138663	253.144	12	N/A	https://gnps.ucsd.edu/ProteoSAFe/result.jsp?task=f72bf0170ce1439aa318b500bead7605&view=view_all_clusters_withID&show=true#%7B%22main.cluster%20index_lowerinput%22%3A%224835%22%2C%22main.cluster%20index_upperinput%22%3A%224835%22%7D	1.0000000,0.9694285,0.9310221,0.9111968,0.9054548,0.8984189,0.8835344,0.8783355,0.8645226,0.8605548	CCC/C=C/C=C/[C@@H]1C[C@H]([C@H](C(=O)[C@H]1CO)O)O,[C@H]1([C@H](C=C(CC1)CO)/C=C(/C(=O)O)\CO)C(C)C,CCCCCCCCC1C(C(=C)C(=O)O1)C(=O)O,[C@H]1([C@H](CCC1=O)CCCC(=O)O)C/C=C\[C@H](O)C,C[C@H]1CCC/C=C/[C@H]2CC[C@@H]([C@@H](CC(=O)O1)O2)O,[C@H]12C(=CC(=O)[C@@H]([C@H]1C)O)CC[C@H](C2)[C@](CO)(O)C,[C@H]12[C@@H](C(=CO[C@H]2OCCCC)C=O)CC[C@@]1(O)C,[C@]1([C@](C=C[C@@H]2[C@@H]1CC[C@@H](C2)C)(CO)O)(C(=O)O)C,[C@@H]1(C(…	SN00013714,SN00305273,CHEBI:95108,SN00384265,CHEBI:65450,SN00240853,SN00337749,SN00332834,SN00287427,SN00279974				1,0.973,0.932,0.901,0.878,0.869,0.841,0.786,0.762,0.761	[C@]12([C@H]([C@@H](C(C1)(C)C)CC[C@@H]2C)CC(=O)O)C(=O)O,C[C@@]1(C[C@@H]2[C@@H](C1)[C@@]1(C[C@@]1(C(=O)[C@@H]2O)CO)C)CO,CCC/C=C/C=C/[C@@H]1C[C@H]([C@H](C(=O)[C@H]1CO)O)O,[C@@H]1(C(=O)[C@H]([C@@H](CC1)C)CCC(=O)C)[C@H](C(=O)O)C,C[C@H]1CCC/C=C/[C@H]2CC[C@@H]([C@@H](CC(=O)O1)O2)O,[C@H]12C(=CC(=O)[C@@H]([C@H]1C)O)CC[C@H](C2)[C@](CO)(O)C,[C@H]1([C@H](CCC1=O)CCCC(=O)O)C/C=C\[C@H](O)C,[C@@H]1(OC(=O)C=C1)C…	[C@]12([C@H]([C@@H](C(C1)(C)C)CC[C@@H]2C)CC(=O)O)C(=O)O	SN00282215,SN00030324,SN00013714,SN00287427,CHEBI:65450,SN00240853,SN00384265,SN00228329,SN00305273,CHEBI:95108	0	0.166667	4	0	0	-1
ESI-	182.082	2.16	C9H13NO3	9	13	3	1	0	0	0	0	0	0	CHON	776568	1307247	1842056	27045990	25308336	34891340	7868516	11112128	11000016	[M-H]-	64.08	0.333333	1.44444	181.879	0.121314	182.082	12	N/A	https://gnps.ucsd.edu/ProteoSAFe/result.jsp?task=f72bf0170ce1439aa318b500bead7605&view=view_all_clusters_withID&show=true#%7B%22main.cluster%20index_lowerinput%22%3A%221684%22%2C%22main.cluster%20index_upperinput%22%3A%221684%22%7D	1.0000000,0.9827065,0.9480701,0.9357503,0.9355937,0.8276038,0.7920998,0.7854922,0.7775723,0.7483136	CC[C@@H]1CN=C(/C(=C(\C)/O)/C1=O)O,c1(c(cc(cc1OC)CCN)O)O,[H]OC1=C([H])C([H])=C(C([H])=C1OC([H])([H])[H])C([H])(O[H])C([H])([H])N([H])[H],Cc1c(CCN)c(cc(c1O)O)O,[H]OC1=C(O[H])C([H])=C(C([H])=C1[H])C([H])(O[H])C([H])(N([H])[H])C([H])([H])[H],COCC1=C(O)C(C)=NC=C1CO,c1(c(c(ncc1CO)C)OC)CO,CNCO[C@@H](O)C1=CC=C(O)C=C1,[C@H]1(C(=O)[C@@H](NC1=O)C(C)C)C(=O)C,[H]OC1=C([H])C([H])=C(C([H])=C1O[H])[C@@]([H])(O[H…	CHEBI:68769,SN00233562,FDB022428,CHEBI:125490,FDB023234,FDB000576,SN00371893,FDB000709,SN00258323,FDB022052				1,0.766,0.719,0.637,0.61,0.567,0.549,0.541,0.522,0.503	c1(c(cc(cc1OC)CCN)O)O,Cc1c(CCN)c(cc(c1O)O)O,[H]OC1=C(O[H])C([H])=C(C([H])=C1[H])C([H])(O[H])C([H])(N([H])[H])C([H])([H])[H],CNCO[C@@H](O)C1=CC=C(O)C=C1,[C@H]1(C(=O)[C@@H](NC1=O)C(C)C)C(=O)C,[H]OC1=C([H])C([H])=C(C([H])=C1OC([H])([H])[H])C([H])(O[H])C([H])([H])N([H])[H],CC[C@@H]1CN=C(/C(=C(\C)/O)/C1=O)O,[H]OC1=C([H])C([H])=C(C([H])=C1O[H])[C@@]([H])(O[H])C([H])([H])N([H])C([H])([H])[H],c1(c(c(ncc1…	c1(c(cc(cc1OC)CCN)O)O	SN00233562,CHEBI:125490,FDB023234,FDB000709,SN00258323,FDB022428,CHEBI:68769,FDB022052,SN00371893,FDB000576	0	0.230769	4	1	0	-0.444444
ESI-	199.061	1.417	C9H12O5	9	12	5	0	0	0	0	0	0	0	CHO	368587	7.47454e+06	5.08362e+06	1.08768e+08	1.32093e+08	1.77881e+08	3.41331e+06	1.66211e+06	4.08963e+06	[M-H]-	210.57	0.555556	1.33333	198.839	0.161273	199.061	12	N/A	https://gnps.ucsd.edu/ProteoSAFe/result.jsp?task=f72bf0170ce1439aa318b500bead7605&view=view_all_clusters_withID&show=true#%7B%22main.cluster%20index_lowerinput%22%3A%222365%22%2C%22main.cluster%20index_upperinput%22%3A%222365%22%7D	1.0000000,0.9774519,0.9669697,0.9488325,0.9376707,0.8818553,0.8816281,0.8789127,0.8660063,0.8655053	[C@@H]12[C@H](O[C@H]([C@H]2C)O)OC(=O)C=C1OC,[C@]1([C@H](CC(=O)C=C1)O)(CC(=O)OC)O,[C@]12(C(=C([C@H]([C@H]1O)O)C)C(=O)OCC2)O,c1(c(c(oc(=O)c1)C)[C@@H](CO)O)OC,c1(cc(cc(=O)o1)OC)[C@@](O)(CO)C,C12=C([C@H]([C@H]([C@@H]1CCOC2=O)O)O)CO,C\C=C(/C=O)C(CC(O)=O)CC(O)=O,[C@]12([C@@H]([C@@H]3[C@H]([C@H]1O)O3)[C@@H](OC=C2C)O)O,C1C[C@H]([C@H]2[C@@H]([C@@H]1CC(=O)C(=O)O)O2)O,[C@@]12([C@@H](O2)[C@H]([C@]2([C@@H]1[C…	SN00390544,SN00285845,SN00338601,SN00274215,SN00335005,SN00293456,FDB011088,SN00308756,CHEBI:85359,SN00234366				1,0.938,0.896,0.802,0.713,0.628,0.623,0.576,0.519,0.475	[C@]12(C(=C([C@H]([C@H]1O)O)C)C(=O)OCC2)O,C12=C([C@H]([C@H]([C@@H]1CCOC2=O)O)O)CO,C1[C@@H]2[C@H](C=C([C@@]2(OC1=O)CO)CO)O,[C@]1([C@H](CC(=O)C=C1)O)(CC(=O)OC)O,C1C[C@H]([C@H]2[C@@H]([C@@H]1CC(=O)C(=O)O)O2)O,[C@]12([C@@H]([C@@H]3[C@H]([C@H]1O)O3)[C@@H](OC=C2C)O)O,[C@@]12([C@@H](O2)[C@H]([C@]2([C@@H]1[C@@H](OC=C2)O)O)O)C,[C@@H]12[C@H](O[C@H]([C@H]2C)O)OC(=O)C=C1OC,C\C=C(/C=O)C(CC(O)=O)CC(O)=O,c1(c(c…	[C@]12(C(=C([C@H]([C@H]1O)O)C)C(=O)OCC2)O	SN00338601,SN00293456,SN00160589,SN00285845,CHEBI:85359,SN00308756,SN00234366,SN00390544,FDB011088,SN00274215	0	0.230769	4	-1	-1	-0.222222
ESI-	409.151	3.496	C20H26O9	20	26	9	0	0	0	0	0	0	0	CHO	9389882	19959230	30907014	5990115	7622430	2031996	9979972	16421114	19991374	[M-H]-	151.99	0.45	1.3	408.694	0.305862	409.151	11	N/A	https://gnps.ucsd.edu/ProteoSAFe/result.jsp?task=f72bf0170ce1439aa318b500bead7605&view=view_all_clusters_withID&show=true#%7B%22main.cluster%20index_lowerinput%22%3A%2212030%22%2C%22main.cluster%20index_upperinput%22%3A%2212030%22%7D	1.0000000,0.9911553,0.9415471,0.9331151,0.9291895,0.9036107,0.9029372,0.8865064,0.8838318,0.8740626	CC1(C)CC(c2cnn(c3cccc(c3)F)c2C1)N=C(CSc1ccccn1)O,[C@@]1([C@](C=CC(=O)C1)(/C=C/C(=C\C(=O)O)/C)O)(COC(=O)C[C@](CC(=O)O)(O)C)C,[C@]12(C(=C([C@@H](CC2)O[C@H]2[C@@H]([C@H]([C@@H]([C@H](O2)CO)O)O)O)C)C(=O)O[C@H]1c1occc1)C,c1cc2c(cc1c1ccnc(n1)N[C@H]1CO[C@H]3[C@@H]1OC[C@@H]3NC(=O)C1CC1)OCO2,[C@]1([C@@H]([C@@H](C1)OC(=O)/C=C\c1cc(c(cc1)O)O)OCCCC)([C@@H](CC(=O)O)O)O,CC1(CC(=O)c2c(cc(cc2O1)OCC(=O)NCCc1nnc2n…	CHEBI:108978,SN00333375,SN00262845,SN00012712,SN00292191,SN00113192,SN00336071,SN00347364,SN00373736,CHEBI:68931				1,0.987,0.912,0.85,0.849,0.831,0.778,0.706,0.678,0.651	[C@]123[C@@H]4[C@]5([C@H](C[C@@H]2OC(=O)[C@H]([C@]1([C@@H]([C@@H]([C@]4(OC3)O)O)C)O)O)C(=CC(=O)[C@@H]5O)C)C,[C@@]123[C@H]4[C@@]5([C@@H](C[C@H]2OC(=O)C[C@H]1[C@]([C@H]([C@@]4(OC3)O)O)(CO)O)C(=CC(=O)[C@H]5O)C)C,[C@H]12[C@@]3([C@@H](C(=C)[C@]4([C@]1(CO3)[C@H](OC(=O)[C@@H]4O)C[C@H]1[C@@]2([C@@H]([C@H](C=C1C)O)O)C)O)O)O,CC1=CC(=O)[C@H]([C@@]2(C)[C@H]1C[C@@H]1[C@]34CO[C@](C)([C@H]([C@@H]([C@H]23)O)O)[C…	[C@]123[C@@H]4[C@]5([C@H](C[C@@H]2OC(=O)[C@H]([C@]1([C@@H]([C@@H]([C@]4(OC3)O)O)C)O)O)C(=CC(=O)[C@@H]5O)C)C	SN00373736,SN00309276,SN00269029,CHEBI:68931,SN00271255,SN00360786,SN00317267,SN00333375,SN00041134,SN00263774	0	0.225806	8	-1	-1	-0.4
ESI-	179.035	2.268	C9H8O4	9	8	4	0	0	0	0	0	0	0	CHO	5.18167e+06	2.53271e+06	2.50535e+06	1.52382e+07	1.51515e+07	1.57343e+07	2.37299e+06	4.045e+06	3.89891e+06	[M-H]-	22.92	0.444444	0.888889	178.835	0.164912	179.035	12	N/A	https://gnps.ucsd.edu/ProteoSAFe/result.jsp?task=f72bf0170ce1439aa318b500bead7605&view=view_all_clusters_withID&show=true#%7B%22main.cluster%20index_lowerinput%22%3A%221560%22%2C%22main.cluster%20index_upperinput%22%3A%221560%22%7D	1.0000000,0.9916116,0.9907649,0.9860450,0.9860283,0.9745851,0.9678550,0.9631196,0.9535811,0.9534580	COc1cccc2c1C(=O)O[C@H]2O,C[C@]12C=C[C@H](O1)[C@@H]1[C@H]2C(=O)OC1=O,COc1ccc2c(c1)[C@@H](OC2=O)O,c1(C(=O)O)c(C=O)cccc1OC,Cc1c2COC(=O)c2c(cc1O)O,c12C(=O)OCc2ccc(c1OC)O,c12C(=O)OCc2ccc(c1O)OC,c12c(c(cc(c1)OC)O)C(=O)OC2,c1(c(C(=O)O)cccc1OC)C=O,c12c(cc(c(c1O)C)O)COC2=O	SN00125680,SN00136839,SN00125677,SN00309313,CHEBI:68194,SN00249452,SN00280975,SN00224143,SN00314156,SN00271772				1,0.874,0.763,0.712,0.702,0.671,0.646,0.638,0.628,0.616	OC(=O)C(=O)CC1=CC=C(O)C=C1,C(C(=O)c1ccc(cc1)O)C(=O)O,C(=O)(c1cc2c(OCO2)cc1)OC,COc1cc(cc2c1OCO2)C=O,C(=O)(C(=O)O)c1ccc(cc1)OC,c12C(=O)OCc2ccc(c1O)OC,c1(c(cc2c(c1)OCO2)OC)C=O,c12c(c(cc(c1)OC)O)C(=O)OC2,Cc1c2COC(=O)c2c(cc1O)O,c12C(=O)OCc2ccc(c1OC)O	OC(=O)C(=O)CC1=CC=C(O)C=C1	FDB030669,SN00342375,SN00302179,SN00061596,SN00224117,SN00280975,SN00291448,SN00224143,CHEBI:68194,SN00249452	0.4	0.571429	6	2	2	0
ESI-	168.067	2.809	C8H11NO3	8	11	3	1	0	0	0	0	0	0	CHON				3.19415e+06	3.39767e+06	6.14881e+06	3.52404e+06	6.96875e+06	5.30113e+06	[M-H]-	22.68	0.375	1.375	167.879	0.120665	168.067	12	N/A	https://gnps.ucsd.edu/ProteoSAFe/result.jsp?task=f72bf0170ce1439aa318b500bead7605&view=view_all_clusters_withID&show=true#%7B%22main.cluster%20index_lowerinput%22%3A%221181%22%2C%22main.cluster%20index_upperinput%22%3A%221181%22%7D	1.0000000,0.8867546,0.8655693,0.8628830,0.8555599,0.8477624,0.8194232,0.8152464,0.7893971,0.7578673	[C@H]1(/C=C/C(=O)[C@@H](O)C)OC=CN1,c1cc(c(c(c1CCN)O)O)O,CC(=O)C1=CC(=O)CC(CO)N1,[C@@H]12[C@](O2)(C=C[C@]1([C@@H](O)C)O)N=C,c1(/C=C(\[C@H](O)C)/CO)ncoc1,c1(/C=C/[C@@H]([C@@H](O)C)O)ncoc1,NCC(O)C1=CC(O)=C(O)C=C1,[H]OC1=C([H])C(=C([H])C(O[H])=C1O[H])C([H])([H])C([H])([H])N([H])[H],[H]OC1=C([H])C(O[H])=C(C([H])=C1O[H])C([H])([H])C([H])([H])N([H])[H],CC1=C(O)C(CO)=C(CO)C=N1	SN00232796,CHEBI:125591,FDB013821,SN00260020,SN00283540,SN00344317,FDB016819,FDB023590,FDB022841,FDB009013				1,0.901,0.875,0.847,0.832,0.827,0.789,0.785,0.765,0.728	[C@H]1(/C=C/C(=O)[C@@H](O)C)OC=CN1,[C@@H]12[C@](O2)(C=C[C@]1([C@@H](O)C)O)N=C,CC(=O)C1=CC(=O)CC(CO)N1,c1cc(c(c(c1CCN)O)O)O,c1(/C=C(\[C@H](O)C)/CO)ncoc1,c1(/C=C/[C@@H]([C@@H](O)C)O)ncoc1,[H]OC1=C([H])C(=C([H])C(O[H])=C1O[H])C([H])([H])C([H])([H])N([H])[H],NCC(O)C1=CC(O)=C(O)C=C1,[H]OC1=C([H])C(O[H])=C(C([H])=C1O[H])C([H])([H])C([H])([H])N([H])[H],C1(=C[C@@H](CCC1=O)O)NC(=O)C	[C@H]1(/C=C/C(=O)[C@@H](O)C)OC=CN1	SN00232796,SN00260020,FDB013821,CHEBI:125591,SN00283540,SN00344317,FDB023590,FDB016819,FDB022841,SN00373210	0	0.272727	4	1	0	-0.25
ESI-	185.082	2.732	C9H14O4	9	14	4	0	0	0	0	0	0	0	CHO	3.91457e+06	1.82426e+06	2.84046e+06	2.0206e+07	4.50466e+07	3.89829e+07	2.77039e+07	2.8074e+07	6.63496e+07	[M-H]-	49.83	0.444444	1.55556	184.875	0.124664	185.082	12	N/A	https://gnps.ucsd.edu/ProteoSAFe/result.jsp?task=f72bf0170ce1439aa318b500bead7605&view=view_all_clusters_withID&show=true#%7B%22main.cluster%20index_lowerinput%22%3A%221781%22%2C%22main.cluster%20index_upperinput%22%3A%221781%22%7D	1.0000000,0.9966007,0.9834663,0.9624606,0.9392586,0.9376914,0.9372009,0.9366655,0.9233694,0.9011845	C1(=C(C[C@H]([C@@H]1CCO)O)C)C(=O)O,[C@@H](C(=O)O)(C(=C)C)CCC(=O)OC,[C@H]1(C(=CC(=O)O1)OC)C[C@H](CC)O,C[C@@H]1[C@H](C=C(C(=O)O1)C[C@H](C)O)O,C(=C(C)C)(C(=O)O)CCC(=O)OC,C1(=C([C@@H](OC1=O)O)C)[C@@H](C(C)C)O,[C@@H]1([C@@H](COC1=O)CO)C(=O)CCC,CCCCC1CC(C(O)=O)C(=O)O1,C[C@@H]1C[C@H]2[C@@H](CC[C@@]2(C(=O)O1)O)O,C(=C(C)C)(C(=O)OC)CCC(=O)O	SN00286018,SN00275260,SN00329087,SN00020506,SN00305256,SN00374726,SN00274379,FDB002981,SN00042012,SN00390125				1,0.98,0.921,0.843,0.829,0.761,0.747,0.721,0.717,0.689	C(=C(C)C)(C(=O)O)CCC(=O)OC,C1(=C(C[C@H]([C@@H]1CCO)O)C)C(=O)O,C(=C(C)C)(C(=O)OC)CCC(=O)O,[C@@H](C(=O)O)(C(=C)C)CCC(=O)OC,[C@H]1(C(=CC(=O)O1)OC)C[C@H](CC)O,C[C@@H]1[C@H](C=C(C(=O)O1)C[C@H](C)O)O,C1(=C([C@@H](OC1=O)O)C)[C@@H](C(C)C)O,CCCCC1CC(C(O)=O)C(=O)O1,[C@@H]1([C@@H](COC1=O)CO)C(=O)CCC,C[C@H](CC1=C[C@H](OC1=O)[C@@H](C)O)O	C(=C(C)C)(C(=O)O)CCC(=O)OC	SN00305256,SN00286018,SN00390125,SN00275260,SN00329087,SN00020506,SN00374726,FDB002981,SN00274379,SN00028894	0	0.142857	3	-1	-1	-0.666667
ESI-	325.129	2.142	C16H22O7	16	22	7	0	0	0	0	0	0	0	CHO	6538141	12783330	18355318	19000868	22715648	26391586	13726578	15077662	20487512	[M-H]-	17.22	0.4375	1.375	324.766	0.234042	325.129	10	N/A	https://gnps.ucsd.edu/ProteoSAFe/result.jsp?task=f72bf0170ce1439aa318b500bead7605&view=view_all_clusters_withID&show=true#%7B%22main.cluster%20index_lowerinput%22%3A%228464%22%2C%22main.cluster%20index_upperinput%22%3A%228464%22%7D	1.0000000,0.9991265,0.9982017,0.9949340,0.9706899,0.9515421,0.9381912,0.9368804,0.9350179,0.9347724	[C@H]1([C@H]([C@@H]([C@H]([C@@H](O1)O[C@H](c1ccccc1)CCC)O)O)O)C(=O)O,[C@@H]1([C@@H]([C@H]([C@@H]([C@H](O1)CO)O)O)O)Oc1c(=O)cc(ccc1)C(C)C,[C@@H]1([C@@H]([C@H]([C@@H](O[C@@H]1CO)O)O)O)Oc1c(cc(cc1)CC=C)OC,CC(C)c1cccc(=O)c(c1)O[C@H]1[C@@H]([C@H]([C@@H]([C@@H](CO)O1)O)O)O,CC1CCc2c(C1)c1ccc(c(C)c1oc2=O)OCc1n[nH]nn1,CC(=C(C(=Nc1ccccc1)O)N=O)NNc1ccc(cc1)OC,CC(COC1OC(C(O)C(O)C1O)C(O)=O)CC1=CC=CC=C1,[C@@H]…	SN00290517,SN00306272,SN00255687,CHEBI:79949,CHEBI:115091,CHEBI:112257,HMDB0133673,SN00329627,FDB018123,SN00401288				1,0.917,0.914,0.912,0.912,0.863,0.86,0.853,0.832,0.831	CC(=O)CCC1=CC=C(OC2OC(CO)C(O)C(O)C2O)C=C1,COC1=C(OC2OC(CO)C(O)C(O)C2O)C=CC(CC=C)=C1,C/C=C/c1ccc(c(c1)OC)O[C@H]1[C@@H]([C@H]([C@@H]([C@H](O1)CO)O)O)O,[C@@H]1([C@@H]([C@H]([C@@H]([C@H](O1)CO)O)O)O)Oc1c(ccc(c1)CC=C)OC,[C@@H]1([C@@H]([C@H]([C@@H]([C@H](O1)CO)O)O)O)Oc1c(ccc(c1)/C=C/C)OC,[C@@H]1([C@@H]([C@@H]([C@@H]([C@H](O1)CO)O)O)O)Oc1cc(c(cc1)CC=C)OC,C[C@@H]1[C@H]2[C@H]([C@H](/C(=C\CC[C@@]3([C@H]([C…	CC(=O)CCC1=CC=C(OC2OC(CO)C(O)C(O)C2O)C=C1	FDB013436,FDB018123,SN00030317,SN00329627,SN00243932,SN00401288,SN00155694,SN00288901,FDB013304,SN00296054	0	0.2	6	-1	-1	-0.5
ESI-	355.103	1.729	C16H20O9	16	20	9	0	0	0	0	0	0	0	CHO	27245502	4795862	5300922	10081658	27909098	13404448	29514798	17153630	43537436	[M-H]-	26.87	0.5625	1.25	354.706	0.293511	355.103	9	N/A	https://gnps.ucsd.edu/ProteoSAFe/result.jsp?task=f72bf0170ce1439aa318b500bead7605&view=view_all_clusters_withID&show=true#%7B%22main.cluster%20index_lowerinput%22%3A%229937%22%2C%22main.cluster%20index_upperinput%22%3A%229937%22%7D	1.0000000,0.9982698,0.9820936,0.9764931,0.9684211,0.9676437,0.9672020,0.9603509,0.9566992,0.9513225	COC1=CC=C(C=C1)C(CC=O)OC1OC(C(O)C(O)C1O)C(O)=O,COC1=CC=C(CC(OC2OC(C(O)C(O)C2O)C(O)=O)C=O)C=C1,COC1=CC=CC(CCC(=O)OC2OC(C(O)C(O)C2O)C(O)=O)=C1,CC(=O)CCC1=CC(O)=C(OC2OC(C(O)C(O)C2O)C(O)=O)C=C1,COC1=C(OC2OC(C(O)C(O)C2O)C(O)=O)C=C(O)C(CC=C)=C1,CC(=O)CCC1=CC(OC2OC(C(O)C(O)C2O)C(O)=O)=C(O)C=C1,COC1=CC=C(C=C1)C(C)C(=O)OC1OC(C(O)C(O)C1O)C(O)=O,COC1=C(O)C=C(OC2OC(C(O)C(O)C2O)C(O)=O)C(CC=C)=C1,COC1=C(OC2OC(…	HMDB0135745,HMDB0135743,HMDB0127986,HMDB0135703,HMDB0135267,HMDB0135704,HMDB0129982,HMDB0135268,HMDB0135265,HMDB0135259				1,0.984,0.873,0.862,0.861,0.861,0.849,0.84,0.822,0.81	COC1=CC=C(CC(OC2OC(C(O)C(O)C2O)C(O)=O)C=O)C=C1,COC1=CC=C(C=C1)C(C)C(=O)OC1OC(C(O)C(O)C1O)C(O)=O,COC1=CC=CC(CCC(=O)OC2OC(C(O)C(O)C2O)C(O)=O)=C1,CC(=O)CCC1=CC(O)=C(OC2OC(C(O)C(O)C2O)C(O)=O)C=C1,COC1=CC=C(C=C1)C(CC=O)OC1OC(C(O)C(O)C1O)C(O)=O,CC(=O)CCC1=CC(OC2OC(C(O)C(O)C2O)C(O)=O)=C(O)C=C1,COC1=CC(CC=C)=CC(O)=C1OC1OC(C(O)C(O)C1O)C(O)=O,COC1=C(O)C(OC2OC(C(O)C(O)C2O)C(O)=O)=CC(CC=C)=C1,COC1=C(OC2OC(C(…	COC1=CC=C(CC(OC2OC(C(O)C(O)C2O)C(O)=O)C=O)C=C1	HMDB0135743,HMDB0129982,HMDB0127986,HMDB0135703,HMDB0135745,HMDB0135704,HMDB0135260,HMDB0135259,HMDB0135265,HMDB0135267	0	0.217391	7	-2	-2	-0.125
ESI-	206.082	2.079	C11H13NO3	11	13	3	1	0	0	0	0	0	0	CHON				2859185	2844161	3159749	3062945	4513189	3563177	[M-H]-	25.1	0.272727	1.18182	205.852	0.148113	206.082	12	N/A	https://gnps.ucsd.edu/ProteoSAFe/result.jsp?task=f72bf0170ce1439aa318b500bead7605&view=view_all_clusters_withID&show=true#%7B%22main.cluster%20index_lowerinput%22%3A%222655%22%2C%22main.cluster%20index_upperinput%22%3A%222655%22%7D	1.0000000,0.8826941,0.8790346,0.8664616,0.8193495,0.8151774,0.7803618,0.7533994,0.7531934,0.7517070	c12c([C@@H](N[C@H](C1)C(=O)O)C)ccc(c2)O,C[C@@H]1C[C@H](c2c1cncc2C(=O)OC)O,C[C@@H]1c2cncc(c2C[C@@H]1O)C(=O)OC,C/C=C/1\[C@@H]([C@@H]2[C@@H]3C1=CCCN3C(=O)O2)O,c1(c2c(cc(c1OC)OC)CCN=C2)O,CN1CCc2cc(c(cc2C1=O)O)OC,N(c1c(COC(=O)C)cccc1)C(=O)C,[H]OC(=O)[C@@]([H])(N([H])C(=O)C([H])([H])[H])C([H])([H])C1=C([H])C([H])=C([H])C([H])=C1[H],C[N@@H+]1CCc2cc3c(cc2[C@H]1[O-])OCO3,c1(c(cccc1)NC(=O)C)C(=O)[C@H](O)C	SN00325235,CHEBI:8826,CHEBI:3365,SN00020930,SN00381233,CHEBI:67409,SN00302890,FDB022247,SN00000029,SN00334613				1,0.954,0.872,0.837,0.818,0.782,0.76,0.72,0.716,0.695	[H]OC(=O)[C@@]([H])(N([H])C(=O)C([H])([H])[H])C([H])([H])C1=C([H])C([H])=C([H])C([H])=C1[H],N(c1c(COC(=O)C)cccc1)C(=O)C,[H]OC(=O)C([H])([H])N([H])C(=O)C([H])([H])C([H])([H])C1=C([H])C([H])=C([H])C([H])=C1[H],c12c([C@@H](N[C@H](C1)C(=O)O)C)ccc(c2)O,C/C=C/1\[C@@H]([C@@H]2[C@@H]3C1=CCCN3C(=O)O2)O,CN1CCc2cc(c(cc2C1=O)O)OC,c1(c(cccc1)NC(=O)C)C(=O)[C@H](O)C,C[C@@H]1C[C@H](c2c1cncc2C(=O)OC)O,C[C@@H]1c2c…	[H]OC(=O)[C@@]([H])(N([H])C(=O)C([H])([H])[H])C([H])([H])C1=C([H])C([H])=C([H])C([H])=C1[H]	FDB022247,SN00302890,FDB022449,SN00325235,SN00020930,CHEBI:67409,SN00334613,CHEBI:8826,CHEBI:3365,SN00381233	0.285714	0.411765	6	3	2	-0.363636
ESI-	141.055	1.23	C7H10O3	7	10	3	0	0	0	0	0	0	0	CHO	8199010	1141246	1095717				1288441	7093571	3440761	[M-H]-	33.6	0.428571	1.42857	140.897	0.102503	141.055	12	N/A	https://gnps.ucsd.edu/ProteoSAFe/result.jsp?task=f72bf0170ce1439aa318b500bead7605&view=view_all_clusters_withID&show=true#%7B%22main.cluster%20index_lowerinput%22%3A%22532%22%2C%22main.cluster%20index_upperinput%22%3A%22532%22%7D	1.0000000,0.9996570,0.9760372,0.9734757,0.9632648,0.9380897,0.9321546,0.9320026,0.9256173,0.9018563	CCC1OC(=O)C(O)=C1C,CCC1OC=C(CO)C1=O,CC1CC(=O)C=C(CO)O1,CCC1OC(C)=C(O)C1=O,CCC1=C(O)C(=O)C(C)O1,[C@@H]1([C@@H](C(=O)CC1)C)C(=O)O,CC1=CC(=O)CC(CO)O1,[C@H]12[C@H](O1)[C@H](C[C@H](C2=O)C)O,[C@@]1(CC(=O)OCC1)(C=C)O,C1CCC(=O)C(C1)C(=O)O	FDB011619,FDB029849,FDB021384,FDB011863,FDB029922,SN00255502,FDB021385,SN00265806,SN00229154,CHEBI:37375				1,0.92,0.913,0.908,0.87,0.853,0.831,0.74,0.731,0.525	C1CCC(=O)C(C1)C(=O)O,C1CC(=O)CCC1C(=O)O,C1(=O)CC(CC(=O)CC1)O,[C@@H]1([C@@H](C(=O)CC1)C)C(=O)O,CC(=O)[C@]1(CCOC1=O)C,[C@@H]1([C@@H](C(=O)OC1)C)C(=O)C,[C@@]1(CC(=O)OCC1)(C=C)O,[C@H]12[C@H](O1)[C@H](C[C@H](C2=O)C)O,C[C@@H]1[C@@H](O1)/C=C/C(=O)OC,[C@H]12[C@H](O1)[C@H](C=C([C@H]2O)C)O	C1CCC(=O)C(C1)C(=O)O	CHEBI:37375,CHEBI:1921,SN00350502,SN00255502,SN00064390,SN00251491,SN00229154,SN00265806,SN00067104,SN00318458	0	0.272727	3	0	0	-0.571429
ESI-	299.113	1.787	C14H20O7	14	20	7	0	0	0	0	0	0	0	CHO	1.10906e+07	2.18203e+06	2.42663e+06	3.47849e+07	1.86257e+07	1.66795e+07	3.00061e+07	9.74192e+06	5.77517e+07	[M-H]-	21.84	0.5	1.42857	298.779	0.220992	299.113	12	N/A	https://gnps.ucsd.edu/ProteoSAFe/result.jsp?task=f72bf0170ce1439aa318b500bead7605&view=view_all_clusters_withID&show=true#%7B%22main.cluster%20index_lowerinput%22%3A%227149%22%2C%22main.cluster%20index_upperinput%22%3A%227149%22%7D	1.0000000,0.9243203,0.9136069,0.9006800,0.8990677,0.8872104,0.8757736,0.8639031,0.8608662,0.8561911	C1(=O)O[C@@H](C/C=C/C(=O)O[C@H](C[C@H](C(=O)C[C@H]1O)O)C)C,[C@@H]1([C@@H]([C@H]([C@@H]([C@H](O1)CO)O)O)O)Oc1c(cccc1)COC,[C@H]1(O[C@@H]([C@H]([C@@H]([C@H]1O)O)O)CO)Oc1ccc(c(c1)OC)C,COC1=CC=C(COC2OC(CO)C(O)C(O)C2O)C=C1,[C@@H]1([C@@H]([C@H]([C@@H]([C@H](O1)CO)O)O)O)Oc1cc(c(c(c1)C)O)C,[C@@H]1([C@@H]([C@H]([C@@H]([C@H](O1)CO)O)O)O)Oc1ccc(cc1)COC,[C@@H]1([C@@H](O[C@@H]([C@H]([C@@H]1O)O)CO)OCCc1c(cccc1)…	SN00283431,SN00229913,SN00386204,FDB021355,SN00397562,SN00368758,SN00238115,FDB017674,SN00295088,FDB011798				1,0.994,0.893,0.858,0.847,0.802,0.713,0.641,0.572,0.567	[C@@H]1([C@@H]([C@H]([C@@H]([C@H](O1)CO)O)O)O)Oc1ccc(cc1)COC,[C@H]1(O[C@@H]([C@H]([C@@H]([C@H]1O)O)O)CO)Oc1ccc(c(c1)OC)C,[C@@H]1([C@@H]([C@H]([C@@H]([C@H](O1)CO)O)O)O)Oc1cc(c(c(c1)C)O)C,[C@@H]1([C@@H]([C@H]([C@@H]([C@H](O1)CO)O)O)O)Oc1c(cccc1)COC,c1cc(ccc1CCO)O[C@H]1[C@@H]([C@H]([C@@H]([C@H](O1)CO)O)O)O,COC1=CC=C(COC2OC(CO)C(O)C(O)C2O)C=C1,[C@@H]12[C@@H]([C@@H](C[C@@H](C1)C(=O)O[C@@H]1C[C@H](C(=O…	[C@@H]1([C@@H]([C@H]([C@@H]([C@H](O1)CO)O)O)O)Oc1ccc(cc1)COC	SN00368758,SN00386204,SN00397562,SN00229913,SN00029952,FDB021355,SN00312386,SN00295088,SN00283431,FDB017674	0	0.142857	5	-2	-2	-0.428571
ESI-	311.114	1.751	C15H20O7	15	20	7	0	0	0	0	0	0	0	CHO	3993787	4020481	4499639	25907947	12666938	7313117	12582374	12270960	22078739	[M-H]-	14.9	0.466667	1.33333	310.767	0.233393	311.114	10	N/A	https://gnps.ucsd.edu/ProteoSAFe/result.jsp?task=f72bf0170ce1439aa318b500bead7605&view=view_all_clusters_withID&show=true#%7B%22main.cluster%20index_lowerinput%22%3A%227734%22%2C%22main.cluster%20index_upperinput%22%3A%227734%22%7D	1.0000000,0.9875302,0.9316188,0.8795477,0.8725327,0.8708055,0.8683259,0.8574636,0.8532124,0.8495153	[C@@H]1([C@@H]([C@H]([C@@H]([C@H](O1)C(=O)O)O)O)O)O[C@H](c1ccccc1)CC,[C@@H]12[C@]([C@H](C[C@H]2C(=C)C[C@@H]([C@@H]2[C@@H]1OC(=O)C2=C)O)O)(COO)O,COCc1c2C(c3ccc(cc3)OC)C(=C(N)Oc2n[nH]1)C#N,c12c3c(cc(c1N=Cc2cc(n3)C(=O)CCO)N)NC(=O)CC,[C@H]1([C@H]([C@@H]([C@H](O[C@H]1O)CO)O)O)OC(=O)[C@H](c1ccccc1)C,OC1C(O)C(OCCCC2=CC=CC=C2)OC(C1O)C(O)=O,Cc1cccc(c1C(=O)C)O[C@H]1[C@@H]([C@H]([C@@H]([C@H](O1)CO)O)O)O,[C@…	SN00230913,SN00312103,CHEBI:115594,SN00345125,SN00238399,HMDB0135312,SN00041152,SN00257797,SN00392752,FDB013434				1,0.99,0.985,0.953,0.894,0.865,0.842,0.802,0.797,0.783	OCC1OC(OC2=C(O)C=C(CC=C)C=C2)C(O)C(O)C1O,[C@@H]1([C@@H]([C@H]([C@@H]([C@H](O1)C(=O)O)O)O)O)O[C@H](c1ccccc1)CC,[C@@H]1([C@@H]([C@H]([C@@H]([C@H](O1)CO)O)O)O)Oc1c(ccc(c1)CC=C)O,Cc1cccc(c1C(=O)C)O[C@H]1[C@@H]([C@H]([C@@H]([C@H](O1)CO)O)O)O,OC1C(O)C(OCCCC2=CC=CC=C2)OC(C1O)C(O)=O,C[C@@H]1[C@H]([C@@H]([C@@H]([C@H](O1)OCC(=O)c1ccc(cc1)OC)O)O)O,C(=Cc1ccc(cc1)O[C@H]1[C@@H]([C@H]([C@@H]([C@@H](CO)O1)O)O)O)…	OCC1OC(OC2=C(O)C=C(CC=C)C=C2)C(O)C(O)C1O	FDB013434,SN00230913,SN00392752,SN00041152,HMDB0135312,SN00166722,CHEBI:27588,SN00257797,FDB008388,SN00238399	0	0.217391	6	-1	-1	-0.4
ESI-	211.134	3.08	C12H20O3	12	20	3	0	0	0	0	0	0	0	CHO				3.28148e+06	1.74818e+06	2.16107e+06	1.39016e+06	1.81938e+06	2.49296e+06	[M-H]-	14.04	0.25	1.66667	210.898	0.101754	211.134	12	N/A	https://gnps.ucsd.edu/ProteoSAFe/result.jsp?task=f72bf0170ce1439aa318b500bead7605&view=view_all_clusters_withID&show=true#%7B%22main.cluster%20index_lowerinput%22%3A%222872%22%2C%22main.cluster%20index_upperinput%22%3A%222872%22%7D	1.0000000,0.9414032,0.9335182,0.9212171,0.9152650,0.9126025,0.8979366,0.8840904,0.8627490,0.8583116	CC\C=C\CC1C(O)CCC1CC(O)=O,CCCCCC1C(CC(O)=O)CCC1=O,[C@H]1([C@@H](C=C(C(=O)C1)COCC)O)C(C)C,C/C=C/C=C/CCC(=O)C[C@@H](CCO)O,C1(=O)O[C@H](C)CCCCCC[C@@H](/C=C/1)O,C(=O)(/C=C\C=C\CCC[C@H](O)C)OCC,[C@@H]1(OC(=O)CCC/C=C/[C@@H](C1)O)CCC,CC1([C@@H]2C[C@@H]([C@H](C1=C)[C@@]2(O)OC)CO)C,[C@]1(C(=C(C(=O)O1)C)C)(CCCCC)OC,[C@@H]12[C@@](CC(=O)CC2)(CC[C@@H]([C@@]1(O)C)O)C	FDB011267,FDB011692,SN00323133,SN00029737,SN00226002,SN00263932,SN00286108,SN00170327,SN00284780,SN00387834				1,0.939,0.931,0.919,0.915,0.911,0.899,0.885,0.863,0.859	CC\C=C\CC1C(O)CCC1CC(O)=O,CCCCCC1C(CC(O)=O)CCC1=O,[C@H]1([C@@H](C=C(C(=O)C1)COCC)O)C(C)C,C/C=C/C=C/CCC(=O)C[C@@H](CCO)O,C1(=O)O[C@H](C)CCCCCC[C@@H](/C=C/1)O,C(=O)(/C=C\C=C\CCC[C@H](O)C)OCC,[C@@H]1(OC(=O)CCC/C=C/[C@@H](C1)O)CCC,CC1([C@@H]2C[C@@H]([C@H](C1=C)[C@@]2(O)OC)CO)C,[C@]1(C(=C(C(=O)O1)C)C)(CCCCC)OC,[C@@H]12[C@@](CC(=O)CC2)(CC[C@@H]([C@@]1(O)C)O)C	CC\C=C\CC1C(O)CCC1CC(O)=O	FDB011267,FDB011692,SN00323133,SN00029737,SN00226002,SN00263932,SN00286108,SN00170327,SN00284780,SN00387834	0	0.142857	3	0	0	-1.16667
ESI-	195.066	3.218	C10H12O4	10	12	4	0	0	0	0	0	0	0	CHO				4.64941e+07	4.90178e+07	1.41312e+07	1.63583e+07	1.46155e+07	1.1922e+07	[M-H]-	31.29	0.4	1.2	194.848	0.151812	195.066	12	N/A	https://gnps.ucsd.edu/ProteoSAFe/result.jsp?task=f72bf0170ce1439aa318b500bead7605&view=view_all_clusters_withID&show=true#%7B%22main.cluster%20index_lowerinput%22%3A%222153%22%2C%22main.cluster%20index_upperinput%22%3A%222153%22%7D	1.0000000,0.9899087,0.9782086,0.9760275,0.9754088,0.9709157,0.9698443,0.9679912,0.9594708,0.9591670	COC1=C(CCC(O)=O)C=CC=C1O,COC1=CC=CC(CCC(O)=O)=C1O,O1C(=O)/C=C\C(=O)/C=C/C[C@H]([C@H]1C)O,c1(cc(ccc1CCC(=O)O)OC)O,COC1=C(O)C=CC(CCC(O)=O)=C1,c1(c(ccc(c1)CCC(=O)O)OC)O,COC1=CC(CCC(O)=O)=CC(O)=C1,[C@@]1(C=CC(=O)C=C1)(CCOC(=O)C)O,COC1=CC=CC(=C1)C(O)CC(O)=O,[C@]1(OC(=O)/C(=C/C)/C=C1C)(C(=O)O)C	HMDB0140897,HMDB0134100,SN00365293,SN00386962,FDB030150,SN00325757,HMDB0125530,SN00256132,HMDB0133490,SN00324151	1,0.927,0.917,0.788,0.711,0.682,0.624,0.613,0.602,0.596	COC1=C(O)C=CC(=C1)C(C)C(O)=O,COC1=C(O)C=C(C=C1)C(C)C(O)=O,COC1=C(OC)C=C(CC(O)=O)C=C1,COC1=CC(OC)=CC(CC(O)=O)=C1,c1(CC(=O)O)c(ccc(c1)OC)OC,COC1=CC(O)=C(C=C1)C(C)C(O)=O,COC1=C(O)C=CC(CCC(O)=O)=C1,c1(cc(c(cc1)OC)OC)C(=O)CO,c1(C(=O)[C@H](O)C)cc(c(cc1)O)OC,c1([C@H](C(=O)C)O)cc(c(cc1)O)OC	HMDB0130895,HMDB0129339,FDB000317,HMDB0131427,SN00273948,HMDB0133782,FDB030150,SN00325790,SN00228230,SN00311700	1,0.938,0.928,0.918,0.834,0.829,0.764,0.729,0.727,0.716	COC1=C(O)C=CC(=C1)C(C)C(O)=O,COC1=CC(OC)=CC(CC(O)=O)=C1,COC1=C(O)C=C(C=C1)C(C)C(O)=O,COC1=C(OC)C=C(CC(O)=O)C=C1,c1(c(c(c(cc1C)OC)C)O)C(=O)O,Cc1cc(cc(c1C(=O)OC)O)OC,COC1=CC(O)=C(C=C1)C(C)C(O)=O,C=C1[C@H]2CC(=O)[C@](C)(C[C@H]2OC1=O)O,c1(c(cc(cc1C)O)OC)C(=O)OC,c1(CC(=O)O)c(ccc(c1)OC)OC	COC1=C(O)C=CC(=C1)C(C)C(O)=O	HMDB0130895,HMDB0131427,HMDB0129339,FDB000317,SN00344841,CHEBI:92544,HMDB0133782,CHEBI:81101,SN00367175,SN00273948	0.166667	0.375	5	1	1	-0.4
ESI-	257.011	1.473	C10H10O6S	10	10	6	0	1	0	0	0	0	0	CHOS				4572148	7326874	1307407	313538	85704	230769	[M-H]-	34.43	0.6	1	256.724	0.275981	257.011	6	N/A	https://gnps.ucsd.edu/ProteoSAFe/result.jsp?task=f72bf0170ce1439aa318b500bead7605&view=view_all_clusters_withID&show=true#%7B%22main.cluster%20index_lowerinput%22%3A%225042%22%2C%22main.cluster%20index_upperinput%22%3A%225042%22%7D	1.0000000,0.9897325,0.9510798,0.9084767,0.9062680	[H]\C(=C(\C)C(O)=O)C1=CC(OS(O)(=O)=O)=CC=C1,[H]\C(=C(\[H])C1=CC=C(OS(O)(=O)=O)C=C1)C(=O)OC,[H]\C(=C(\C)C(O)=O)C1=CC=C(OS(O)(=O)=O)C=C1,[H]\C(=C(/COS(O)(=O)=O)C(O)=O)C1=CC=CC=C1,CC(=O)C=CC1=CC(OS(O)(=O)=O)=C(O)C=C1	HMDB0133664,HMDB0131180,HMDB0133667,HMDB0133661,HMDB0135681				1,0.996,0.968,0.897,0.856	[H]\C(=C(\C)C(O)=O)C1=CC(OS(O)(=O)=O)=CC=C1,[H]\C(=C(\[H])C1=CC=C(OS(O)(=O)=O)C=C1)C(=O)OC,[H]\C(=C(\C)C(O)=O)C1=CC=C(OS(O)(=O)=O)C=C1,CC(=O)C=CC1=CC(OS(O)(=O)=O)=C(O)C=C1,[H]\C(=C(/COS(O)(=O)=O)C(O)=O)C1=CC=CC=C1	[H]\C(=C(\C)C(O)=O)C1=CC(OS(O)(=O)=O)=CC=C1	HMDB0133664,HMDB0131180,HMDB0133667,HMDB0135681,HMDB0133661	0	0.333333	6	0	-1	0.4
ESI-	267.16	4.368	C15H24O4	15	24	4	0	0	0	0	0	0	0	CHO				2.64872e+07	1.18701e+07	4.30411e+07	7.01964e+06	7.37513e+06	9.0039e+06	[M-H]-	11.52	0.266667	1.6	266.862	0.138313	267.16	12	N/A	https://gnps.ucsd.edu/ProteoSAFe/result.jsp?task=f72bf0170ce1439aa318b500bead7605&view=view_all_clusters_withID&show=true#%7B%22main.cluster%20index_lowerinput%22%3A%225565%22%2C%22main.cluster%20index_upperinput%22%3A%225565%22%7D	1.0000000,0.9757085,0.9660774,0.9154630,0.9080420,0.9075547,0.9072825,0.9050521,0.8981817,0.8979512	[C@H]1([C@@H](C(=O)C(=C)CC/C=C(\C[C@H]1O)/CO)O)C(C)C,[C@@]1([C@H](C(=O)[C@H](C[C@H]1O)C(=C)CCC=C(C)C)O)(O)C,[C@@]1([C@H](C(=O)/C(=C(/CCC=C(C)C)\C)/C[C@H]1O)O)(O)C,[C@@](CC[C@@H](C(=C)CC(=O)C=C(C)C)OO)(C=C)(O)C,[C@@]12([C@@H]([C@](C(=O)O)(CCC2)CO)CCC(=C)[C@@H]1CO)C,c1(c(ccc(c1)CC[C@H](C[C@@H](O)CCC)O)OC)O,[C@H]12[C@@]([C@H](CC[C@@]1([C@H](C(=C)CC2)CO)C)O)(C(=O)O)C,CCCC(O)CC(O)CCC1=CC(OC)=C(O)C=C1,…	SN00367591,SN00224720,SN00357746,SN00251269,SN00230263,SN00338075,SN00326055,FDB018653,SN00403062,SN00257540				1,0.944,0.894,0.844,0.841,0.827,0.817,0.787,0.785,0.781	CC(C)(CCCCCC[C@@H]1C2=C(CO1)COC2=O)O,[C@]123[C@@H](O3)[C@]3([C@@H](C[C@@H]2OC[C@@]1(CO)O)CCC[C@@H]3C)C,[C@@H]12[C@H](C=C([C@H]([C@@H](C2)O)C)CC[C@@H](O)C)OC(=O)[C@H]1C,[C@]12([C@H]3[C@](O3)(CC[C@H]2[C@@H](CC[C@H]1[C@H](C(=O)O)C)C)C)O,[C@H]1(OC(=O)CCC[C@@H](/C=C/C1)OC=O)CCCCC,[C@@H]1([C@@H](CC(=O)O1)C)C/C=C\[C@H](OC(=O)C)CCCC,[C@]12([C@@H]([C@@H]3[C@H](C[C@@H](O1)[C@@H](CCC2)C)[C@H](C(=O)O3)C)O)C,…	CC(C)(CCCCCC[C@@H]1C2=C(CO1)COC2=O)O	SN00029513,SN00285704,SN00294727,SN00339967,SN00382637,SN00353464,SN00387507,SN00271941,SN00029008,SN00234809	0	0.153846	4	0	0	-1.06667
ESI-	361.164	4.683	C20H26O6	20	26	6	0	0	0	0	0	0	0	CHO	4563225	11144729	4748591	3315373	6112547	4644087	1985296	10656740	10317561	[M-H]-	35.85	0.3	1.3	360.761	0.239279	361.164	10	N/A	https://gnps.ucsd.edu/ProteoSAFe/result.jsp?task=f72bf0170ce1439aa318b500bead7605&view=view_all_clusters_withID&show=true#%7B%22main.cluster%20index_lowerinput%22%3A%2210185%22%2C%22main.cluster%20index_upperinput%22%3A%2210185%22%7D	1.0000000,0.9799849,0.9557603,0.9549090,0.9526168,0.9515924,0.9510242,0.9499306,0.9493743,0.9471252	[C@@H]12[C@H](CC(=C)[C@@H](CC/C(=C\[C@H]1OC(=O)C2=C)/C)OO)OC(=O)/C(=C\C)/C,[C@@H]12[C@H](/C(=C/C[C@@H](CC(=O)C[C@H](C(=O)/C=C(\C2)/C)OC)C(=C)C)/C(=O)O1)O,[C@@H]12[C@H](OC(=O)/C(=C/C)/CO)C/C(=C\CC/C(=C/[C@H]1OC(=O)C2=C)/C)/CO,[C@@H]12[C@H](OC(=O)/C(=C/CO)/C)C/C(=C\CC/C(=C/[C@H]1OC(=O)C2=C)/C)/CO,[C@H]12[C@H](OC(=O)C2=C)/C=C(/CC/C=C(/C[C@@H]1OC(=O)/C=C(/CO)\C)\C)\CO,C/C/1=C\[C@@H]2[C@H](C(=C)C(=O)O…	SN00346735,SN00402209,SN00322205,SN00402315,SN00281320,CHEBI:4937,SN00288826,SN00339811,SN00239778,SN00377430				1,0.999,0.993,0.992,0.992,0.991,0.991,0.99,0.99,0.989	[C@@H]12[C@H](OC(=O)/C(=C/C)/CO)C/C(=C\CC/C(=C/[C@H]1OC(=O)C2=C)/C)/CO,[C@@H]12[C@@H]([C@@H](/C(=C/CC/C(=C/[C@H]1OC(=O)C2=C)/C)/CO)O)OC(=O)/C(=C\C)/C,[C@H]12[C@H]([C@@H](/C(=C/CC/C(=C/[C@@H]1OC(=O)C2=C)/C)/CO)OC(=O)/C(=C\C)/C)O,[C@@H]12[C@H](OC(=O)/C(=C/CO)/C)C/C(=C\CC/C(=C/[C@H]1OC(=O)C2=C)/C)/CO,[C@@H]12[C@@H]([C@@H](/C(=C/CC/C(=C\[C@H]1OC(=O)C2=C)/C)/C)O)OC(=O)C[C@]1(OC1)C,[C@@H]12[C@H](OC(=O)…	[C@@H]12[C@H](OC(=O)/C(=C/C)/CO)C/C(=C\CC/C(=C/[C@H]1OC(=O)C2=C)/C)/CO	SN00322205,SN00305350,SN00367111,SN00402315,SN00264464,SN00228858,SN00327959,SN00339811,SN00239778,SN00377430	0.142857	0.294118	8	2	2	-0.7
ESI-	285.098	1.762	C13H18O7	13	18	7	0	0	0	0	0	0	0	CHO	2.03438e+06	1.78303e+06	2.01236e+06	2.78201e+07	3.03328e+07	3.6989e+07	8.12116e+06	1.22209e+07	8.23734e+07	[M-H]-	228.81	0.538462	1.38462	284.78	0.220343	285.098	12	N/A	https://gnps.ucsd.edu/ProteoSAFe/result.jsp?task=f72bf0170ce1439aa318b500bead7605&view=view_all_clusters_withID&show=true#%7B%22main.cluster%20index_lowerinput%22%3A%226460%22%2C%22main.cluster%20index_upperinput%22%3A%226460%22%7D	1.0000000,0.9072470,0.9054578,0.8885186,0.8796797,0.8795890,0.8684620,0.8670377,0.8646886,0.8629543	OCC1OC(OCCC(O)C#CC#C)C(O)C(O)C1O,[C@@H]1([C@@H](C(=O)OC1)O)COC(=O)/C=C/[C@@H]([C@H](/C=C/C)O)O,[C@@H]1([C@@H]([C@@H]([C@@H]([C@@H](O1)C)O)O)O)Oc1c(cc(cc1)O)OC,OCC1OC(OCC2=CC=CC=C2O)C(O)C(O)C1O,Cc1cc(cc(c1)O[C@@H]1[C@@H]([C@H]([C@@H]([C@H](O1)CO)O)O)O)O,Cc1cc(ccc1O[C@H]1[C@@H]([C@H]([C@@H]([C@H](O1)CO)O)O)O)O,OCC1OC(OCC2=CC(O)=CC=C2)C(O)C(O)C1O,Cc1cc(ccc1O)O[C@H]1[C@@H]([C@H]([C@@H]([C@H](O1)CO)O)…	FDB018457,SN00236499,SN00316983,FDB012264,SN00163882,SN00160339,FDB017673,SN00160284,SN00361228,SN00302282				1,0.994,0.989,0.907,0.832,0.815,0.799,0.765,0.763,0.709	Cc1cc(ccc1O)O[C@H]1[C@@H]([C@H]([C@@H]([C@H](O1)CO)O)O)O,c1cc(ccc1CO)O[C@H]1[C@@H]([C@H]([C@@H]([C@@H](CO)O1)O)O)O,Cc1cc(cc(c1)O[C@@H]1[C@@H]([C@H]([C@@H]([C@H](O1)CO)O)O)O)O,Cc1cc(ccc1O[C@H]1[C@@H]([C@H]([C@@H]([C@H](O1)CO)O)O)O)O,OCC1OC(OCC2=CC(O)=CC=C2)C(O)C(O)C1O,COC1=CC=C(OC2OC(CO)C(O)C(O)C2O)C=C1,[C@@H]1([C@@H]([C@H]([C@@H]([C@H](O1)CO)O)O)O)OCc1ccc(cc1)O,OCC1OC(OCC2=CC=CC=C2O)C(O)C(O)C1O,C…	Cc1cc(ccc1O)O[C@H]1[C@@H]([C@H]([C@@H]([C@H](O1)CO)O)O)O	SN00160284,CHEBI:80828,SN00163882,SN00160339,FDB017673,FDB012596,SN00361228,FDB012264,SN00066900,SN00316983	0	0.157895	5	-2	-2	-0.307692
ESI-	295.118	3.128	C15H20O6	15	20	6	0	0	0	0	0	0	0	CHO	7827181	15028794	16142499	26326906	25609042	25526276	13122675	9888423	16648601	[M-H]-	31.21	0.4	1.33333	294.788	0.211531	295.118	12	N/A	https://gnps.ucsd.edu/ProteoSAFe/result.jsp?task=f72bf0170ce1439aa318b500bead7605&view=view_all_clusters_withID&show=true#%7B%22main.cluster%20index_lowerinput%22%3A%226940%22%2C%22main.cluster%20index_upperinput%22%3A%226940%22%7D	1.0000000,0.9695545,0.9584262,0.9196586,0.9068112,0.8944729,0.8875189,0.8848511,0.8695396,0.8594777	C1(=C[C@H]2[C@@H](C[C@]1(OO)C)OC(=O)C2=C)[C@H](CCC(=O)O)C,[C@H]12[C@H]([C@](C(=O)O2)(CO)O)[C@H](CC(=C)[C@H]2[C@@H]1[C@@H](C(=O)C2)C)O,[C@@H]12[C@@](C(=O)O[C@@H]1[C@@H]([C@H]([C@H]1[C@](C2)(C(=O)C=C1)C)C)O)(O)CO,[C@]12([C@]([C@H](CC[C@@H]3[C@H]1OC(=O)[C@]3(CO)O)C)(C=CC2=O)O)C,[C@H]1([C@H]([C@@H]([C@@H]([C@@H](CC(=O)O1)O)OCC)O)O)c1ccccc1,C/C=C(\C)/C(=O)O[C@H]1C=CC(=O)O[C@H]1/C=C/[C@@H]([C@@H](C)O)O…	SN00241731,SN00265289,SN00245030,SN00373361,SN00250313,SN00038383,SN00356074,SN00321260,SN00033751,SN00235041				1,0.964,0.901,0.884,0.878,0.863,0.859,0.846,0.844,0.832	[C@H]12[C@H](C(=C)C(=O)O2)[C@H](C/C(=C\CC[C@@]([C@@H]1O)(O)C)/C=O)O,OCC1OC(OC2=CC=C(CC=C)C=C2)C(O)C(O)C1O,[C@]12([C@]([C@H](CC[C@@H]3[C@H]1OC(=O)[C@]3(CO)O)C)(C=CC2=O)O)C,[C@H]12[C@H]([C@@](CC3=C([C@@H]1O)COC3=O)(O)C)C[C@@](C2)(C(=O)O)C,[C@]123[C@H](C(C[C@@H]([C@@H]2O)O)(C)C)CC=C([C@@H]1[C@H](OC3=O)O)C=O,[C@@H]1([C@@H]([C@H]([C@@H]([C@H](O1)CO)O)O)O)Oc1ccc(cc1)/C=C/C,[C@@H]12[C@@](C(=O)O[C@@H]1[C…	[C@H]12[C@H](C(=C)C(=O)O2)[C@H](C/C(=C\CC[C@@]([C@@H]1O)(O)C)/C=O)O	SN00321260,FDB021935,SN00373361,SN00261295,SN00356074,SN00251555,SN00245030,SN00265694,SN00322719,SN00349211	0	0.25	6	0	0	-0.533333
ESI-	373.113	1.632	C16H22O10	16	22	10	0	0	0	0	0	0	0	CHO	4170807	1964773	1606782	9010292	5145822	19603094	12817976	8527385	8462691	[M+Cl]-	37.08	0.625	1.375	372.696	0.303621	373.113	9	N/A	https://gnps.ucsd.edu/ProteoSAFe/result.jsp?task=f72bf0170ce1439aa318b500bead7605&view=view_all_clusters_withID&show=true#%7B%22main.cluster%20index_lowerinput%22%3A%2210677%22%2C%22main.cluster%20index_upperinput%22%3A%2210677%22%7D	1.0000000,0.9992633,0.9928158,0.9794439,0.9649469,0.9504091,0.9502915,0.9368419,0.9364713,0.9362101	OCC1OC(OC2OC=C(C(CC=O)C2C=C)C(O)=O)C(O)C(O)C1O,C12=C([C@@H](C[C@@H]1[C@@H](COC2=O)C(=O)O)O[C@H]1[C@@H]([C@H]([C@@H]([C@H](O1)CO)O)O)O)C,CC1CNC2=C(C(=O)N1)SC3=C2C4=C(C=C3)N=C(C=C4)C5=CN=C(C=C5)C,[C@@H]12[C@@H](C(=CO[C@H]1O[C@H]1[C@@H]([C@H]([C@@H]([C@H](O1)CO)O)O)O)C(=O)O)CC(=O)[C@@H]2C,C=C[C@@H]1[C@@H]2C[C@@H](OC(=O)C2=CO[C@H]1O[C@H]1[C@@H]([C@H]([C@@H]([C@H](O1)CO)O)O)O)O,[C@@H]1([C@H]2C(=CO[C@H…	FDB031330,SN00375290,DB07430,SN00313380,SN00161894,SN00345877,CHEBI:9370,FDB013538,CHEBI:80827,SN00395248				1,0.848,0.819,0.797,0.783,0.772,0.762,0.758,0.739,0.738	c1(c(cc(cc1OC)C(=O)OC)OC)O[C@H]1[C@@H]([C@H]([C@@H]([C@H](O1)CO)O)O)O,[C@H]1([C@H]2C(=CO[C@H]1O[C@H]1[C@@H]([C@H]([C@@H]([C@H](O1)CO)O)O)O)C(=O)OCC2)[C@@H]1OC1,C=C[C@H]1[C@@H](OC=C2C(=O)OCC[C@@]12O)O[C@H]1[C@@H]([C@H]([C@@H]([C@@H](CO)O1)O)O)O,C=C[C@@H]1[C@@H]2C[C@@H](OC(=O)C2=CO[C@H]1O[C@H]1[C@@H]([C@H]([C@@H]([C@H](O1)CO)O)O)O)O,OCC1OC(OC2OC=C(C3CC=C(CO)C23)C(O)=O)C(O)C(O)C1O,C12=C([C@@H](C[C@@…	c1(c(cc(cc1OC)C(=O)OC)OC)O[C@H]1[C@@H]([C@H]([C@@H]([C@H](O1)CO)O)O)O	SN00351913,SN00284733,CHEBI:9370,SN00161894,FDB013538,SN00375290,SN00230028,SN00345877,CHEBI:80827,SN00160664	0	0.0909091	6	-4	-4	-0.125
ESI-	329.124	2.64	C15H22O8	15	22	8	0	0	0	0	0	0	0	CHO	2.31145e+06	3.12464e+06	5.80051e+06	2.69435e+07	1.86999e+07	1.74337e+07	9.78621e+06	2.02797e+07	2.08738e+07	[M-H]-	12.61	0.533333	1.46667	328.756	0.243503	329.124	12	N/A	https://gnps.ucsd.edu/ProteoSAFe/result.jsp?task=f72bf0170ce1439aa318b500bead7605&view=view_all_clusters_withID&show=true#%7B%22main.cluster%20index_lowerinput%22%3A%228680%22%2C%22main.cluster%20index_upperinput%22%3A%228680%22%7D	1.0000000,0.8761301,0.8042546,0.7658554,0.7541473,0.7504642,0.7449855,0.7407443,0.7216828,0.7180679	Cc1cccn2c1nc1c(c2=O)cc(c(N)[n+]1CCO)C(=O)OC,c1ccc(c(c1)CN1C[C@@H](C[C@H]1c1nc(no1)C1CC1)O)[N+](=O)[O-],CC1ON(CCC2=CNC=N2)C(=O)C1NC(=O)C1=CC=CC=C1O,c1ccc2c(c1)C(=O)N[C@H](C(=O)N2)CCC(=O)N1CCNC(=O)C1,[C@@H]1([C@@H]([C@H](O[C@H]([C@@H]1O)O)CO)O)OCCc1cc(c(cc1)OC)O,c1ccc2c(c1)C(=O)N[C@H](C(=O)N2)CC(=O)N1CCC[C@H]1C(=O)N,C\1(=C(/O[C@H]2[C@@H]([C@@H]([C@H]([C@@H](O2)C)O)O)O)\C=C\C)/[C@H](COC1=O)CO,CC(=O)…	SN00069817,SN00022604,FDB021398,SN00098569,SN00336592,SN00099112,SN00361566,SN00013018,SN00272742,SN00348592				1,0.952,0.945,0.945,0.889,0.878,0.87,0.866,0.863,0.857	C\1(=C(/O[C@H]2[C@@H]([C@@H]([C@H]([C@@H](O2)C)O)O)O)\C=C\C)/[C@H](COC1=O)CO,[C@@H]1([C@@H]([C@H](O[C@H]([C@@H]1O)O)CO)O)OCCc1cc(c(cc1)OC)O,Cc1cccn2c1nc1c(c2=O)cc(c(N)[n+]1CCO)C(=O)OC,[C@@H]12[C@@H](C(=C[C@@H]1OC=C2)CO[C@H]1[C@@H]([C@H]([C@@H]([C@H](O1)CO)O)O)O)CO,[C@@H]1([C@@H]([C@H]([C@@H]([C@H](O1)CO)O)O)O)OCCc1cc(c(cc1)O)OC,[C@@H]1([C@@H]([C@H]([C@@H]([C@H](O1)CO)O)O)O)OCCc1cc(c(cc1)OC)O,[C@@…	C\1(=C(/O[C@H]2[C@@H]([C@@H]([C@H]([C@@H](O2)C)O)O)O)\C=C\C)/[C@H](COC1=O)CO	SN00361566,SN00336592,SN00069817,SN00225301,SN00248071,SN00339942,SN00286652,FDB011064,FDB011079,SN00163630	0	0.0909091	5	-3	-3	-0.4
ESI-	147.067	2.933	C6H12O4	6	12	4	0	0	0	0	0	0	0	CHO				341639	1.47095e+06	1.34592e+06	1.80124e+06	1.07231e+06	1.12493e+06	[M-H]-	22.76	0.666667	2	146.903	0.0972163	147.067	12	N/A	https://gnps.ucsd.edu/ProteoSAFe/result.jsp?task=f72bf0170ce1439aa318b500bead7605&view=view_all_clusters_withID&show=true#%7B%22main.cluster%20index_lowerinput%22%3A%22633%22%2C%22main.cluster%20index_upperinput%22%3A%22633%22%7D	1.0000000,0.9960461,0.9952841,0.9784205,0.9720851,0.9701637,0.9619159,0.9499783,0.9442643,0.9308445	C[C@@](O)(CCO)CC(O)=O,CCC(=O)OCC(O)CO,CC(C(=O)O)OCCOC,CCOC(C)C(=O)C(O)O,CC1CC(C(C(O1)O)O)O,CC1C(CC(C(O1)O)O)O,CC(C)(CO)[C@H](C(=O)O)O,O1[C@@H]([C@H](C[C@@H]1CO)O)OC,[C@]([C@@H](O)C)(C(=O)O)(CC)O,[C@H]1([C@@H]([C@H](C[C@H](O1)O)O)O)C	FDB005127,FDB008289,CHEBI:67255,CHEBI:59052,DB01841,DB04028,CHEBI:18697,SN00355603,SN00319271,SN00224738				1,0.975,0.954,0.884,0.86,0.841,0.827,0.688,0.671,0.607	CC1CC(C(C(O1)O)O)O,CC1C(CC(C(O1)O)O)O,[C@H]1([C@@H]([C@H](C[C@H](O1)O)O)O)C,O1[C@@H]([C@@H](C[C@@H](C1)O)O)OC,O1[C@@H]([C@H](C[C@@H]1CO)O)OC,C[C@H]([C@@H]([C@H](CC=O)O)O)O,C[C@H]([C@H](C[C@@H](C=O)O)O)O,C[C@@](O)(CCO)CC(O)=O,CCC(=O)OCC(O)CO,CCC(C)(O)C(O)C(O)=O	CC1CC(C(C(O1)O)O)O	DB01841,DB04028,SN00224738,SN00384223,SN00355603,CHEBI:32576,CHEBI:30943,FDB005127,FDB008289,FDB030459	0	0	1	-3	-3	-0.666667
ESI-	200.039	1.66	C8H11NO3S	8	11	3	1	1	0	0	0	0	0	CHONS	17819	13605	14853	1289153	1600067	1854390	901310	1211473	1243577	[M-H]-	11.35	0.375	1.375	199.816	0.184365	200.039	9	N/A	https://gnps.ucsd.edu/ProteoSAFe/result.jsp?task=f72bf0170ce1439aa318b500bead7605&view=view_all_clusters_withID&show=true#%7B%22main.cluster%20index_lowerinput%22%3A%222415%22%2C%22main.cluster%20index_upperinput%22%3A%222415%22%7D	1.0000000,0.5331184,0.5144014,0.4234697,0.4110769	CC1(C)[C@H](C(=O)O)N2C(=O)C[C@H]2S1,CN(C)S(=O)(=O)c1ccc(cc1)O,C1=CC=C(C=C1)NCCS(=O)(=O)O,CCC1=CC=C(C=C1)NS(=O)(=O)O,c1ccc(cc1)P(=O)c1ccccc1	CHEBI:37806,CHEBI:38678,DB02283,DB08678,SN00116793				1,0.546,0.5,0.433,0.4	CC1(C)[C@H](C(=O)O)N2C(=O)C[C@H]2S1,CN(C)S(=O)(=O)c1ccc(cc1)O,C1=CC=C(C=C1)NCCS(=O)(=O)O,CCC1=CC=C(C=C1)NS(=O)(=O)O,c1ccc(cc1)P(=O)c1ccccc1	CC1(C)[C@H](C(=O)O)N2C(=O)C[C@H]2S1	CHEBI:37806,CHEBI:38678,DB02283,DB08678,SN00116793	0	0.111111	4	1	-1	0
ESI-	357.119	1.762	C16H22O9	16	22	9	0	0	0	0	0	0	0	CHO	4849392	2264296	2612923	22536206	12967162	11556602	25267802	13531760	122636032	[M-H]-	389.27	0.5625	1.375	356.72	0.279762	357.119	9	N/A	https://gnps.ucsd.edu/ProteoSAFe/result.jsp?task=f72bf0170ce1439aa318b500bead7605&view=view_all_clusters_withID&show=true#%7B%22main.cluster%20index_lowerinput%22%3A%2210028%22%2C%22main.cluster%20index_upperinput%22%3A%2210028%22%7D	1.0000000,0.9484705,0.9406566,0.8452374,0.7647276,0.7634169,0.7563574,0.7455123,0.7311327,0.7303043	CC(C)OC(=O)C1=C(C)NC(=C([C@H]1c1cccc2c1non2)N(=O)=O)C,Cn1c2c(C(CC(=Nc3ccccc3OC)O)C(=N2)O)c(=O)n(C)c1=O,COC(=O)c1cn(nn1)[C@H]1CO[C@H]2[C@@H]1OC[C@@H]2NC(=O)c1ccccc1,Cn1ccnc1C(=O)c1ccc(cc1)NC(=O)C(=O)NCCC(=O)OC,C=C[C@@H]1[C@@H]2CCOC(=O)C2=CO[C@H]1O[C@H]1[C@@H]([C@H]([C@@H]([C@@H](CO)O1)O)O)O,CC1=CC[C@@H]2C(=CO[C@H]([C@H]12)O[C@H]1[C@@H]([C@H]([C@@H]([C@@H](CO)O1)O)O)O)C(=O)O,[C@@H]12[C@@H](C(=CO[C@…	CHEBI:34307,CHEBI:109709,SN00010552,SN00102382,CHEBI:80907,CHEBI:695,SN00373178,SN00028500,SN00225432,SN00257051				1,0.982,0.964,0.953,0.953,0.931,0.927,0.926,0.871,0.857	[C@@H]1([C@@H]([C@H]([C@@H]([C@H](O1)CO)O)O)O)Oc1cc(cc(c1)O)CCCC(=O)O,c1(c(cc(cc1O)O[C@H]1[C@@H]([C@H]([C@@H]([C@H](O1)CO)O)O)O)O)C(=O)C(C)C,[C@@H]1([C@@H]([C@H]([C@@H]([C@H](O1)CO)O)O)O)Oc1c(ccc(c1)OC)CCC(=O)O,[C@@H]1([C@@H]([C@H]([C@@H]([C@H](O1)CO)O)O)O)Oc1c(ccc(c1)O)CCC(=O)OC,c1(c(O[C@H]2[C@@H]([C@H]([C@@H]([C@H](O2)CO)O)O)O)cc(cc1OC)OC)C(=O)C,Cc1c(cc(c(c1O)C(=O)C)OC)O[C@H]1[C@@H]([C@H]([C@@H…	[C@@H]1([C@@H]([C@H]([C@@H]([C@H](O1)CO)O)O)O)Oc1cc(cc(c1)O)CCCC(=O)O	SN00242498,SN00350204,SN00262928,SN00301365,SN00321953,SN00160170,SN00333298,FDB000825,SN00261959,SN00231621	0	0.130435	6	-3	-3	-0.25
ESI-	253.144	5.371	C14H22O4	14	22	4	0	0	0	0	0	0	0	CHO	2.50378e+06	1.83263e+06	2.11484e+06	7.13151e+06	8.87164e+06	5.43803e+06	4.88613e+06	4.94937e+06	6.40251e+06	[M-H]-	16.16	0.285714	1.57143	252.861	0.138663	253.144	12	N/A	https://gnps.ucsd.edu/ProteoSAFe/result.jsp?task=f72bf0170ce1439aa318b500bead7605&view=view_all_clusters_withID&show=true#%7B%22main.cluster%20index_lowerinput%22%3A%224838%22%2C%22main.cluster%20index_upperinput%22%3A%224838%22%7D	1.0000000,0.9669092,0.9447367,0.9305459,0.8991249,0.8967515,0.8772009,0.8760823,0.8655084,0.8611450	CCC/C=C/C=C/[C@@H]1C[C@H]([C@H](C(=O)[C@H]1CO)O)O,[C@H]1([C@H](C=C(CC1)CO)/C=C(/C(=O)O)\CO)C(C)C,CCCCCCCCC1C(C(=C)C(=O)O1)C(=O)O,C[C@H]1CCC/C=C/[C@H]2CC[C@@H]([C@@H](CC(=O)O1)O2)O,[C@H]1([C@H](CCC1=O)CCCC(=O)O)C/C=C\[C@H](O)C,[C@H]12[C@@H](C(=CO[C@H]2OCCCC)C=O)CC[C@@]1(O)C,[C@@H]1(C(=O)[C@H]([C@@H](CC1)C)CCC(=O)C)[C@H](C(=O)O)C,CCCCC/C=C/C1=C([C@@H]([C@@H]2[C@H]([C@@H]1O)O2)O)CO,[C@]1([C@](C=C[C@…	SN00013714,SN00305273,CHEBI:95108,CHEBI:65450,SN00384265,SN00337749,SN00287427,SN00030056,SN00332834,SN00240853				1,0.859,0.79,0.772,0.769,0.758,0.744,0.644,0.602,0.579	[C@@H]1(OC(=O)C=C1)CCCCCCCC(=O)OCC,[C@H]1([C@H](C=C(CC1)CO)/C=C(/C(=O)O)\CO)C(C)C,[C@H]1([C@H](CCC1=O)CCCC(=O)O)C/C=C\[C@H](O)C,[C@]1([C@](C=C[C@@H]2[C@@H]1CC[C@@H](C2)C)(CO)O)(C(=O)O)C,CCCCC/C=C/C1=C([C@@H]([C@@H]2[C@H]([C@@H]1O)O2)O)CO,C[C@H]1CCC/C=C/[C@H]2CC[C@@H]([C@@H](CC(=O)O1)O2)O,[C@H]12C(=CC(=O)[C@@H]([C@H]1C)O)CC[C@H](C2)[C@](CO)(O)C,C(=C(\CC/C=C(/CCC(=O)OC)\C)/C)/C(=O)OC,CCC/C=C/C=C/[C…	[C@@H]1(OC(=O)C=C1)CCCCCCCC(=O)OCC	SN00228329,SN00305273,SN00384265,SN00332834,SN00030056,CHEBI:65450,SN00240853,SN00334461,SN00013714,SN00170328	0	0.166667	4	0	0	-1
ESI-	367.103	1.652	C17H20O9	17	20	9	0	0	0	0	0	0	0	CHO	39417208	6306910	6685050	3992753	2272099	6354328	30539200	77380232	57240396	[M-H]-	99.25	0.529412	1.17647	366.693	0.30691	367.103	9	N/A	https://gnps.ucsd.edu/ProteoSAFe/result.jsp?task=f72bf0170ce1439aa318b500bead7605&view=view_all_clusters_withID&show=true#%7B%22main.cluster%20index_lowerinput%22%3A%2210433%22%2C%22main.cluster%20index_upperinput%22%3A%2210433%22%7D	1.0000000,0.9737217,0.9684920,0.9481583,0.9349341,0.9299981,0.9262812,0.9179486,0.8938468,0.8816467	COc1ccc(cc1)OCc1cccc(c1)C(=Nn1cc(cn1)N(=O)=O)O,c1cc(oc1)c1ccc2c(c1)C(=O)N1CCN(C[C@@H]1C(=O)N2)C(=O)C(=O)N,OC1C(O)C(OC2=CC=CC(CC3CCC(=O)O3)=C2)OC(C1O)C(O)=O,COC1=C(C=CC2=C1C=CO2)C(C)OC1OC(C(O)C(O)C1O)C(O)=O,CC1(CO)OC2=CC=CC(OC3OC(C(O)C(O)C3O)C(O)=O)=C2C=C1,COC1=C(OC2OC(C(O)C(O)C2O)C(O)=O)C=CC(C=CC(C)=O)=C1,C=C[C@H]1[C@@H](C(=O)C=C2C1=CCO/C/2=C\O)O[C@@H]1[C@H]([C@@H]([C@H]([C@@H](O1)O)O)O)O,CC1(C)O…	CHEBI:120995,SN00019677,HMDB0127742,HMDB0129399,HMDB0126423,HMDB0135673,SN00161409,HMDB0126422,HMDB0126419,SN00269190				1,0.999,0.911,0.889,0.871,0.863,0.859,0.851,0.845,0.842	COC1=C(OC2OC(C(O)C(O)C2O)C(O)=O)C=CC(C=CC(C)=O)=C1,OC1C(O)C(OC2=CC=CC(CC3CCC(=O)O3)=C2)OC(C1O)C(O)=O,[C@@H]12[C@@H](O1)C(=O)O[C@H](C2)c1ccc(cc1)O[C@H]1[C@@H]([C@H]([C@@H]([C@H](O1)CO)O)O)O,CC1(C)OC2=CC(O)=CC(OC3OC(C(O)C(O)C3O)C(O)=O)=C2C=C1,CC1(C)OC2=CC(OC3OC(C(O)C(O)C3O)C(O)=O)=CC(O)=C2C=C1,CC1(CO)OC2=CC=CC(OC3OC(C(O)C(O)C3O)C(O)=O)=C2C=C1,CC1(C)OC2=CC=CC(OC3OC(C(O)C(O)C3O)C(O)=O)=C2C2OC12,c12c(…	COC1=C(OC2OC(C(O)C(O)C2O)C(O)=O)C=CC(C=CC(C)=O)=C1	HMDB0135673,HMDB0127742,SN00269190,HMDB0126419,HMDB0126418,HMDB0126423,HMDB0126422,SN00365484,HMDB0126420,HMDB0126421	0	0.28	8	-1	-1	-0.117647
ESI-	367.103	1.652	C17H20O9	17	20	9	0	0	0	0	0	0	0	CHO	43704768	4657238	6380602	7889021	12822413	8736555	69765600	78596720	150379600	[M-H]-	216.75	0.529412	1.17647	366.693	0.30691	367.103	9	N/A	https://gnps.ucsd.edu/ProteoSAFe/result.jsp?task=f72bf0170ce1439aa318b500bead7605&view=view_all_clusters_withID&show=true#%7B%22main.cluster%20index_lowerinput%22%3A%2210434%22%2C%22main.cluster%20index_upperinput%22%3A%2210434%22%7D	1.0000000,0.9529725,0.9276719,0.9261383,0.9139850,0.8846379,0.8808643,0.8683401,0.8656876,0.8634068	c1cc(oc1)c1ccc2c(c1)C(=O)N1CCN(C[C@@H]1C(=O)N2)C(=O)C(=O)N,COc1ccc(cc1)OCc1cccc(c1)C(=Nn1cc(cn1)N(=O)=O)O,COC1=C(C=CC2=C1C=CO2)C(C)OC1OC(C(O)C(O)C1O)C(O)=O,C=C[C@H]1[C@@H](C(=O)C=C2C1=CCO/C/2=C\O)O[C@@H]1[C@H]([C@@H]([C@H]([C@@H](O1)O)O)O)O,OC1C(O)C(OC2=CC=CC(CC3CCC(=O)O3)=C2)OC(C1O)C(O)=O,CC1(CO)OC2=CC=CC(OC3OC(C(O)C(O)C3O)C(O)=O)=C2C=C1,COC1=C(OC2OC(C(O)C(O)C2O)C(O)=O)C=CC(C=CC(C)=O)=C1,CC(=Nc1…	SN00019677,CHEBI:120995,HMDB0129399,SN00161409,HMDB0127742,HMDB0126423,HMDB0135673,CHEBI:121466,HMDB0126422,SN00286688				1,0.904,0.844,0.839,0.831,0.809,0.806,0.802,0.794,0.792	COC1=C(OC2OC(C(O)C(O)C2O)C(O)=O)C=CC(C=CC(C)=O)=C1,OC1C(O)C(OC2=CC=CC(CC3CCC(=O)O3)=C2)OC(C1O)C(O)=O,CC1(C)OC2=C(C=C1)C(O)=C(OC1OC(C(O)C(O)C1O)C(O)=O)C=C2,C(O)[C@@H]1[C@H]([C@@H]([C@H]([C@@H](O1)Oc1c(cc2c(c1)oc(=O)cc2)OC)O)O)OC,[C@@H]12[C@@H](O1)C(=O)O[C@H](C2)c1ccc(cc1)O[C@H]1[C@@H]([C@H]([C@@H]([C@H](O1)CO)O)O)O,CC1(C)OC2=CC(O)=CC(OC3OC(C(O)C(O)C3O)C(O)=O)=C2C=C1,CC1(C)OC2=C(C=C1)C(OC1OC(C(O)C(…	COC1=C(OC2OC(C(O)C(O)C2O)C(O)=O)C=CC(C=CC(C)=O)=C1	HMDB0135673,HMDB0127742,HMDB0126420,SN00303975,SN00269190,HMDB0126419,HMDB0126421,HMDB0126423,SN00227584,HMDB0126418	0	0.28	8	-1	-1	-0.117647
ESI-	397.149	3.263	C19H26O9	19	26	9	0	0	0	0	0	0	0	CHO	11722435	2738280	25064892	10827546	13638553	7077978	35586380	4644938	13360737	[M-H]-	37.28	0.473684	1.36842	396.706	0.29446	397.149	9	N/A	https://gnps.ucsd.edu/ProteoSAFe/result.jsp?task=f72bf0170ce1439aa318b500bead7605&view=view_all_clusters_withID&show=true#%7B%22main.cluster%20index_lowerinput%22%3A%2211647%22%2C%22main.cluster%20index_upperinput%22%3A%2211647%22%7D	1.0000000,0.9961042,0.9792781,0.9688718,0.9381799,0.8936646,0.8617039,0.8196382,0.8121229,0.7057032	COC1=CC=C(CC(OC2OC(C(O)C(O)C2O)C(O)=O)C(=O)C(C)C)C=C1,COC1=CC=C(C=C1)C(CC(=O)C(C)C)OC1OC(C(O)C(O)C1O)C(O)=O,COC1=CC=C(CCC(=O)C(C)COC2OC(C(O)C(O)C2O)C(O)=O)C=C1,COC1=CC=C(CCC(=O)C(C)(C)OC2OC(C(O)C(O)C2O)C(O)=O)C=C1,[C@@H]1([C@@H]([C@H]([C@@H]([C@H](O1)COC(=O)CC(=O)O)O)O)O)Oc1c(ccc(c1)C(C)C)C,COC(=O)C1=CC(OC2OC(CO)C(O)C(O)C2O)=C(O)C(CC=C(C)C)=C1,COC(=O)CC(O)CCC#CC#CC(OC1OC(CO)C(O)C(O)C1O)C=C,CC(C)N…	HMDB0132967,HMDB0132960,HMDB0132964,HMDB0132966,SN00346851,FDB019819,FDB020740,SN00004527,SN00351694,SN00281261				1,0.994,0.99,0.947,0.935,0.894,0.778,0.55,0.509,0.501	COC1=CC=C(CCC(=O)C(C)(C)OC2OC(C(O)C(O)C2O)C(O)=O)C=C1,COC1=CC=C(CCC(=O)C(C)COC2OC(C(O)C(O)C2O)C(O)=O)C=C1,COC1=CC=C(CC(OC2OC(C(O)C(O)C2O)C(O)=O)C(=O)C(C)C)C=C1,[C@@H]1([C@@H](O[C@@H]([C@H]([C@@H]1O)O)CO)OC/C(=C/CO)/C)OC(=O)Cc1ccc(cc1)O,[C@@H]1([C@@H]([C@H]([C@@H]([C@H](O1)COC(=O)CC(=O)O)O)O)O)Oc1c(ccc(c1)C(C)C)C,COC1=CC=C(C=C1)C(CC(=O)C(C)C)OC1OC(C(O)C(O)C1O)C(O)=O,COC(=O)C1=CC(OC2OC(CO)C(O)C(O)C…	COC1=CC=C(CCC(=O)C(C)(C)OC2OC(C(O)C(O)C2O)C(O)=O)C=C1	HMDB0132966,HMDB0132964,HMDB0132967,SN00351694,SN00346851,HMDB0132960,FDB019819,FDB020740,SN00355493,SN00281261	0	0.172414	7	-2	-2	-0.421053
ESI-	285.098	1.665	C13H18O7	13	18	7	0	0	0	0	0	0	0	CHO	5.30317e+06	7.33031e+06	1.02615e+06	1.48428e+07	2.21919e+07	2.00647e+07	3.79093e+07	1.63091e+07	1.10679e+07	[M-H]-	29.17	0.538462	1.38462	284.78	0.220343	285.098	12	N/A	https://gnps.ucsd.edu/ProteoSAFe/result.jsp?task=f72bf0170ce1439aa318b500bead7605&view=view_all_clusters_withID&show=true#%7B%22main.cluster%20index_lowerinput%22%3A%226461%22%2C%22main.cluster%20index_upperinput%22%3A%226461%22%7D	1.0000000,0.9544905,0.9516616,0.9455802,0.9408418,0.9397692,0.9282650,0.9265283,0.9209694,0.9149756	OCC1OC(OCCC(O)C#CC#C)C(O)C(O)C1O,Cc1cc(ccc1O[C@H]1[C@@H]([C@H]([C@@H]([C@H](O1)CO)O)O)O)O,[C@@H]1([C@@H](C(=O)OC1)O)COC(=O)/C=C/[C@@H]([C@H](/C=C/C)O)O,Cc1cc(ccc1O)O[C@H]1[C@@H]([C@H]([C@@H]([C@H](O1)CO)O)O)O,OCC1OC(OCC2=CC=CC=C2O)C(O)C(O)C1O,Cc1cc(cc(c1)O[C@@H]1[C@@H]([C@H]([C@@H]([C@H](O1)CO)O)O)O)O,OCC1OC(OCC2=CC(O)=CC=C2)C(O)C(O)C1O,[C@@H]1([C@@H]([C@@H]([C@@H]([C@@H](O1)C)O)O)O)Oc1c(cc(cc1)O…	FDB018457,SN00160339,SN00236499,SN00160284,FDB012264,SN00163882,FDB017673,SN00316983,SN00066900,SN00361228				1,0.997,0.995,0.975,0.939,0.934,0.909,0.859,0.845,0.82	c1cc(ccc1CO)O[C@H]1[C@@H]([C@H]([C@@H]([C@@H](CO)O1)O)O)O,OCC1OC(OCC2=CC(O)=CC=C2)C(O)C(O)C1O,[C@@H]1([C@@H]([C@H]([C@@H]([C@H](O1)CO)O)O)O)OCc1ccc(cc1)O,Cc1cc(cc(c1)O[C@@H]1[C@@H]([C@H]([C@@H]([C@H](O1)CO)O)O)O)O,OCC1OC(OCC2=CC=CC=C2O)C(O)C(O)C1O,Cc1cc(ccc1O)O[C@H]1[C@@H]([C@H]([C@@H]([C@H](O1)CO)O)O)O,Cc1cc(ccc1O[C@H]1[C@@H]([C@H]([C@@H]([C@H](O1)CO)O)O)O)O,COc1ccccc1O[C@H]1[C@@H]([C@H]([C@@H](…	c1cc(ccc1CO)O[C@H]1[C@@H]([C@H]([C@@H]([C@@H](CO)O1)O)O)O	CHEBI:80828,FDB017673,SN00361228,SN00163882,FDB012264,SN00160284,SN00160339,SN00066900,FDB012596,SN00316983	0	0.157895	5	-2	-2	-0.307692
ESI-	211.098	2.096	C11H16O4	11	16	4	0	0	0	0	0	0	0	CHO	3.32454e+06	1.38436e+06	5.11059e+06	2.55255e+07	7.58154e+07	2.62987e+07	1.63028e+07	1.97223e+07	2.25381e+07	[M-H]-	21.54	0.363636	1.45455	210.862	0.137714	211.098	12	N/A	https://gnps.ucsd.edu/ProteoSAFe/result.jsp?task=f72bf0170ce1439aa318b500bead7605&view=view_all_clusters_withID&show=true#%7B%22main.cluster%20index_lowerinput%22%3A%222866%22%2C%22main.cluster%20index_upperinput%22%3A%222866%22%7D	1.0000000,0.9759963,0.9640384,0.9609679,0.9534311,0.9518018,0.9447607,0.9415540,0.9375872,0.9321518	C\1(=C\[C@@H]([C@H](O)C)O)/C=C(C(=O)O1)CCC,C[C@]1([C@H]2CC=C([C@H]2COC1=O)CO)CO,[C@]12([C@H](C([C@@H](C=C2)O)(C)C)CC(=O)O1)CO,CCCC[C@H](c1cc(cc(=O)o1)OC)O,C1(=O)O[C@@H](C=C1OC)[C@@H](/C=C/C(C)C)O,C[C@H]1CC[C@@H]2C(=CO[C@H]([C@H]12)O)C(=O)OC,[C@H]1([C@H](C(=C)C(=O)O1)C(=O)O)CCCCC,c1(c(c(cc(=O)o1)C)OC)[C@@H](CCO)C,[C@H]12C(=C(C[C@H]([C@H]1C)O)O)C(=O)O[C@@H](C2)C,CCC[C@H](c1c(oc(=O)cc1OC)C)O	SN00233643,SN00160253,SN00333449,SN00020656,SN00378514,CHEBI:76849,SN00291071,SN00319270,SN00366320,SN00029531				1,0.955,0.952,0.833,0.811,0.763,0.728,0.699,0.685,0.664	CCCC[C@H]1[C@@H]2[C@@H]([C@@H](C)C(=O)O2)C(=O)O1,CC1(CC2(CC(OC2=O)(C)C)C(=O)O1)C,C(CCC/C=C/C(=O)[O-])CCCC(=O)[O-],[C@H]1([C@H](C(=C)C(=O)O1)C(=O)O)CCCCC,C[C@]1([C@H]2CC=C([C@H]2COC1=O)CO)CO,C[C@]12CC[C@](C1(C)C)(OC2=O)C(=O)OC,[C@H]12C(=C(C[C@H]([C@H]1C)O)O)C(=O)O[C@@H](C2)C,[C@]12([C@H](C([C@@H](C=C2)O)(C)C)CC(=O)O1)CO,[C@@H]1(C(=C(C(=O)O1)C)C(=O)O)CCCCC,[C@H]1(C[C@H](C(=O)O1)C/C=C/C=O)[C@H](CC)O	CCCC[C@H]1[C@@H]2[C@@H]([C@@H](C)C(=O)O2)C(=O)O1	CHEBI:83948,SN00043658,SN00028379,SN00291071,SN00160253,SN00046498,SN00366320,SN00333449,SN00313372,SN00322354	0	0.222222	4	0	0	-0.727273
ESI-	289.093	1.563	C12H18O8	12	18	8	0	0	0	0	0	0	0	CHO	278185	386139	139512	8989201	7905563	10609063	6032804	1281035	10286173	[M-H]-	33.37	0.666667	1.5	288.77	0.229804	289.093	10	N/A	https://gnps.ucsd.edu/ProteoSAFe/result.jsp?task=f72bf0170ce1439aa318b500bead7605&view=view_all_clusters_withID&show=true#%7B%22main.cluster%20index_lowerinput%22%3A%226668%22%2C%22main.cluster%20index_upperinput%22%3A%226668%22%7D	1.0000000,0.9645453,0.9191263,0.8459309,0.8315346,0.6335803,0.6237994,0.5433967,0.4974489	[C@@H]1([C@@H]([C@H]([C@@H]([C@H](O1)CO)O)O)O)O[C@@H]([C@H]1OC(=O)C=C1)C,CC1OC(=O)C=CC1OC1OC(CO)C(O)C(O)C1O,[C@@H]1([C@@H]([C@H]([C@@H]([C@H](O1)CO)O)O)O)OC1=CC(=O)O[C@H](C1)C,CC1OC(C)=C(OC2OC(CO)C(O)C(O)C2O)C1=O,[C@@H]1([C@@H]([C@H]([C@@H]([C@H](O1)CO)O)O)O)OCc1oc(cc1)CO,CC(CC(CC(CCC(=O)O)C(=O)O)C(=O)O)C(=O)O,[C@H]1([C@@H]([C@@H](OC[C@H]1OC(=O)C)CO)OC(=O)C)OC(=O)C,COC(=O)[C@H](OC(=O)CCC(=O)OCC)C…	SN00225509,FDB003357,SN00372163,FDB010983,SN00344964,DB08368,SN00386135,SN00366780,SN00273993				1,0.809,0.736,0.723,0.594,0.587,0.563,0.456,0.423	[C@@H]1([C@@H]([C@H]([C@@H]([C@H](O1)CO)O)O)O)OCc1oc(cc1)CO,[C@@H]1([C@@H]2[C@@H](C(=O)OCC)OCO2)[C@@H](C(=O)OCC)OCO1,[C@@H]1([C@@H]([C@H]([C@@H]([C@H](O1)CO)O)O)O)O[C@@H]([C@H]1OC(=O)C=C1)C,CC1OC(=O)C=CC1OC1OC(CO)C(O)C(O)C1O,[C@H]1([C@@H]([C@@H](OC[C@H]1OC(=O)C)CO)OC(=O)C)OC(=O)C,[C@@H]1([C@@H]([C@H]([C@@H]([C@H](O1)CO)O)O)O)OC1=CC(=O)O[C@H](C1)C,CC1OC(C)=C(OC2OC(CO)C(O)C(O)C2O)C1=O,CC(CC(CC(CCC(…	[C@@H]1([C@@H]([C@H]([C@@H]([C@H](O1)CO)O)O)O)OCc1oc(cc1)CO	SN00344964,SN00273993,SN00225509,FDB003357,SN00386135,SN00372163,FDB010983,DB08368,SN00366780	0	0	4	-4	-4	-0.166667
ESI-	295.082	1.654	C14H16O7	14	16	7	0	0	0	0	0	0	0	CHO	2303668	5551008	3064151	4458685	12106745	24526955	7911833	8568471	6190471	[M-H]-	12.95	0.5	1.14286	294.753	0.247491	295.082	11	N/A	https://gnps.ucsd.edu/ProteoSAFe/result.jsp?task=f72bf0170ce1439aa318b500bead7605&view=view_all_clusters_withID&show=true#%7B%22main.cluster%20index_lowerinput%22%3A%226927%22%2C%22main.cluster%20index_upperinput%22%3A%226927%22%7D	1.0000000,0.9034997,0.8346932,0.8302572,0.8302572,0.8261935,0.8143524,0.7898192,0.7753519,0.7666572	OC(=O)C1=CC=NC2=C1NC(=O)C1=CC=CN=C1N2C1CC1,c1([C@H]([C@H](C(O)(C)C)OO)O)c(cc2c(c1)ccc(=O)o2)O,c1cc(cc(c1)C(=O)O)C(=O)CC[C@@H]1[C@H]([C@H](C(O)O1)O)O,OC1C(O)C(OC2=CC=CC(C=C)=C2)OC(C1O)C(O)=O,OC1C(O)C(OC2=CC=C(C=C)C=C2)OC(C1O)C(O)=O,[C@]1(C(=O)[C@H](OC1=O)[C@@H](CO)O)(Cc1ccc(cc1)O)OC,[C@@H]1([C@@H](C(=O)[C@@H]([C@H](CO)O)O)OC(=O)C1)c1ccc(cc1)O,[C@@]1([C@H]2[C@H](c3ccc(cc3)O)CC(=O)O2)([C@@H]([C@H](C…	HMDB0060759,SN00238684,CHEBI:51312,HMDB0124987,HMDB0125168,SN00300978,SN00365009,SN00348635,SN00400835,SN00269619				1,0.987,0.696,0.686,0.602,0.588,0.584,0.547,0.476,0.423	OC1C(O)C(OC2=CC=C(C=C)C=C2)OC(C1O)C(O)=O,OC1C(O)C(OC2=CC=CC(C=C)=C2)OC(C1O)C(O)=O,[C@@H]1([C@@H]([C@H]([C@@H](O1)O)O)O)COC(=O)/C=C/c1ccc(cc1)O,[C@@]12([C@@H](c3ccc(cc3)O)CC(=O)O1)[C@@H]([C@@H]([C@H](CO2)O)O)O,[C@]1([C@]2([C@H](OC1=O)[C@@H](CO2)O)O)(Cc1ccc(cc1)O)OC,[C@H](C(=O)C)([C@@H](COC(=O)/C=C/c1cc(c(cc1)O)O)O)O,[C@@]1([C@H]2[C@H](c3ccc(cc3)O)CC(=O)O2)([C@@H]([C@H](CO1)O)O)O,[C@]1(C(=O)[C@H](O…	OC1C(O)C(OC2=CC=C(C=C)C=C2)OC(C1O)C(O)=O	HMDB0125168,HMDB0124987,SN00269619,SN00353423,SN00400835,SN00246656,SN00348635,SN00300978,SN00365009,CHEBI:51312	0	0.333333	7	0	0	-0.142857
ESI-	393.12	1.78	C19H22O9	19	22	9	0	0	0	0	0	0	0	CHO	7042634	6496218	7172200	5088534	5665208	962840	13165172	9651997	21335064	[M+Cl]-	74.21	0.473684	1.15789	392.681	0.318961	393.12	9	N/A	https://gnps.ucsd.edu/ProteoSAFe/result.jsp?task=f72bf0170ce1439aa318b500bead7605&view=view_all_clusters_withID&show=true#%7B%22main.cluster%20index_lowerinput%22%3A%2211447%22%2C%22main.cluster%20index_upperinput%22%3A%2211447%22%7D	1.0000000,0.9856008,0.9172853,0.8925928,0.8853478,0.8506480,0.8447894,0.8395338,0.8278989,0.7910954	COc1ccc(cc1)CN1C(=O)C(=CNN=C(c2ccccc2)O)C(=NC1=O)O,c1ccc(cc1)CCN1C(=O)C(=CNN=C(c2ccccc2O)O)C(=NC1=O)O,c12c([C@@H]3[C@H]([C@@H]([C@H]([C@@H](O3)O)O)O)CO)c(cc(c1c(=O)cc(o2)CC(=O)C)C)O,CC(=O)CC1=CC(=O)C2=C(O1)C=C(OC1OC(CO)C(O)C(O)C1O)C=C2C,c12c(c(cc(c1)O[C@H]1[C@@H]([C@H]([C@@H]([C@H](O1)CO)O)O)O)CC(=O)C)c(=O)cc(o2)C,c1(c2c(c(cc1O)C)c(=O)cc(o2)CC(=O)C)[C@@H]1[C@@H]([C@H]([C@H](O1)[C@@H](CO)O)O)O,Cc1…	CHEBI:112204,CHEBI:106014,SN00333694,FDB014465,SN00253235,SN00236788,CHEBI:2608,SN00393188,FDB006845,SN00380417				1,0.938,0.606,0.574,0.421,0.381,0.35,0.348,0.335,0.33	CC(=O)C1=C(O)C2=C(C=C(O)C=C2O[C@@H]2O[C@H](CO)[C@@H](O)[C@H](O)[C@H]2O)C=C1C,[C@@H]1([C@@H]([C@H]([C@@H]([C@H](O1)CO)O)O)O)Oc1c(cc(cc1)c1cc(cc(c1)O)OC)O,CC(=O)CC1=CC(=O)C2=C(O1)C=C(OC1OC(CO)C(O)C(O)C1O)C=C2C,c12c(c(cc(c1)O[C@H]1[C@@H]([C@H]([C@@H]([C@H](O1)CO)O)O)O)CC(=O)C)c(=O)cc(o2)C,[C@@]123[C@H]4[C@](C[C@H]2OC(=O)[C@@H]([C@]1(C(=C)[C@H]([C@@]4(OC3)O)O)O)O)([C@@H]1C(=CC(=O)O1)C)C,c12c([C@@H]3[…	CC(=O)C1=C(O)C2=C(C=C(O)C=C2O[C@@H]2O[C@H](CO)[C@@H](O)[C@H](O)[C@H]2O)C=C1C	FDB006845,SN00288418,FDB014465,SN00253235,SN00380417,SN00333694,CHEBI:8278,SN00389649,SN00393188,CHEBI:2608	0	0.310345	9	0	0	-0.210526
ESI-	139.04	2.576	C7H8O3	7	8	3	0	0	0	0	0	0	0	CHO				1132690	4300534	4087381	4013770	5221387	5828320	[M-H]-	10.84	0.428571	1.14286	138.885	0.115253	139.04	12	N/A	https://gnps.ucsd.edu/ProteoSAFe/result.jsp?task=f72bf0170ce1439aa318b500bead7605&view=view_all_clusters_withID&show=true#%7B%22main.cluster%20index_lowerinput%22%3A%22499%22%2C%22main.cluster%20index_upperinput%22%3A%22499%22%7D	1.0000000,0.9510132,0.9445396,0.9370464,0.9328363,0.8554137,0.8524782,0.8485587,0.8351563,0.8317208	CCC1=C(O)C(=O)C=CO1,[C@@H]1(C(=C)C(=O)CC1)C(=O)O,[C@@H]12[C@@H](O1)C(=O)C=C([C@@H]2O)C,[C@H]12[C@H](O1)[C@H](C=C(C2=O)C)O,Cc1cc(c(c(=O)o1)C)O,[H]C1=C([H])C([H])=C(O1)C(=O)OC([H])([H])C([H])([H])[H],COCc1ccc(o1)C=O,CC(=O)OCC1=CC=CO1,Cc1ccoc1C(=O)OC,c1(C(=O)OCC)cocc1	FDB029941,SN00266264,SN00289543,SN00247997,SN00013688,FDB029946,SN00156535,FDB012562,SN00119157,SN00283919				1,0.59,0.581,0.577,0.522,0.457,0.453,0.449,0.446,0.445	[C@@H]1(C(=C)C(=O)CC1)C(=O)O,CCC1=C(O)C(=O)C=CO1,[C@@H]12[C@@H](O1)C(=O)C=C([C@@H]2O)C,[C@H]12[C@H](O1)[C@H](C=C(C2=O)C)O,Cc1cc(c(c(=O)o1)C)O,COCc1ccc(o1)C=O,CC(=O)OCC1=CC=CO1,[H]C1=C([H])C([H])=C(O1)C(=O)OC([H])([H])C([H])([H])[H],Cc1ccoc1C(=O)OC,c1(C(=O)OCC)cocc1	[C@@H]1(C(=C)C(=O)CC1)C(=O)O	SN00266264,FDB029941,SN00289543,SN00247997,SN00013688,SN00156535,FDB012562,FDB029946,SN00119157,SN00283919	0.25	0.454545	4	1	1	-0.285714
ESI-	353.124	1.762	C17H22O8	17	22	8	0	0	0	0	0	0	0	CHO	7130579	6867000	7938479	12548898	15878983	13539801	17285440	16867682	129452464	[M-H]-	454.4	0.470588	1.29412	352.73	0.270301	353.124	9	N/A	https://gnps.ucsd.edu/ProteoSAFe/result.jsp?task=f72bf0170ce1439aa318b500bead7605&view=view_all_clusters_withID&show=true#%7B%22main.cluster%20index_lowerinput%22%3A%229836%22%2C%22main.cluster%20index_upperinput%22%3A%229836%22%7D	1.0000000,0.9216012,0.9112483,0.9083564,0.9045596,0.8978898,0.8936282,0.8738650,0.8699915,0.8587464	c1ccnc(c1)C(=N[C@@H]1CCCc2c1cnn2c1ccc(cc1F)F)O,CC(=O)C(COC1OC(C(O)C(O)C1O)C(O)=O)CC1=CC=CC=C1,CC(C(OC1OC(C(O)C(O)C1O)C(O)=O)C1=CC=CC=C1)C(C)=O,c12[C@@H]([C@H](CC(=O)c1c(ccc2)O)C)O[C@H]1[C@@H]([C@H]([C@@H]([C@H](O1)CO)O)O)O,CC(=O)C(C)(CC1=CC=CC=C1)OC1OC(C(O)C(O)C1O)C(O)=O,CC(CC1=CC=CC=C1)C(=O)COC1OC(C(O)C(O)C1O)C(O)=O,c12c(C(=O)O[C@H]1CCCO[C@@H]1[C@H]([C@@H]([C@H]([C@@H](O1)CO)O)O)O)cccc2,CC(C)=CC…	CHEBI:93726,HMDB0133705,HMDB0133699,SN00335615,HMDB0133698,HMDB0133707,SN00288688,HMDB0126175,HMDB0133701,HMDB0133204				1,0.992,0.969,0.895,0.824,0.804,0.801,0.758,0.74,0.715	CC(CC1=CC=C(OC2OC(C(O)C(O)C2O)C(O)=O)C=C1)C(C)=O,CCC(=O)CCC1=CC=C(OC2OC(C(O)C(O)C2O)C(O)=O)C=C1,CC(CC1=CC(OC2OC(C(O)C(O)C2O)C(O)=O)=CC=C1)C(C)=O,CC(C)=CCC1=C(O)C=C(OC2OC(C(O)C(O)C2O)C(O)=O)C=C1,CC(C)=CCC1=C(OC2OC(C(O)C(O)C2O)C(O)=O)C=C(O)C=C1,CC(C(OC1OC(C(O)C(O)C1O)C(O)=O)C1=CC=CC=C1)C(C)=O,CC(C)=CCC1=C(O)C=CC=C1OC1OC(C(O)C(O)C1O)C(O)=O,CC(CC1=CC=CC=C1)C(=O)COC1OC(C(O)C(O)C1O)C(O)=O,CC(=O)C(C)(CC…	CC(CC1=CC=C(OC2OC(C(O)C(O)C2O)C(O)=O)C=C1)C(C)=O	HMDB0133703,HMDB0133001,HMDB0133701,HMDB0133205,HMDB0133204,HMDB0133699,HMDB0126175,HMDB0133707,HMDB0133698,HMDB0133705	0	0.230769	7	-1	-1	-0.352941
ESI-	281.103	2.153	C14H18O6	14	18	6	0	0	0	0	0	0	0	CHO	3.85694e+06	6.24103e+06	2.23491e+07	2.57326e+07	6.70226e+07	1.82902e+07	1.03542e+07	9.65149e+06	4.12301e+06	[M-H]-	16.05	0.428571	1.28571	280.789	0.210882	281.103	11	N/A	https://gnps.ucsd.edu/ProteoSAFe/result.jsp?task=f72bf0170ce1439aa318b500bead7605&view=view_all_clusters_withID&show=true#%7B%22main.cluster%20index_lowerinput%22%3A%226238%22%2C%22main.cluster%20index_upperinput%22%3A%226238%22%7D	1.0000000,0.9068282,0.9067343,0.8993134,0.8886963,0.8774399,0.8770414,0.8614040,0.8598347,0.8552942	CC(=NN1C(c2ccccn2)Nc2ccccc2C1=O)O,CC1=C2NC(=O)C3=C(N=CC=C3)N(C3CC3)C2=NC=C1O,OCC1=C2NC(=O)C3=C(N=CC=C3)N(C3CC3)C2=NC=C1,CC1=C2NC(=O)C3=C(N=CC(O)=C3)N(C3CC3)C2=NC=C1,[C@H]1([C@H]([C@@H]([C@@H]([C@@H](CC(=O)O1)O)OC)O)O)c1ccccc1,CC1=C2NC(=O)C3=C(N=CC=C3)N(C3CC3)C2=NC(O)=C1,c1ccc2c(c1)c(=O)n1c(ccc(n1)N1CCOCC1)n2,[C@H]1([C@H](OC(=O)CC[C@@H](C(=O)/C=C/1)O)C)OC(=O)/C=C/C,C/C=C/C(=O)O[C@@H]1C[C@@H](C)OC(…	CHEBI:105252,HMDB0013914,HMDB0013911,HMDB0013913,SN00383608,HMDB0013912,CHEBI:120019,SN00324122,CHEBI:66412,HMDB0125463				1,0.832,0.774,0.676,0.613,0.531,0.497,0.496,0.451,0.432	[C@@H]1([C@@H]([C@H]([C@@H]([C@H](O1)CO)O)O)O)Oc1ccc(cc1)C=C,[C@@H]1([C@@H]([C@@H]([C@@H]([C@@H](O1)C)O)O)O)OC(=O)Cc1ccccc1,CO[C@@H]1[C@H]([C@H]([C@H]2[C@H](O1)CO[C@@H](O2)c1ccccc1)O)O,COC(=O)C[C@H]([C@H]1[C@H]([C@@H]([C@@H](O1)c1ccccc1)O)O)O,[C@H]1([C@H]([C@@H]([C@@H]([C@@H](CC(=O)O1)O)OC)O)O)c1ccccc1,C/C=C/C(=O)O[C@@H]1C[C@@H](C)OC(=O)C2C(/C=C/[C@@H]1O)O2,[C@H]1([C@H](OC(=O)CC[C@@H](C(=O)/C=C/1…	[C@@H]1([C@@H]([C@H]([C@@H]([C@H](O1)CO)O)O)O)Oc1ccc(cc1)C=C	SN00301354,SN00302031,SN00068134,SN00037306,SN00383608,CHEBI:66412,SN00324122,SN00280267,SN00305463,SN00270747	0	0.272727	6	0	0	-0.428571
ESI-	299.113	1.587	C14H20O7	14	20	7	0	0	0	0	0	0	0	CHO	1.34014e+06	1.58716e+06	8.00851e+06	5.60528e+06	6.14897e+06	6.76161e+06	3.86699e+07	2.3755e+07	8.42507e+06	[M-H]-	93.14	0.5	1.42857	298.779	0.220992	299.113	11	N/A	https://gnps.ucsd.edu/ProteoSAFe/result.jsp?task=f72bf0170ce1439aa318b500bead7605&view=view_all_clusters_withID&show=true#%7B%22main.cluster%20index_lowerinput%22%3A%227150%22%2C%22main.cluster%20index_upperinput%22%3A%227150%22%7D	1.0000000,0.8974919,0.8823368,0.8801826,0.8706093,0.8701209,0.8647423,0.8458085,0.8414349,0.8407609	C1(=O)O[C@@H](C/C=C/C(=O)O[C@H](C[C@H](C(=O)C[C@H]1O)O)C)C,[C@@H]1([C@@H](O[C@@H]([C@H]([C@@H]1O)O)CO)OCCc1c(cccc1)O)O,[C@@H]1([C@@H]([C@H]([C@@H]([C@H](O1)CO)O)O)O)Oc1c(cccc1)COC,[C@H]1(O[C@@H]([C@H]([C@@H]([C@H]1O)O)O)CO)Oc1ccc(c(c1)OC)C,COC1=CC=C(COC2OC(CO)C(O)C(O)C2O)C=C1,OCC1OC(OCCC2=CC(O)=CC=C2)C(O)C(O)C1O,[C@@H]1([C@@H]([C@H]([C@@H]([C@H](O1)CO)O)O)O)Oc1cc(c(c(c1)C)O)C,[C@@H]1([C@@H]([C@H]…	SN00283431,SN00238115,SN00229913,SN00386204,FDB021355,FDB017674,SN00397562,SN00368758,FDB011798,SN00295088				1,0.995,0.961,0.935,0.846,0.8,0.786,0.783,0.775,0.775	c1cc(ccc1CCO)O[C@H]1[C@@H]([C@H]([C@@H]([C@H](O1)CO)O)O)O,[C@@H]1([C@@H]([C@H]([C@@H]([C@H](O1)CO)O)O)O)Oc1ccc(cc1)COC,[C@H]1(O[C@@H]([C@H]([C@@H]([C@H]1O)O)O)CO)Oc1ccc(c(c1)OC)C,[C@@H]1([C@@H]([C@H]([C@@H]([C@H](O1)CO)O)O)O)Oc1cc(c(c(c1)C)O)C,[C@@H]1([C@@H]([C@H]([C@@H]([C@H](O1)CO)O)O)O)Oc1c(cccc1)COC,OCC1OC(OCCC2=CC=C(O)C=C2)C(O)C(O)C1O,OCC1OC(OCCC2=CC(O)=CC=C2)C(O)C(O)C1O,[C@@H]1([C@@H]([C@H]…	c1cc(ccc1CCO)O[C@H]1[C@@H]([C@H]([C@@H]([C@H](O1)CO)O)O)O	SN00029952,SN00368758,SN00386204,SN00397562,SN00229913,FDB011798,FDB017674,SN00299150,SN00238115,FDB021355	0	0.142857	5	-2	-2	-0.428571
ESI-	227.165	5.217	C13H24O3	13	24	3	0	0	0	0	0	0	0	CHO	448583	1.52507e+06	2.17747e+06	4.0326e+07	4.15638e+07	4.69329e+07	890583	1.72523e+06	448583	[M-H]-	29.88	0.230769	1.84615	226.911	0.0886545	227.165	12	N/A	https://gnps.ucsd.edu/ProteoSAFe/result.jsp?task=f72bf0170ce1439aa318b500bead7605&view=view_all_clusters_withID&show=true#%7B%22main.cluster%20index_lowerinput%22%3A%223620%22%2C%22main.cluster%20index_upperinput%22%3A%223620%22%7D	1.0000000,0.9465485,0.9451447,0.9214786,0.8791892,0.8687944,0.8565924,0.8521276,0.8452610,0.8252810	CCCCC[C@H]1[C@H](CC[C@@H]1O)CC(=O)OC,[C@@H](/C=C/CCCC(=O)O)(CCCCC)OC,[C@@H](C/C=C/CCC(=O)O)(CCCCC)OC,[C@@H]1([C@@H](O1)CCCCCCCCC)C(=O)OC,[C@]1([C@@](CCCC1(C)C)(O)C)(/C=C/[C@H](O)C)O,C[C@@H]1C[C@@H](CC([C@H]1CCC(=O)CO)(C)C)O,[C@@]1(C(C[C@H](C=C1C)O)(C)C)(CC[C@@H](O)C)O,C[C@@H]1C[C@@H](CC([C@@]1(/C=C/[C@@H](C)O)O)(C)C)O,CC(C)C1CCC(C)CC11OCC(CO)O1,[C@@]12([C@](O1)(C[C@@H](CC2(C)C)O)C)CC[C@@H](O)C	SN00066943,SN00288327,SN00403864,SN00229978,SN00328837,SN00162046,SN00300796,SN00038467,FDB014993,SN00375944				1,0.985,0.899,0.863,0.841,0.81,0.78,0.61,0.588,0.584	C[C@@H]1C[C@@H](CC([C@H]1CCC(=O)CO)(C)C)O,C[C@@H]1CC(=O)CC([C@H]1CC[C@@H](CO)O)(C)C,CCCCC[C@H]1[C@H](CC[C@@H]1O)CC(=O)OC,C(=O)(OCC)CCCCCCCCCC=O,CC[C@H]([C@H]1CC[C@H](CC1)OC)C(=O)OCC,[C@H](CCC(=O)CCCCCC)(OC(=O)C)C,[C@H]([C@@H](OC(=O)C)CC)(C[C@H](C(=O)CC)C)C,[C@@H]1([C@@H](O1)CCCCCCCCC)C(=O)OC,[C@H]1([C@H](O1)C(O)(C)C)[C@@H](C(C)C)CCC(=O)C,C1CCCCCOCCOC(=O)CCCC1	C[C@@H]1C[C@@H](CC([C@H]1CCC(=O)CO)(C)C)O	SN00162046,SN00162041,SN00066943,SN00229266,SN00123663,SN00252290,SN00343728,SN00229978,SN00271215,SN00064602	0	0.0434783	2	-1	-1	-1.38462
ESI-	457.135	1.643	C20H26O12	20	26	12	0	0	0	0	0	0	0	CHO	3210684	1300871	3037664	2705029	3675280	5020194	8173189	8169090	4254724	[M-H]-	23.18	0.6	1.3	456.625	0.375441	457.135	9	N/A	https://gnps.ucsd.edu/ProteoSAFe/result.jsp?task=f72bf0170ce1439aa318b500bead7605&view=view_all_clusters_withID&show=true#%7B%22main.cluster%20index_lowerinput%22%3A%2213453%22%2C%22main.cluster%20index_upperinput%22%3A%2213453%22%7D	1.0000000,0.9936486,0.9367238,0.9234437,0.9161807,0.9149905,0.9147514,0.8548901,0.8527802,0.8389793	c1cc(cc(c1)F)C(=O)N1CCN([C@H](C1)C(=O)N[C@H]1CCCNC1=O)C(=O)c1cccs1,c1cc(cc(c1)F)C(=O)N1CCN(C[C@H]1C(=O)N[C@H]1CCCNC1=O)C(=O)c1cccs1,CC1=CC(O[C@@H]2O[C@@H]([C@@H](O)[C@H](O)[C@H]2O)C(O)=O)=NC2=C1N=C(O)C1=C(N=CC=C1)N2C1CC1,CC1=C2N=C(OC3O[C@@H]([C@@H](O)[C@H](O)[C@H]3O)C(O)=O)C3=C(N=CC=C3)N(C3CC3)C2=NC=C1O,CC1=C2N=C(OC3O[C@@H]([C@@H](O)[C@H](O)[C@H]3O)C(O)=O)C3=C(N=CC=C3)N(C3CC3O)C2=NC=C1,CC1=CC=NC2…	SN00012480,SN00012458,HMDB0060720,HMDB0060743,HMDB0060705,HMDB0061130,CHEBI:116788,HMDB0125489,HMDB0125501,HMDB0125500				1,0.974,0.963,0.96,0.96,0.956,0.955,0.931,0.926,0.924	OCC1OC(OC2=CC=C(\C=C\C(O)=O)C=C2)C(OC2OCC(O)(CO)C2O)C(O)C1O,O([C@H](COC(=O)C)COC(=O)/C=C/c1ccc(c(c1)O)O)[C@H]1[C@@H]([C@H]([C@@H]([C@H](O1)CO)O)O)O,[C@@H]1([C@@H]([C@H]([C@@H]([C@H](O1)CO[C@H]1[C@@H]([C@H]([C@@H](CO1)O)O)O)O)O)O)OC(=O)/C=C/c1ccc(cc1)O,[C@@H]1([C@@H](O[C@H]([C@@H]1O)CO)OC[C@H]1[C@@H]([C@H]([C@@H](O1)O)O)O)OC(=O)/C=C/c1cc(c(cc1)O)OC,COC1=C(O)C=CC(\C=C\C(=O)OC2C(OC3C(O)COC(O)C3O)OC(…	OCC1OC(OC2=CC=C(\C=C\C(O)=O)C=C2)C(OC2OCC(O)(CO)C2O)C(O)C1O	FDB016085,SN00349453,SN00311905,SN00362939,FDB002049,SN00296614,SN00368140,SN00309422,HMDB0125489,HMDB0125488	0	0.142857	8	-4	-4	-0.1
ESI-	179.035	1.784	C9H8O4	9	8	4	0	0	0	0	0	0	0	CHO				33689998	39286302	31611372	2336162	3224948	3695842	[M-H]-	46.55	0.444444	0.888889	178.835	0.164912	179.035	12	N/A	https://gnps.ucsd.edu/ProteoSAFe/result.jsp?task=f72bf0170ce1439aa318b500bead7605&view=view_all_clusters_withID&show=true#%7B%22main.cluster%20index_lowerinput%22%3A%221562%22%2C%22main.cluster%20index_upperinput%22%3A%221562%22%7D	1.0000000,0.9837497,0.9748669,0.9745532,0.9672072,0.9609258,0.9542937,0.9494426,0.9489150,0.9381682	C[C@]12C=C[C@H](O1)[C@@H]1[C@H]2C(=O)OC1=O,COc1cccc2c1C(=O)O[C@H]2O,c1(C(=O)O)c(C=O)cccc1OC,COc1ccc2c(c1)[C@@H](OC2=O)O,Cc1c2COC(=O)c2c(cc1O)O,c12C(=O)OCc2ccc(c1OC)O,c12C(=O)OCc2ccc(c1O)OC,c12c(c(cc(c1)OC)O)C(=O)OC2,c1(c(C(=O)O)cccc1OC)C=O,c12c(cc(c(c1O)C)O)COC2=O	SN00136839,SN00125680,SN00309313,SN00125677,CHEBI:68194,SN00249452,SN00280975,SN00224143,SN00314156,SN00271772				1,0.785,0.521,0.416,0.411,0.404,0.403,0.4,0.399,0.399	C1[C@@H]2C=C[C@H]1[C@@H]([C@@H]2C(=O)[O-])C(=O)[O-],C[C@]12C=C[C@H](O1)[C@@H]1[C@H]2C(=O)OC1=O,C\1(=C\2/OCCC2)/C(=O)C(=C)OC1=O,OC(=O)C1OC1C1=CC=CC=C1O,OC(=O)C1OC1C1=CC(O)=CC=C1,COc1cccc2c1C(=O)O[C@H]2O,OC(=O)C1OC1C1=CC=C(O)C=C1,COc1ccc2c(c1)[C@@H](OC2=O)O,c1(C(=O)O)c(C=O)cccc1OC,Cc1c2COC(=O)c2c(cc1O)O	C1[C@@H]2C=C[C@H]1[C@@H]([C@@H]2C(=O)[O-])C(=O)[O-]	SN00133812,SN00136839,SN00285549,HMDB0134040,HMDB0140955,SN00125680,HMDB0125805,SN00125677,SN00309313,CHEBI:68194	0.4	0.571429	6	2	2	0
ESI-	365.124	1.762	C18H22O8	18	22	8	0	0	0	0	0	0	0	CHO	6262290	6432302	6977298	5536984	4580658	9510299	11402466	11839636	84572312	[M-H]-	211.83	0.444444	1.22222	364.716	0.283701	365.124	9	N/A	https://gnps.ucsd.edu/ProteoSAFe/result.jsp?task=f72bf0170ce1439aa318b500bead7605&view=view_all_clusters_withID&show=true#%7B%22main.cluster%20index_lowerinput%22%3A%2210344%22%2C%22main.cluster%20index_upperinput%22%3A%2210344%22%7D	1.0000000,0.9948698,0.9895327,0.9854336,0.9809148,0.9773641,0.9686505,0.9633114,0.9610335,0.9504020	CCc1cc(=O)oc2c1c(cc(c2)C)O[C@H]1[C@@H]([C@H]([C@@H]([C@H](O1)CO)O)O)O,Cc1cc2c(c(c(c(=O)o2)C)C)c(c1)O[C@H]1[C@@H]([C@H]([C@@H]([C@H](O1)CO)O)O)O,CC(C)C(=O)C=CC1=CC=C(OC2OC(C(O)C(O)C2O)C(O)=O)C=C1,[C@H]1([C@H]([C@@H](O[C@H]([C@@H]1O)O)C)OC(=O)/C=C/c1ccc(cc1)OC)OC(=O)C,[C@H]1([C@H]([C@@H](O[C@H]([C@@H]1OC(=O)C)O)C)OC(=O)/C=C/c1ccc(cc1)OC)O,CCC\C=C1\OC(=O)C2=C1C=CC=C2OC1OC(CO)C(O)C(O)C1O,CCc1cc(=O)oc…	SN00071692,SN00071984,HMDB0132950,SN00404274,SN00327747,FDB013301,SN00071478,SN00071605,SN00323641,SN00071615				1,0.939,0.923,0.922,0.919,0.907,0.775,0.76,0.72,0.711	Cc1ccc(cc1)O[C@H]1[C@H]([C@@H]([C@@H](CO1)OC(=O)C)OC(=O)C)OC(=O)C,CC(C)C(=O)C=CC1=CC=C(OC2OC(C(O)C(O)C2O)C(O)=O)C=C1,[C@H]1([C@H]([C@@H](O[C@H]([C@@H]1OC(=O)C)O)C)OC(=O)/C=C/c1ccc(cc1)OC)O,[C@@H]1([C@H]([C@@H](O[C@H]([C@@H]1O)C)O)OC(=O)C)OC(=O)/C=C/c1ccc(cc1)OC,[C@@H]1([C@H]([C@@H](O[C@H]([C@@H]1O)C)O)OC(=O)/C=C/c1ccc(cc1)OC)OC(=O)C,[C@H]1([C@H]([C@@H](O[C@H]([C@@H]1O)O)C)OC(=O)/C=C/c1ccc(cc1)OC)…	Cc1ccc(cc1)O[C@H]1[C@H]([C@@H]([C@@H](CO1)OC(=O)C)OC(=O)C)OC(=O)C	SN00086470,HMDB0132950,SN00327747,SN00323641,SN00327267,SN00404274,SN00071984,SN00071615,SN00071605,SN00071692	0	0.285714	8	0	0	-0.333333
ESI-	184.061	1.428	C8H11NO4	8	11	4	1	0	0	0	0	0	0	CHON				9862016	17303525	19556401	803651	1057711	2496815	[M-H]-	15.69	0.5	1.375	183.855	0.144524	184.061	12	N/A	https://gnps.ucsd.edu/ProteoSAFe/result.jsp?task=f72bf0170ce1439aa318b500bead7605&view=view_all_clusters_withID&show=true#%7B%22main.cluster%20index_lowerinput%22%3A%221750%22%2C%22main.cluster%20index_upperinput%22%3A%221750%22%7D	1.0000000,0.9576930,0.9075574,0.8988728,0.8163521	c1c(cc(cc1O)O)C(COO)N,[C@]12([C@@H](O2)[C@]([C@H]2[C@H]1O2)([C@@H](O)C)O)N=C,C1(=C[C@@H]([C@@H](CC1=O)O)O)NC(=O)C,CC1(OC(=O)C(/C=N/C)C(=O)O1)C,C(=O)(C(=C)NC(=O)C)CCC(=O)O	CHEBI:125386,SN00344372,SN00378089,SN00133795,SN00364088				1,0.869,0.86,0.788,0.746	c1c(cc(cc1O)O)C(COO)N,[C@]12([C@@H](O2)[C@]([C@H]2[C@H]1O2)([C@@H](O)C)O)N=C,C1(=C[C@@H]([C@@H](CC1=O)O)O)NC(=O)C,CC1(OC(=O)C(/C=N/C)C(=O)O1)C,C(=O)(C(=C)NC(=O)C)CCC(=O)O	c1c(cc(cc1O)O)C(COO)N	CHEBI:125386,SN00344372,SN00378089,SN00133795,SN00364088	0	0.2	4	0	-1	0
ESI-	199.098	1.762	C10H16O4	10	16	4	0	0	0	0	0	0	0	CHO	1718551	1302270	519036	123011756	89137724	128536164	13230734	13759275	17522634	[M-H]-	43.64	0.4	1.6	198.876	0.124315	199.098	12	N/A	https://gnps.ucsd.edu/ProteoSAFe/result.jsp?task=f72bf0170ce1439aa318b500bead7605&view=view_all_clusters_withID&show=true#%7B%22main.cluster%20index_lowerinput%22%3A%222379%22%2C%22main.cluster%20index_upperinput%22%3A%222379%22%7D	1.0000000,0.9294734,0.9266984,0.9197415,0.9186962,0.8976128,0.8869036,0.8852563,0.8823218,0.8811949	[C@@]1(O[C@H](CC1)[C@@H](C(=O)O)CO)(C=C)C,C(/C=C/C(=O)/C(=C/CO)/C)(OO)(C)C,C1(=O)O[C@@H](CC[C@@H](/C=C/[C@@H](C1)O)O)C,[C@@H]1([C@H](/C=C\C[C@@H](CCC(=O)O1)O)O)C,[C@@](CC/C=C(/C(=O)O)\CO)(C=C)(O)C,[C@@H]1([C@@H](C(=O)OCC1)CO)[C@H](CO)C=C,CC(C)[C@H]1[C@@H](C=C(C(=O)[C@@H]1O)CO)O,[C@H]12[C@@H]([C@H](COC2=O)C)C[C@@H]([C@@H]1CO)O,CCCCCC#CC(O)C(O)C(O)=O,[C@@H]12[C@@H](OC(=O)[C@H]1CO)C[C@@H]([C@H]2CO)C	SN00275832,SN00252413,SN00352805,SN00368074,SN00242102,SN00308707,SN00021072,SN00335853,FDB015656,SN00365370				1,0.948,0.94,0.938,0.935,0.933,0.925,0.917,0.913,0.906	[C@@]1(O[C@H](CC1)[C@@H](C(=O)O)CO)(C=C)C,C1(=O)O[C@@H](CC[C@@H](/C=C/[C@@H](C1)O)O)C,[C@]1([C@@H]2[C@H](C[C@@H]1O)[C@@H](COC2=O)C)(O)C,C[C@@H]1[C@@H]2C[C@@H]([C@@]([C@@H]2COC1=O)(C)O)O,[C@@H]12[C@@H](OC(=O)[C@H]1CO)C[C@@H]([C@H]2CO)C,C[C@H]1[C@H](C[C@H]2[C@@H]1COC(=O)[C@H]2CO)O,[C@@H]1([C@@H](C(=O)OCC1)CO)[C@H](CO)C=C,[C@H]12[C@@H]([C@H](COC2=O)C)C[C@@H]([C@@H]1CO)O,[C@H]12[C@@H]([C@H](C(=O)OC2)…	[C@@]1(O[C@H](CC1)[C@@H](C(=O)O)CO)(C=C)C	SN00275832,SN00352805,SN00226510,SN00160037,SN00365370,SN00039327,SN00308707,SN00335853,SN00318154,SN00368074	0	0.125	3	-1	-1	-0.8
ESI-	137.061	2.129	C8H10O2	8	10	2	0	0	0	0	0	0	0	CHO	668346	434648	688262	6.052e+06	3.75663e+06	3.67102e+06	4.84872e+06	5.84815e+06	7.59168e+06	[M-H]-	20	0.25	1.25	136.908	0.0920435	137.061	12	N/A	https://gnps.ucsd.edu/ProteoSAFe/result.jsp?task=f72bf0170ce1439aa318b500bead7605&view=view_all_clusters_withID&show=true#%7B%22main.cluster%20index_lowerinput%22%3A%22474%22%2C%22main.cluster%20index_upperinput%22%3A%22474%22%7D	1.0000000,0.9670974,0.9513246,0.9404899,0.9331959,0.9272046,0.9268888,0.9161866,0.9142112,0.9089273	[C@@]12([C@](O1)(CC(=C)C2=O)C)C,c1(C(C)C)cc(=O)occ1,CCCC(=O)C1=CC=CO1,C=CC1=CC=C[C@H]([C@H]1O)O,CC(=O)CCC1=CC=CO1,c1(c(cccc1C)O)CO,CCC1=C(O)C(O)=CC=C1,CCc1ccc(cc1O)O,C(=C\C=C\C=C\C)/C(=O)O,CCC1=CC(O)=C(O)C=C1	SN00257609,SN00275605,FDB019459,CHEBI:26797,FDB009459,SN00393294,FDB019896,SN00155832,SN00367671,FDB019893				1,0.7,0.637,0.628,0.565,0.524,0.414,0.387,0.384,0.361	[C@@]12([C@](O1)(CC(=C)C2=O)C)C,C1CC2C(=O)CC1CC2=O,C1[C@H]2CC(=O)C[C@H]2CC1=O,c1(C(C)C)cc(=O)occ1,CC(=O)C1=C(C)C=C(C)O1,CCCC(=O)C1=CC=CO1,CC(=O)C1=C(C)OC(C)=C1,CC(=O)CCC1=CC=CO1,C=CC1=CC=C[C@H]([C@H]1O)O,C(=C\C=C\C=C\C)/C(=O)O	[C@@]12([C@](O1)(CC(=C)C2=O)C)C	SN00257609,CHEBI:87404,SN00118597,SN00275605,FDB008892,FDB019459,FDB000718,FDB009459,CHEBI:26797,SN00367671	0.333333	0.428571	4	2	2	-0.75
ESI-	467.154	1.695	C22H28O11	22	28	11	0	0	0	0	0	0	0	CHO	2557527	1717165	2000124	325237	295096	1176155	5723718	17948370	17631628	[M-H]-	120.67	0.5	1.27273	466.632	0.367628	467.154	9	N/A	https://gnps.ucsd.edu/ProteoSAFe/result.jsp?task=f72bf0170ce1439aa318b500bead7605&view=view_all_clusters_withID&show=true#%7B%22main.cluster%20index_lowerinput%22%3A%2213682%22%2C%22main.cluster%20index_upperinput%22%3A%2213682%22%7D	1.0000000,0.9981961,0.9000244,0.8622589,0.8311460,0.8213130,0.7466090	Cc1ccc(cc1Cl)N1[C@@H]2[C@@H](C[C@H]([C@@H]([C@@H]2NC1=S)O)O)C(=O)NCCN1CCOCC1,Cc1ccc(cc1Cl)/N=C/1\N[C@H]2[C@H]([C@@H](C[C@@H]([C@H]2S1)C(=O)NCCN1CCOCC1)O)O,[C@@H]12[C@]3(C=C(C(=O)O3)[C@@H](O)C)C=C[C@@H]1C(=CC[C@H]2O[C@H]1[C@@H]([C@H]([C@@H]([C@H](O1)CO)O)O)O)C(=O)OC,C[C@H](CO[C@H]1[C@@H]([C@H]([C@@H]([C@H](O1)COC(=O)/C=C/c1ccc(cc1)O)O)O)O)[C@@]1(CC(=O)OC1)O,C[C@@]1(C[C@@H]([C@@H]2[C@@H]1[C@@H](OC=…	SN00026719,SN00026737,SN00264066,SN00030017,SN00035644,SN00309943,SN00028767				1,0.993,0.946,0.844,0.699,0.547,0.492	[C@@H]12[C@]3(C=C(C(=O)O3)[C@@H](O)C)C=C[C@@H]1C(=CC[C@H]2O[C@H]1[C@@H]([C@H]([C@@H]([C@H](O1)CO)O)O)O)C(=O)OC,[C@H]12[C@]([C@@H](C[C@@]1(OC(=O)c1ccccc1)C)O)(C=CO[C@H]2O[C@H]1[C@@H]([C@H]([C@@H]([C@H](O1)CO)O)O)O)O,C[C@@]1(C[C@@H]([C@@H]2[C@@H]1[C@@H](OC=C2)O[C@@H]1[C@@H]([C@@H]([C@@H]([C@@H](O1)CO)O)O)O)OC(=O)c1ccc(cc1)O)O,C[C@H](CO[C@H]1[C@@H]([C@H]([C@@H]([C@H](O1)COC(=O)/C=C/c1ccc(cc1)O)O)O)O…	[C@@H]12[C@]3(C=C(C(=O)O3)[C@@H](O)C)C=C[C@@H]1C(=CC[C@H]2O[C@H]1[C@@H]([C@H]([C@@H]([C@H](O1)CO)O)O)O)C(=O)OC	SN00264066,SN00309943,SN00035644,SN00030017,SN00028767,SN00026719,SN00026737	0	0.212121	9	-2	-2	-0.272727
ESI-	231.087	1.429	C10H16O6	10	16	6	0	0	0	0	0	0	0	CHO	47680.7	425013	632184	2.58384e+07	3.38384e+07	4.66356e+07	3.96729e+06	941649	3.57261e+06	[M-H]-	77.98	0.6	1.6	230.829	0.171034	231.087	12	N/A	https://gnps.ucsd.edu/ProteoSAFe/result.jsp?task=f72bf0170ce1439aa318b500bead7605&view=view_all_clusters_withID&show=true#%7B%22main.cluster%20index_lowerinput%22%3A%223794%22%2C%22main.cluster%20index_upperinput%22%3A%223794%22%7D	1.0000000,0.9418917,0.8984808,0.8573864,0.8374475,0.8114922,0.8017146,0.7645604,0.7440832,0.6092044	[C@@]12([C@@H]([C@H](O[C@@H](C2)C)OC)O)OC(=O)O[C@@H]1C,[C@@]12([C@@H]([C@H](O[C@@H](C2)C)OC)OC(=O)O1)[C@@H](O)C,[C@@]1([C@@H]2[C@H]([C@H]([C@@H]1O)OC)CC(=O)OC2)(CO)O,[C@@]12([C@H]([C@@H]3[C@@H]([C@H](O1)CO2)OC(O3)(C)C)O)CO,C#CCCO[C@H]1[C@@H]([C@H]([C@@H]([C@@H](CO)O1)O)O)O,[C@@](C(=O)O)([C@@H](C/C(=C\C)/C(=O)O)C)(O)CO,[C@@]12([C@@H]3[C@H]([C@@H]([C@H]1O)O)C[C@H](O[C@@H]3OC2)OC)O,[C@H]12[C@@H](O[C…	SN00341995,SN00362620,SN00250696,SN00307187,CHEBI:131455,SN00307344,SN00267238,SN00322979,SN00403872,SN00226058				1,0.944,0.941,0.841,0.835,0.823,0.808,0.795,0.75,0.678	[C@@]12([C@@H]([C@H](O[C@@H](C2)C)OC)O)OC(=O)O[C@@H]1C,[C@@]12([C@@H]([C@H](O[C@@H](C2)C)OC)OC(=O)O1)[C@@H](O)C,[C@@]1([C@@H]2[C@H]([C@H]([C@@H]1O)OC)CC(=O)OC2)(CO)O,[C@@]12([C@H]([C@@H]3[C@@H]([C@H](O1)CO2)OC(O3)(C)C)O)CO,C#CCCO[C@H]1[C@@H]([C@H]([C@@H]([C@@H](CO)O1)O)O)O,[C@@](C(=O)O)([C@@H](C/C(=C\C)/C(=O)O)C)(O)CO,[C@H]12[C@@H](O[C@@H]([C@H]1OC(O2)(C)C)OC)C(=O)OC,[C@@]12([C@@H]3[C@H]([C@@H]([…	[C@@]12([C@@H]([C@H](O[C@@H](C2)C)OC)O)OC(=O)O[C@@H]1C	SN00341995,SN00362620,SN00250696,SN00307187,CHEBI:131455,SN00307344,SN00322979,SN00267238,SN00403872,SN00226058	0	0	3	-3	-3	-0.4
ESI-	185.082	3.118	C9H14O4	9	14	4	0	0	0	0	0	0	0	CHO				3.27443e+07	3.0505e+07	2.66458e+07	4.37473e+06	7.94861e+06	1.00723e+07	[M-H]-	34.36	0.444444	1.55556	184.875	0.124664	185.082	12	N/A	https://gnps.ucsd.edu/ProteoSAFe/result.jsp?task=f72bf0170ce1439aa318b500bead7605&view=view_all_clusters_withID&show=true#%7B%22main.cluster%20index_lowerinput%22%3A%221784%22%2C%22main.cluster%20index_upperinput%22%3A%221784%22%7D	1.0000000,0.9617995,0.9503982,0.9492584,0.9341052,0.9110112,0.9097409,0.9087115,0.8966836,0.8574003	[C@@H](C(=O)O)(C(=C)C)CCC(=O)OC,C(=C(C)C)(C(=O)O)CCC(=O)OC,C1(=C(C[C@H]([C@@H]1CCO)O)C)C(=O)O,[C@@H]1([C@@H](COC1=O)CO)C(=O)CCC,C[C@@H]1C[C@H]2[C@@H](CC[C@@]2(C(=O)O1)O)O,C(=C(C)C)(C(=O)OC)CCC(=O)O,C1(=C([C@@H](OC1=O)O)C)[C@@H](C(C)C)O,[C@H]1(C(=CC(=O)O1)OC)C[C@H](CC)O,CCCCC1CC(C(O)=O)C(=O)O1,C[C@@H]1[C@H](C=C(C(=O)O1)C[C@H](C)O)O	SN00275260,SN00305256,SN00286018,SN00274379,SN00042012,SN00390125,SN00374726,SN00329087,FDB002981,SN00020506				1,0.972,0.954,0.944,0.94,0.933,0.93,0.784,0.772,0.77	[C@@H]1([C@@H](COC1=O)CO)C(=O)CCC,CCCCC1CC(C(O)=O)C(=O)O1,CCCCC[C@H](CC(=O)[O-])C(=O)[O-],[C@H]12[C@H]([C@@H](C[C@@]1(O)C)O)CC(=O)OC2,O=C(O)CC1(C(=O)O)CCCCC1,CC(C)CC1CC(C(O)=O)C(=O)O1,C[C@@H]1C[C@H]2[C@@H](CC[C@@]2(C(=O)O1)O)O,C1(=C(C[C@H]([C@@H]1CCO)O)C)C(=O)O,C(CCCC(=O)[O-])CCCC(=O)[O-],C1CC[C@@H]([C@@H](C1)CC(=O)O)C(=O)O	[C@@H]1([C@@H](COC1=O)CO)C(=O)CCC	SN00274379,FDB002981,SN00003344,SN00275250,CCMSLIB00000568103,FDB002977,SN00042012,SN00286018,CHEBI:78208,CHEBI:35078	0	0.142857	3	-1	-1	-0.666667
ESI-	213.077	1.454	C10H14O5	10	14	5	0	0	0	0	0	0	0	CHO				6.68012e+07	1.05013e+08	1.47468e+08				[M-H]-	21.09	0.5	1.4	212.839	0.160924	213.077	12	N/A	https://gnps.ucsd.edu/ProteoSAFe/result.jsp?task=f72bf0170ce1439aa318b500bead7605&view=view_all_clusters_withID&show=true#%7B%22main.cluster%20index_lowerinput%22%3A%222953%22%2C%22main.cluster%20index_upperinput%22%3A%222953%22%7D	1.0000000,0.9823629,0.9729617,0.9551410,0.9468259,0.9418611,0.9245882,0.9147551,0.8671682,0.8524297	C[C@@H]1C[C@H]([C@H](/C=C/[C@H]2[C@@H](C(=O)O1)O2)O)O,[C@H]12C=C(C(=O)OC(O1)(C)C)C[C@@H]([C@H]2O)O,[C@@]1([C@H](CC(=O)C=C1)OC)(CC(=O)OC)O,c1(c(c(cc(=O)o1)OC)CO)[C@H](CC)O,[C@H]12[C@@H]([C@@H](C(=O)O[C@H]2O)CO)CC=C1CO,[C@H]12[C@H](OC(O1)(C)C)C=C(C[C@H]2O)C(=O)O,[C@](c1cc(cc(=O)o1)OC)([C@@H](O)C)(O)C,[C@H]12[C@@H](C(=CO[C@H]2O)C(=O)O)C[C@@H]([C@@H]1C)O,O1[C@H]2[C@@H]1C[C@H](OC(=O)CC(=O)C[C@@H]2O)C,…	CHEBI:66411,SN00377234,SN00267037,SN00374220,SN00364948,SN00360440,SN00281352,SN00355865,SN00301522,SN00235826				1,0.999,0.978,0.968,0.938,0.878,0.861,0.857,0.848,0.844	C[C@@H]1C[C@H]([C@H](/C=C/[C@H]2[C@@H](C(=O)O1)O2)O)O,[C@@]1([C@H](CC(=O)C=C1)OC)(CC(=O)OC)O,[C@H]12C=C(C(=O)OC(O1)(C)C)C[C@@H]([C@H]2O)O,[C@H]12[C@H](OC(O1)(C)C)C=C(C[C@H]2O)C(=O)O,[C@H]12[C@@H]([C@@H](C(=O)O[C@H]2O)CO)CC=C1CO,c1(c(c(cc(=O)o1)OC)CO)[C@H](CC)O,[C@H]12[C@@H](C(=C[C@@H]2O)CO)COC[C@H]1C(=O)O,[C@H]12[C@@H](C(=C[C@@H]2O)CO)COC(=O)[C@H]1CO,[C@](c1cc(cc(=O)o1)OC)([C@@H](O)C)(O)C,[C@H]12…	C[C@@H]1C[C@H]([C@H](/C=C/[C@H]2[C@@H](C(=O)O1)O2)O)O	CHEBI:66411,SN00267037,SN00377234,SN00360440,SN00364948,SN00374220,SN00256258,SN00309029,SN00281352,SN00355865	0	0.2	4	-1	-1	-0.4
ESI-	218.046	1.186	C11H9NO4	11	9	4	1	0	0	0	0	0	0	CHON				231420	2.03583e+07	3.02064e+06				[M-H]-	77.11	0.363636	0.818182	217.803	0.197472	218.046	11	N/A	https://gnps.ucsd.edu/ProteoSAFe/result.jsp?task=f72bf0170ce1439aa318b500bead7605&view=view_all_clusters_withID&show=true#%7B%22main.cluster%20index_lowerinput%22%3A%223167%22%2C%22main.cluster%20index_upperinput%22%3A%223167%22%7D	1.0000000,0.9945258,0.9926510,0.9802913,0.9609246,0.9275976,0.8451209,0.7460271,0.6883686,0.5767276	c12c(c(cc(n1)C(=O)O)OC)cccc2O,COC(=O)c1cc(=O)c2cc(ccc2o1)N,c1cc(cc2c1ccc(=O)o2)OCC(=O)N,CCOC(=O)c1cccc2c1NC(=O)C2=O,COc1cccc2c(cc(C(=O)O)nc12)O,COC(=O)C1=CC(O)=NC2=C1C=C(O)C=C2,c1cc(c(cc1O)O)C(=O)Cc1ccon1,c1cc(ccc1c1ccc(o1)CO)[N+](=O)[O-],N1(C(=O)C(=O)c2c1cccc2)C(=O)OCC,C1=CN(C=C1)C(=O)C2=C(C=C(C=C2O)O)O	SN00338433,SN00099549,SN00043379,SN00123887,CHEBI:2323,FDB018964,SN00044305,SN00116999,SN00237575,DB08443				1,0.985,0.763,0.723,0.642,0.569,0.46,0.401,0.391,0.387	COC(=O)C1=CC(O)=NC2=C1C=C(O)C=C2,c1cc(cc2c1ccc(=O)o2)OCC(=O)N,c12c(c(cc(n1)C(=O)O)OC)cccc2O,COc1cccc2c(cc(C(=O)O)nc12)O,COC(=O)c1cc(=O)c2cc(ccc2o1)N,CCOC(=O)c1cccc2c1NC(=O)C2=O,c1cc(c(cc1O)O)C(=O)Cc1ccon1,N1(C(=O)C(=O)c2c1cccc2)C(=O)OCC,C1=CN(C=C1)C(=O)C2=C(C=C(C=C2O)O)O,c1cc(ccc1c1ccc(o1)CO)[N+](=O)[O-]	COC(=O)C1=CC(O)=NC2=C1C=C(O)C=C2	FDB018964,SN00043379,SN00338433,CHEBI:2323,SN00099549,SN00123887,SN00044305,SN00237575,DB08443,SN00116999	0.5	0.625	8	4	3	0.181818
ESI-	349.201	5.468	C20H30O5	20	30	5	0	0	0	0	0	0	0	CHO	987492	1166438	1438803	39723125	29823263	24042215	4667830	16951853	5348083	[M+Cl]-	110.99	0.25	1.5	348.811	0.188921	349.201	12	N/A	https://gnps.ucsd.edu/ProteoSAFe/result.jsp?task=f72bf0170ce1439aa318b500bead7605&view=view_all_clusters_withID&show=true#%7B%22main.cluster%20index_lowerinput%22%3A%229652%22%2C%22main.cluster%20index_upperinput%22%3A%229652%22%7D	1.0000000,0.9864889,0.9848006,0.9730673,0.9638198,0.9631839,0.9562918,0.9556406,0.9536342,0.9532644	C1[C@@H](C/C(=C\CCC(=C)[C@H](CC1(C)C)O)/C(=O)O)OC(=O)/C(=C\C)/C,C[C@H]1/C=C/C=C/C(=O)[C@H](C)C[C@H](C)[C@@H]([C@@H](C)C(=O)CC(=O)O[C@@H]1C)O,[C@]12(OC(=O)/C(=C/CC[C@](/C=C/C[C@](/C=C/2)(O)C)(OO)C)/CC1)C(C)C,C1(=CC[C@H](OC1=O)/C(=C/CC/C(=C\CO)/C)/C)CC[C@@H](C(=C)C)OO,[C@@]12([C@@H](O1)C[C@H]1[C@@H]([C@@H]([C@H](CCC[C@](/C=C\C2)(O)C)C)O)OC(=O)C1=C)C,C12=C(C(=O)O[C@H]2C/C(=C/CC[C@H]([C@H]2O[C@]([C@@…	SN00225606,CHEBI:82007,SN00238803,SN00354624,SN00363814,SN00257094,SN00295918,SN00277654,SN00242346,SN00328947				1,0.995,0.983,0.981,0.98,0.969,0.963,0.959,0.957,0.955	C1[C@@H](C/C(=C\CCC(=C)[C@H](CC1(C)C)O)/C(=O)O)OC(=O)/C(=C\C)/C,c12c(C(=O)O[C@@H](C1)CCCCCCCC[C@H](CC)O)c(cc(c2)O)O,C[C@H]1/C=C/C=C/C(=O)[C@H](C)C[C@H](C)[C@@H]([C@@H](C)C(=O)CC(=O)O[C@@H]1C)O,OC(CCCCCCCC1=CC=CC(OC(C(OCC)=O)(C)C)=C1)=O,[C@]12(OC(=O)/C(=C/CC[C@](/C=C/C[C@](/C=C/2)(O)C)(OO)C)/CC1)C(C)C,C1(=CC[C@H](OC1=O)/C(=C/CC/C(=C\CO)/C)/C)CC[C@@H](C(=C)C)OO,[C@@]12([C@@H](O1)C[C@H]1[C@@H]([C@@H…	C1[C@@H](C/C(=C\CCC(=C)[C@H](CC1(C)C)O)/C(=O)O)OC(=O)/C(=C\C)/C	SN00225606,SN00257587,CHEBI:82007,CCMSLIB00000427284,SN00238803,SN00354624,SN00363814,SN00020335,SN00257094,SN00295918	0.0666667	0.2	6	1	1	-1
ESI-	349.201	5.468	C20H30O5	20	30	5	0	0	0	0	0	0	0	CHO	981383	1.08369e+06	1.43269e+06	6.41921e+06	3.77897e+07	2.40361e+07	4.66172e+06	1.74644e+07	1.13772e+07	[M-H]-	75.3	0.25	1.5	348.811	0.188921	349.201	12	N/A	https://gnps.ucsd.edu/ProteoSAFe/result.jsp?task=f72bf0170ce1439aa318b500bead7605&view=view_all_clusters_withID&show=true#%7B%22main.cluster%20index_lowerinput%22%3A%229658%22%2C%22main.cluster%20index_upperinput%22%3A%229658%22%7D	1.0000000,0.9998072,0.9929970,0.9897814,0.9868462,0.9809346,0.9798127,0.9506256,0.9465222,0.9435038	C1(=O)[C@@H](C(=O)/C(=C/[C@H](C[C@H](C(=O)/C=C/[C@@]([C@H](O1)CC)(O)C)C)C)/C)C,C1(=CC[C@H](OC1=O)/C(=C/CC/C(=C\CO)/C)/C)CC[C@@H](C(=C)C)OO,C[C@H]1/C=C/C=C/C(=O)[C@H](C)C[C@H](C)[C@@H]([C@@H](C)C(=O)CC(=O)O[C@@H]1C)O,[C@]12(OC(=O)/C(=C/CC[C@](/C=C/C[C@](/C=C/2)(O)C)(OO)C)/CC1)C(C)C,C12=C(C(=O)O[C@H]2C/C(=C/CC[C@H]([C@H]2O[C@]([C@@H]([C@H]1O)O)(CC2)C)C)/C)C,[C@H]12[C@H](C(=C)C(=O)O1)C[C@H]([C@]1(O[…	SN00251721,SN00354624,CHEBI:82007,SN00238803,SN00257094,SN00242346,SN00225606,SN00306842,SN00339213,SN00295918				1,0.998,0.995,0.971,0.949,0.938,0.934,0.932,0.928,0.925	c12c(C(=O)O[C@@H](C1)CCCCC[C@H](CCCCC)O)c(cc(c2)O)O,c12c(C(=O)O[C@@H](C1)CCCCCCCC[C@H](CC)O)c(cc(c2)O)O,C[C@H](CCCCCCCCC[C@H]1Cc2cc(cc(c2C(=O)O1)O)O)O,C/C/1=C\[C@@H]([C@@H](CCC(=C)[C@H](CC1)O)C(=O)C)OC(=O)/C=C/C(C)(C)O,CC(C)[C@]1(CCC2=C[C@@H](CC(=C)[C@H](CC[C@@](C)(/C=C/1)O)O)OC2=O)O,[C@@H]12[C@@H](OC(=O)[C@@H]1C)/C=C(/[C@@H](OC(=O)[C@@H](CC)C)C/C=C(\[C@H](C2)O)/C)\C,[C@@]123[C@@H]([C@]([C@@H](CC…	c12c(C(=O)O[C@@H](C1)CCCCC[C@H](CCCCC)O)c(cc(c2)O)O	SN00399829,SN00257587,SN00020335,CHEBI:65876,CHEBI:68872,SN00371139,SN00239235,SN00225606,CHEBI:68873,SN00375725	0.0666667	0.2	6	1	1	-1
ESI-	225.113	2.511	C12H18O4	12	18	4	0	0	0	0	0	0	0	CHO	1359431	1401385	787372	63776628	71728548	73531660	11553694	16848296	14242144	[M-H]-	15.26	0.333333	1.5	224.862	0.138363	225.113	12	N/A	https://gnps.ucsd.edu/ProteoSAFe/result.jsp?task=f72bf0170ce1439aa318b500bead7605&view=view_all_clusters_withID&show=true#%7B%22main.cluster%20index_lowerinput%22%3A%223516%22%2C%22main.cluster%20index_upperinput%22%3A%223516%22%7D	1.0000000,0.9741368,0.9719446,0.9474536,0.9462368,0.9329188,0.9150517,0.8999342,0.8830297,0.8823139	[C@]1([C@@H](CC(=C1)CO)O)(C(=O)O)CC=C(C)C,CCC/C=C\1/[C@H]2CC[C@@H]([C@H]([C@H]2C(=O)O1)O)O,[C@@H]1([C@H](C=C[C@H]([C@H]1O)O)/C=C/C)[C@H](C(=O)C)O,[C@H]1([C@H](OC(=O)CCC/C=C/C1=O)CCC)O,CCCCC1OC(=O)C2=C1CCC(O)C2O,[C@H]1([C@@H](CC(=O)O)CCC1=O)[C@H](/C=C\CC)O,C1(=O)O[C@H](CCC[C@H](/C=C\[C@@H](/C=C/1)O)O)C,CCCCCC1=C(O)C(=O)C(OC)=C(C)O1,[C@H]1(C(=O)/C=C/C(=O)O[C@@H](CCCCC1)C)O,[C@H]1([C@H](C(=O)CC1)/C=…	SN00359052,SN00178028,SN00397459,SN00285363,FDB003991,SN00324638,SN00298096,FDB020515,SN00349504,SN00380230				1,0.972,0.96,0.946,0.935,0.934,0.911,0.888,0.885,0.836	CCCCC1OC(=O)C2=C1CCC(O)C2O,[C@]1([C@@H](CC(=C1)CO)O)(C(=O)O)CC=C(C)C,[C@@H]1([C@H](C=C[C@H]([C@H]1O)O)/C=C/C)[C@H](C(=O)C)O,[C@H]1([C@H](C(=O)CC1)C/C=C\[C@H](O)C)CC(=O)O,[C@H]1([C@H](OC(=O)CCC/C=C/C1=O)CCC)O,[C@H]1([C@@H](CC(=O)O)CCC1=O)[C@H](/C=C\CC)O,CCC/C=C\1/[C@H]2CC[C@@H]([C@H]([C@H]2C(=O)O1)O)O,[C@H]1(C(=O)/C=C/C(=O)O[C@@H](CCCCC1)C)O,[C@H]1([C@H](C(=O)CC1)/C=C\CCCO)CC(=O)O,OCC\C=C/C[C@H]1[…	CCCCC1OC(=O)C2=C1CCC(O)C2O	FDB003991,SN00359052,SN00397459,SN00366460,SN00285363,SN00324638,SN00178028,SN00349504,SN00380230,FDB020516	0	0.2	4	0	0	-0.833333
ESI-	355.103	1.658	C16H20O9	16	20	9	0	0	0	0	0	0	0	CHO	30221288	11938100	2805036	10081658	24485042	13404448	95192208	30004468	32505468	[M-H]-	18.98	0.5625	1.25	354.706	0.293511	355.103	9	N/A	https://gnps.ucsd.edu/ProteoSAFe/result.jsp?task=f72bf0170ce1439aa318b500bead7605&view=view_all_clusters_withID&show=true#%7B%22main.cluster%20index_lowerinput%22%3A%229934%22%2C%22main.cluster%20index_upperinput%22%3A%229934%22%7D	1.0000000,0.9867452,0.9855645,0.9785783,0.9776067,0.9760192,0.9696944,0.9692294,0.9667604,0.9662288	COC1=CC=C(C=C1)C(CC=O)OC1OC(C(O)C(O)C1O)C(O)=O,COC1=CC=C(CC(OC2OC(C(O)C(O)C2O)C(O)=O)C=O)C=C1,CC(=O)CCC1=CC(OC2OC(C(O)C(O)C2O)C(O)=O)=C(O)C=C1,COC1=C(O)C=C(OC2OC(C(O)C(O)C2O)C(O)=O)C(CC=C)=C1,CC(=O)CCC1=CC(O)=C(OC2OC(C(O)C(O)C2O)C(O)=O)C=C1,COC1=C(OC2OC(C(O)C(O)C2O)C(O)=O)C=C(O)C(CC=C)=C1,COC1=C(O)C(OC2OC(C(O)C(O)C2O)C(O)=O)=CC(CC=C)=C1,COC1=C(O)C=CC(CC=C)=C1OC1OC(C(O)C(O)C1O)C(O)=O,COC1=C(OC2OC(…	HMDB0135745,HMDB0135743,HMDB0135704,HMDB0135268,HMDB0135703,HMDB0135267,HMDB0135259,HMDB0135266,HMDB0135265,HMDB0127986				1,0.934,0.916,0.916,0.88,0.879,0.87,0.836,0.834,0.808	COC1=CC(OC2OC(C(O)C(O)C2O)C(O)=O)=C(C=CCO)C=C1,[C@@H]1([C@@H]([C@H]([C@@H]([C@H](O1)CO)O)O)O)Oc1c(ccc(c1)OC)/C=C/C(=O)O,COC1=CC(\C=C\C(O)=O)=CC=C1O[C@@H]1O[C@H](CO)[C@@H](O)[C@H](O)[C@H]1O,[C@@H]1([C@@H]([C@H]([C@@H]([C@H](O1)CO)O)O)O)Oc1c(ccc(c1)/C=C/C(=O)O)OC,CC(=O)CCC1=CC(OC2OC(C(O)C(O)C2O)C(O)=O)=C(O)C=C1,[C@@H]1([C@@H]([C@H]([C@@H]([C@H](O1)CO)O)O)O)Oc1c(cc(cc1)/C=C/C(=O)OC)O,CC(=O)CCC1=CC(O…	COC1=CC(OC2OC(C(O)C(O)C2O)C(O)=O)=C(C=CCO)C=C1	HMDB0135658,SN00234795,FDB000256,SN00375649,HMDB0135704,SN00269844,HMDB0135703,HMDB0135260,HMDB0135262,HMDB0135259	0	0.217391	7	-2	-2	-0.125
ESI-	355.103	1.658	C16H20O9	16	20	9	0	0	0	0	0	0	0	CHO	5827741	11938100	24170738	9685194	24485042	18678702	115179792	51607144	94494976	[M+Cl]-	281.06	0.5625	1.25	354.706	0.293511	355.103	9	N/A	https://gnps.ucsd.edu/ProteoSAFe/result.jsp?task=f72bf0170ce1439aa318b500bead7605&view=view_all_clusters_withID&show=true#%7B%22main.cluster%20index_lowerinput%22%3A%229936%22%2C%22main.cluster%20index_upperinput%22%3A%229936%22%7D	1.0000000,0.9825691,0.9789417,0.9775614,0.9649766,0.9610055,0.9581082,0.9567588,0.9517797,0.9513605	COC1=CC=C(C=C1)C(CC=O)OC1OC(C(O)C(O)C1O)C(O)=O,[C@@]1([C@@H](c2ccc(cc2)O)CC(=O)OC)([C@@H]([C@H](OC1=O)[C@@H](CO)O)O)O,COC1=CC=C(CC(OC2OC(C(O)C(O)C2O)C(O)=O)C=O)C=C1,C=C[C@@H]1C2=CCOC(=O)C2=CO[C@H]1O[C@H]1[C@@H]([C@H]([C@@H]([C@@H](CO)O1)O)O)O,COC1=C(OC2OC(C(O)C(O)C2O)C(O)=O)C=C(O)C(CC=C)=C1,COC1=C(O)C=C(OC2OC(C(O)C(O)C2O)C(O)=O)C(CC=C)=C1,COC1=C(OC2OC(C(O)C(O)C2O)C(O)=O)C=CC(CC=C)=C1O,COC1=CC=C(C…	HMDB0135745,SN00242786,HMDB0135743,CHEBI:5321,HMDB0135267,HMDB0135268,HMDB0135265,HMDB0129982,HMDB0135704,HMDB0135260				1,0.953,0.913,0.887,0.876,0.868,0.837,0.778,0.748,0.743	[C@@H]1([C@@H]([C@H]([C@@H]([C@H](O1)CO)O)O)O)Oc1c(ccc(c1)OC)/C=C/C(=O)O,[C@@H]1([C@@H]([C@H]([C@@H]([C@H](O1)CO)O)O)O)Oc1cc(cc(c1)O)/C=C/C(=O)OC,[C@@H]1([C@@H]([C@H]([C@@H]([C@H](O1)CO)O)O)O)Oc1c(cc(cc1)/C=C/C(=O)OC)O,COC1=CC(\C=C\C(O)=O)=CC=C1O[C@@H]1O[C@H](CO)[C@@H](O)[C@H](O)[C@H]1O,[C@@H]1([C@@H]([C@H]([C@@H]([C@H](O1)CO)O)O)O)Oc1c(ccc(c1)/C=C/C(=O)O)OC,c12c(O[C@H]3[C@@H]([C@H]([C@@H]([C@H](…	[C@@H]1([C@@H]([C@H]([C@@H]([C@H](O1)CO)O)O)O)Oc1c(ccc(c1)OC)/C=C/C(=O)O	SN00234795,SN00333733,SN00269844,FDB000256,SN00375649,SN00263140,HMDB0135658,SN00317114,HMDB0135259,SN00373011	0	0.217391	7	-2	-2	-0.125
ESI-	178.051	1.806	C9H9NO3	9	9	3	1	0	0	0	0	0	0	CHON				1.07031e+07	3.70214e+06	1.35005e+07	1.04937e+08	2.25444e+08	1.43897e+08	[M-H]-	17.77	0.333333	1	177.852	0.147813	178.051	12	N/A	https://gnps.ucsd.edu/ProteoSAFe/result.jsp?task=f72bf0170ce1439aa318b500bead7605&view=view_all_clusters_withID&show=true#%7B%22main.cluster%20index_lowerinput%22%3A%221511%22%2C%22main.cluster%20index_upperinput%22%3A%221511%22%7D	1.0000000,0.9485719,0.9431162,0.8983457,0.8947644,0.8738348,0.8550887,0.7696028,0.7683427,0.7533337	N1C(=O)[C@@H](Oc2c1cccc2)OC,[H]OC(=O)C([H])([H])C([H])([H])C(=O)C1=C([H])C([H])=C([H])N=C1[H],c12c(ncc(c1O)OC)CCC2=O,c1cc(nc2C=CC(C(c12)O)O)O,c1ccc(c(c1)C(=O)CC(=O)O)N,C(=O)(C(=O)N)c1ccc(cc1)OC,COc1ccc2c(c1)OC/C/2=N\O,c1cc(ccc1C[C@H](C(=O)[O-])N)[O-],COC(=O)C1=CC=CC=C1NC=O,[H]OC1([H])C2=C([H])C(=O)C(=O)C([H])=C2N(C([H])([H])[H])C1([H])[H]	SN00340816,FDB022518,SN00281747,CHEBI:17244,CHEBI:131950,SN00344420,SN00074754,CHEBI:32774,FDB009831,FDB029362				1,0.712,0.635,0.625,0.57,0.531,0.485,0.411,0.404,0.4	COC(=O)C1=CC=CC=C1NC=O,C(=O)(C(=O)N)c1ccc(cc1)OC,c1ccc(c(c1)C(=O)CC(=O)O)N,c1cc(ccc1CC(=O)NC=O)O,c1cc(ccc1C[C@H](C(=O)[O-])N)[O-],CC(=O)NC1=CC=C(C=C1)C(=O)O,CC(=Nc1ccccc1C(=O)O)O,[H]OC(=O)C([H])([H])C([H])([H])C(=O)C1=C([H])C([H])=C([H])N=C1[H],c1(C/C(=N\O)/C(=O)O)ccccc1,OC(=O)CNC(=O)C1=CC=CC=C1	COC(=O)C1=CC=CC=C1NC=O	FDB009831,SN00344420,CHEBI:131950,SN00020657,CHEBI:32774,DB04500,CHEBI:36555,FDB022518,SN00341949,FDB001819	0.4	0.538462	6	3	2	0
ESI-	178.051	1.806	C9H9NO3	9	9	3	1	0	0	0	0	0	0	CHON							103558887	224573199	144535519	[M-H]-	509.74	0.333333	1	177.852	0.147813	178.051	12	N/A	https://gnps.ucsd.edu/ProteoSAFe/result.jsp?task=f72bf0170ce1439aa318b500bead7605&view=view_all_clusters_withID&show=true#%7B%22main.cluster%20index_lowerinput%22%3A%221509%22%2C%22main.cluster%20index_upperinput%22%3A%221509%22%7D	1.0000000,0.8932581,0.8833086,0.8314625,0.8284497,0.8088042,0.8084257,0.8056148,0.7597492,0.7469097	c1ccc(c(c1)C(=O)CC(=O)O)N,N1C(=O)[C@@H](Oc2c1cccc2)OC,c12c(ncc(c1O)OC)CCC2=O,COC(=O)C1=CC=CC=C1NC=O,[H]OC(=O)C([H])([H])C([H])([H])C(=O)C1=C([H])C([H])=C([H])N=C1[H],C(=O)(C(=O)N)c1ccc(cc1)OC,CC(=Nc1ccccc1C(=O)O)O,c1cc(nc2C=CC(C(c12)O)O)O,[H]OC1([H])C2=C([H])C(=O)C(=O)C([H])=C2N(C([H])([H])[H])C1([H])[H],CC(=O)NC1=CC=C(C=C1)C(=O)O	CHEBI:131950,SN00340816,SN00281747,FDB009831,FDB022518,SN00344420,CHEBI:36555,CHEBI:17244,FDB029362,DB04500				1,0.85,0.834,0.796,0.795,0.772,0.769,0.765,0.76,0.717	c1ccc(c(c1)C(=O)CC(=O)O)N,N1C(=O)[C@@H](Oc2c1cccc2)OC,c12c(ncc(c1O)OC)CCC2=O,COC(=O)C1=CC=CC=C1NC=O,[H]OC(=O)C([H])([H])C([H])([H])C(=O)C1=C([H])C([H])=C([H])N=C1[H],C(=O)(C(=O)N)c1ccc(cc1)OC,CC(=Nc1ccccc1C(=O)O)O,c1cc(nc2C=CC(C(c12)O)O)O,c1cc(ccc1C[C@H](C(=O)[O-])N)[O-],[H]OC1([H])C2=C([H])C(=O)C(=O)C([H])=C2N(C([H])([H])[H])C1([H])[H]	c1ccc(c(c1)C(=O)CC(=O)O)N	CHEBI:131950,SN00340816,SN00281747,FDB009831,FDB022518,SN00344420,CHEBI:36555,CHEBI:17244,CHEBI:32774,FDB029362	0.4	0.538462	6	3	2	0
ESI-	179.035	1.89	C9H8O4	9	8	4	0	0	0	0	0	0	0	CHO	2325261	2077888	4158983	7095929	9327050	8965629				[M-H]-	20.42	0.444444	0.888889	178.835	0.164912	179.035	12	N/A	https://gnps.ucsd.edu/ProteoSAFe/result.jsp?task=f72bf0170ce1439aa318b500bead7605&view=view_all_clusters_withID&show=true#%7B%22main.cluster%20index_lowerinput%22%3A%221559%22%2C%22main.cluster%20index_upperinput%22%3A%221559%22%7D	1.0000000,0.9962771,0.9882562,0.9795697,0.9713432,0.9617746,0.9544619,0.9526799,0.9508453,0.9470286	C[C@]12C=C[C@H](O1)[C@@H]1[C@H]2C(=O)OC1=O,COc1cccc2c1C(=O)O[C@H]2O,COc1ccc2c(c1)[C@@H](OC2=O)O,c1(C(=O)O)c(C=O)cccc1OC,Cc1c2COC(=O)c2c(cc1O)O,c12C(=O)OCc2ccc(c1OC)O,c12c(c(cc(c1)OC)O)C(=O)OC2,c12C(=O)OCc2ccc(c1O)OC,[H]OC(=O)C(=O)C([H])([H])C1=C([H])C(O[H])=C([H])C([H])=C1[H],c1(c(C(=O)O)cccc1OC)C=O	SN00136839,SN00125680,SN00125677,SN00309313,CHEBI:68194,SN00249452,SN00224143,SN00280975,FDB028517,SN00314156				1,0.993,0.966,0.799,0.682,0.673,0.653,0.652,0.645,0.644	C(C(=O)c1ccc(cc1)O)C(=O)O,OC(=O)C(=O)CC1=CC=C(O)C=C1,C(=O)(C(=O)O)c1ccc(cc1)OC,C[C@]12C=C[C@H](O1)[C@@H]1[C@H]2C(=O)OC1=O,C1[C@@H]2C=C[C@H]1[C@@H]([C@@H]2C(=O)[O-])C(=O)[O-],c1(c(cc(cc1C=O)C=O)OC)O,c1(c(cccc1O)COC=O)C=O,OC(=O)C1OC1C1=CC=C(O)C=C1,c1(C(=O)OC)c(C=O)cccc1O,c1(c(C(=O)OC)cccc1O)C=O	C(C(=O)c1ccc(cc1)O)C(=O)O	SN00342375,FDB030669,SN00224117,SN00136839,SN00133812,SN00269832,SN00366905,HMDB0125805,SN00368270,SN00380148	0.4	0.571429	6	2	2	0
ESI-	144.066	1.375	C6H11NO3	6	11	3	1	0	0	0	0	0	0	CHON				5.58876e+06	8.04523e+06	1.02308e+07				[M-H]-	23.74	0.5	1.83333	143.905	0.0948654	144.066	12	N/A	https://gnps.ucsd.edu/ProteoSAFe/result.jsp?task=f72bf0170ce1439aa318b500bead7605&view=view_all_clusters_withID&show=true#%7B%22main.cluster%20index_lowerinput%22%3A%22587%22%2C%22main.cluster%20index_upperinput%22%3A%22587%22%7D	1.0000000,0.9654119,0.9433287,0.9145403,0.9145217,0.9119539,0.9084487,0.8872189,0.8797990,0.8408385	[C@H]1([C@H]([C@H](CN1)C)O)C(=O)O,[C@@]1(CC(=O)O)([C@@H](CC1)N)O,[C@H]1(C(=O)O)NCCC[C@H]1O,[C@@H]1(N(CC[C@H]1O)C)C(=O)O,[C@@H]1(C(=O)O)C[C@@H](CCN1)O,[C@H]1(N[C@@H](C[C@@H]1O)C)C(=O)O,OC1CCC(NC1)C(O)=O,OCC1CNC(C1)C(O)=O,N1(C(=O)[C@@H](CC[C@H]1O)O)C,C(=O)(N)CCC(=O)OCC	SN00349555,SN00233921,SN00347479,SN00335431,SN00304069,SN00314392,FDB000528,FDB011874,SN00229982,SN00258454				1,0.866,0.859,0.858,0.841,0.836,0.833,0.807,0.805,0.8	[C@@]1(CC(=O)O)([C@@H](CC1)N)O,[C@H]1([C@H]([C@H](CN1)C)O)C(=O)O,OC1CCC(NC1)C(O)=O,[C@H]1(C(=O)O)NCCC[C@H]1O,N1(C(=O)[C@@H](CC[C@H]1O)O)C,[C@H]1(N[C@@H](C[C@@H]1O)C)C(=O)O,[C@@H]1(C(=O)O)C[C@@H](CCN1)O,OCC1CNC(C1)C(O)=O,C(=C\C)(/[C@@H](C(=O)O)N)\CO,[C@@H]1(N(CC[C@H]1O)C)C(=O)O	[C@@]1(CC(=O)O)([C@@H](CC1)N)O	SN00233921,SN00349555,FDB000528,SN00347479,SN00229982,SN00314392,SN00304069,FDB011874,SN00258780,SN00335431	0	0	2	-1	-2	-0.333333
ESI-	381.154	2.153	C19H26O8	19	26	8	0	0	0	0	0	0	0	CHO	23065162	29307316	26738766	4190237	5831660	3368004	26279656	29639040	14822367	[M-H]-	17.06	0.421053	1.36842	380.728	0.2716	381.154	9	N/A	https://gnps.ucsd.edu/ProteoSAFe/result.jsp?task=f72bf0170ce1439aa318b500bead7605&view=view_all_clusters_withID&show=true#%7B%22main.cluster%20index_lowerinput%22%3A%2210993%22%2C%22main.cluster%20index_upperinput%22%3A%2210993%22%7D	1.0000000,0.9511111,0.9202804,0.8689713,0.8584441,0.8558206,0.8326983,0.8228445,0.8106972,0.8027795	COC1=CC=C(C=CC(OC2OC(C(O)C(O)C2O)C(O)=O)C(C)C)C=C1,[H]OC(=O)[C@@]1([H])O[C@@]([H])(OC(=O)C([H])(C2=C([H])C([H])=C(C([H])=C2[H])C([H])([H])C([H])(C([H])([H])[H])C([H])([H])[H])C([H])([H])[H])[C@]([H])(O[H])[C@@]([H])(O[H])[C@]1([H])O[H],c12c([C@@H]([C@H](C2=O)C)O[C@H]2[C@@H]([C@H]([C@H](CO2)O)O)O)cc(c(c1C)[C@H](CO)O)C,[C@H]12[C@H](C[C@@](C[C@H](/C=C(\[C@H](C2)OC(=O)C)/C)OC(=O)C)(OO)C)OC(=O)C1=C,[C…	HMDB0132958,FDB027658,SN00245657,SN00298332,SN00365643,SN00401090,SN00311937,CHEBI:121658,SN00357766,SN00242089				1,0.99,0.987,0.97,0.957,0.95,0.939,0.927,0.918,0.867	[C@@H]12[C@]([C@H](C[C@H]2C(=C)C[C@@H]([C@@H]2[C@@H]1OC(=O)[C@H]2C)OC(=O)C(=C)CO)O)(CO)O,[C@@]12([C@@H]([C@H]3[C@H]([C@@H]([C@H]([C@@H]1[C@H](C[C@H]2O)OC(=O)C)C)O)OC(=O)C3=C)OC(=O)C)C,[C@]12([C@H]([C@@H]([C@H]([C@H]3[C@H]([C@H]1OC(=O)C)C(=C)C(=O)O3)OC(=O)C)C)[C@H](C[C@H]2O)O)C,COC1=CC=C(C=CC(OC2OC(C(O)C(O)C2O)C(O)=O)C(C)C)C=C1,[C@@]12([C@@H]([C@@H]3[C@@H]([C@H](C1)OC(=O)[C@H](CO)C)C(=C)C(=O)O3)[C…	[C@@H]12[C@]([C@H](C[C@H]2C(=C)C[C@@H]([C@@H]2[C@@H]1OC(=O)[C@H]2C)OC(=O)C(=C)CO)O)(CO)O	SN00401090,SN00255287,SN00309611,HMDB0132958,SN00365643,SN00311937,SN00282477,SN00403874,FDB019468,SN00261362	0	0.2	7	-1	-1	-0.526316
ESI-	199.007	1.605	C8H8O4S	8	8	4	0	1	0	0	0	0	0	CHOS				144205645	166824429	164399277	6896500	5072299	6579991	[M-H]-	545.85	0.5	1	198.785	0.215213	199.007	12	N/A	https://gnps.ucsd.edu/ProteoSAFe/result.jsp?task=f72bf0170ce1439aa318b500bead7605&view=view_all_clusters_withID&show=true#%7B%22main.cluster%20index_lowerinput%22%3A%222350%22%2C%22main.cluster%20index_upperinput%22%3A%222350%22%7D	1.0000000,0.9828743	OS(=O)(=O)OC1=CC=CC(C=C)=C1,C=Cc1ccc(cc1)OS(=O)(=O)O	HMDB0124988,CHEBI:82931				1,0.987	OS(=O)(=O)OC1=CC=CC(C=C)=C1,C=Cc1ccc(cc1)OS(=O)(=O)O	OS(=O)(=O)OC1=CC=CC(C=C)=C1	HMDB0124988,CHEBI:82931	0	0.4	5	1	0	0.25
ESI-	310.093	1.555	C14H17NO7	14	17	7	1	0	0	0	0	0	0	CHON	748887	798234	564759	6880279	2091298	5555828	8390104	8991480	10477133	[M-H]-	24.61	0.5	1.21429	309.747	0.253253	310.093	9	N/A	https://gnps.ucsd.edu/ProteoSAFe/result.jsp?task=f72bf0170ce1439aa318b500bead7605&view=view_all_clusters_withID&show=true#%7B%22main.cluster%20index_lowerinput%22%3A%227669%22%2C%22main.cluster%20index_upperinput%22%3A%227669%22%7D	1.0000000,0.9970259,0.9837910,0.9288300	N#CCc1ccc(O)cc1O[C@@H]1O[C@H](CO)[C@@H](O)[C@H](O)[C@H]1O,OCC1OC(OC(C#N)C2=CC(O)=CC=C2)C(O)C(O)C1O,OCC1OC(OC(C#N)C2=CC=C(O)C=C2)C(O)C(O)C1O,c1cc(ccc1C(C#N)O)O[C@H]1[C@@H]([C@H]([C@@H]([C@@H](CO)O1)O)O)O	CCMSLIB00004697261,FDB021854,FDB002626,CHEBI:10626				1,0.94,0.936,0.924	c1cc(ccc1C(C#N)O)O[C@H]1[C@@H]([C@H]([C@@H]([C@@H](CO)O1)O)O)O,OCC1OC(OC(C#N)C2=CC=C(O)C=C2)C(O)C(O)C1O,N#CCc1ccc(O)cc1O[C@@H]1O[C@H](CO)[C@@H](O)[C@H](O)[C@H]1O,OCC1OC(OC(C#N)C2=CC(O)=CC=C2)C(O)C(O)C1O	c1cc(ccc1C(C#N)O)O[C@H]1[C@@H]([C@H]([C@@H]([C@@H](CO)O1)O)O)O	CHEBI:10626,FDB002626,CCMSLIB00004697261,FDB021854	0	0.263158	7	0	-1	0
ESI-	327.108	1.685	C15H20O8	15	20	8	0	0	0	0	0	0	0	CHO	4364778	10558460	9979005	35912792	27867640	25973356	26371782	37968048	51174028	[M-H]-	68.23	0.533333	1.33333	326.743	0.257252	327.108	9	N/A	https://gnps.ucsd.edu/ProteoSAFe/result.jsp?task=f72bf0170ce1439aa318b500bead7605&view=view_all_clusters_withID&show=true#%7B%22main.cluster%20index_lowerinput%22%3A%228571%22%2C%22main.cluster%20index_upperinput%22%3A%228571%22%7D	1.0000000,0.9889898,0.9480393,0.9288860,0.9047440,0.8918616,0.8881078,0.8824105,0.8789850,0.8783750	CCC1=CC(OC)=C(OC2OC(C(O)C(O)C2O)C(O)=O)C=C1,CCC1=CC(OC)=CC(OC2OC(C(O)C(O)C2O)C(O)=O)=C1,[C@@H]12[C@H](C(=O)C=C2C)C=CO[C@H]1O[C@H]1[C@@H]([C@H]([C@@H]([C@H](O1)CO)O)O)O,CCOC1=C(OC2OC(CO)C(O)C(O)C2O)C=CC(C=O)=C1,OCC1OC(OC2=CC=CC=C2CCC(O)=O)C(O)C(O)C1O,[C@H]1([C@H]([C@@H]([C@H]([C@@H](O1)CO)O)O)O)Oc1ccc(cc1)[C@H](C(=O)O)C,Cc1cc(cc(c1C(=O)C)O)O[C@H]1[C@@H]([C@H]([C@@H]([C@H](O1)CO)O)O)O,[C@H]1([C@H](…	HMDB0127987,HMDB0128035,SN00290677,FDB016816,FDB017676,SN00373920,SN00034436,SN00345622,SN00228346,SN00302690				1,0.968,0.957,0.948,0.915,0.871,0.871,0.871,0.85,0.849	CCC1=CC(OC)=CC(OC2OC(C(O)C(O)C2O)C(O)=O)=C1,[C@H]1([C@H]([C@@H]([C@H]([C@@H](O1)CO)O)O)O)Oc1ccc(cc1)[C@H](C(=O)O)C,CCC1=CC(OC)=C(OC2OC(C(O)C(O)C2O)C(O)=O)C=C1,[C@@H]1([C@@H]([C@H]([C@@H]([C@H](O1)CO)O)O)O)Oc1ccc(cc1)CCC(=O)O,[C@@H]1([C@@H]([C@H]([C@@H]([C@H](O1)CO)O)O)O)Oc1ccc(C(=O)COC)cc1,OCC1OC(OC2=CC=CC=C2CCC(O)=O)C(O)C(O)C1O,Cc1cc(cc(c1C(=O)C)O)O[C@H]1[C@@H]([C@H]([C@@H]([C@H](O1)CO)O)O)O,C(O…	CCC1=CC(OC)=CC(OC2OC(C(O)C(O)C2O)C(O)=O)=C1	HMDB0128035,SN00373920,HMDB0127987,SN00302690,SN00344839,FDB017676,SN00034436,SN00320338,FDB016816,SN00160952	0	0.181818	6	-2	-2	-0.266667
ESI-	287.078	1.643	C12H16O8	12	16	8	0	0	0	0	0	0	0	CHO	655507	553557	225733	6527235	10265977	12863336	1106067	1525169	15134151	[M-H]-	29.55	0.666667	1.33333	286.757	0.242554	287.078	9	N/A	https://gnps.ucsd.edu/ProteoSAFe/result.jsp?task=f72bf0170ce1439aa318b500bead7605&view=view_all_clusters_withID&show=true#%7B%22main.cluster%20index_lowerinput%22%3A%226571%22%2C%22main.cluster%20index_upperinput%22%3A%226571%22%7D	1.0000000,0.9919384,0.9335243,0.7308778,0.6957192,0.6860628,0.6637407,0.6526599,0.6358559,0.6097403	C/C(=N\NC(=O)C(=O)NN)/c1cc2ccccc2oc1=O,COC1=CC=CC(=CNNC(=O)c2ccc(nn2)O)C1=O,Cc1c(CC(=O)OC)c(=O)n2c(n1)[nH]c(c1ccco1)n2,[C@@H]1([C@@H]([C@H]([C@@H]([C@H](O1)CO)O)O)O)Oc1cc(=O)oc(c1)C,Cc1c(c(=O)cco1)O[C@H]1[C@@H]([C@H]([C@@H]([C@H](O1)CO)O)O)O,c1cc(oc1CO[C@@H]1[C@@H]([C@H]([C@@H]([C@H](O1)CO)O)O)O)C=O,CC(=O)C1=C(OC2OC(CO)C(O)C(O)C2O)C=CO1,c1cc(c(cc1N)[N+](=O)[O-])Cc1ccc(cc1[N+](=O)[O-])N,C1=CC2C(C1…	SN00131642,CHEBI:106053,CHEBI:121008,SN00389205,SN00038321,SN00160724,FDB017683,SN00119366,CHEBI:104945,SN00256804				1,0.926,0.898,0.86,0.836,0.79,0.701,0.657,0.508,0.48	[C@@H]1([C@@H]([C@H]([C@@H]([C@H](O1)CO)O)O)O)Oc1cc(=O)oc(c1)C,OCC1OC(OC2=CC(O)=CC(O)=C2)C(O)C(O)C1O,[C@@H]1([C@@H]([C@@H]2O[C@H]1[C@@H](OC(=O)C)CO2)OC(=O)C)OC(=O)C,CC(=O)O[C@@H]1[C@H]2CO[C@H](O2)[C@@H]([C@H]1OC(=O)C)OC(=O)C,[C@@]12([C@@H]([C@H]([C@H](O1)CO2)OC(=O)C)OC(=O)C)COC(=O)C,C1(=C[C@H]([C@@H]([C@@H]([C@H]1O)O)O)OC(=C)C(=O)OC)C(=O)OC,Cc1c(c(=O)cco1)O[C@H]1[C@@H]([C@H]([C@@H]([C@H](O1)CO)O)…	[C@@H]1([C@@H]([C@H]([C@@H]([C@H](O1)CO)O)O)O)Oc1cc(=O)oc(c1)C	SN00389205,FDB014284,SN00342079,SN00122023,SN00347249,SN00256804,SN00038321,HMDB0132663,FDB017683,SN00160724	0	0.125	5	-3	-3	0
ESI-	193.05	3.938	C10H10O4	10	10	4	0	0	0	0	0	0	0	CHO	8.13472e+06	9.11872e+06	1.17799e+07	3.29272e+06	3.10722e+06	2.75366e+06	1.85759e+06	2.0405e+06	1.75077e+06	[M-H]-	44.08	0.4	1	192.834	0.165561	193.05	12	N/A	https://gnps.ucsd.edu/ProteoSAFe/result.jsp?task=f72bf0170ce1439aa318b500bead7605&view=view_all_clusters_withID&show=true#%7B%22main.cluster%20index_lowerinput%22%3A%222050%22%2C%22main.cluster%20index_upperinput%22%3A%222050%22%7D	1.0000000,0.9985381,0.9898331,0.9712850,0.9646121,0.9547998,0.9487738,0.9459945,0.9442471,0.9437679	c12c(C(=O)O[C@@](C1)(O)C)c(ccc2)O,c1(oc(=O)ccc1)/C=C/C(=O)[C@H](O)C,CC1OC(=O)C2=C(C=CC=C2O)C1O,c12c([C@@H](OC1=O)[C@@H](O)C)cccc2O,c12c([C@@H](OC1=O)CCO)cccc2O,C[C@@H]1Cc2ccc(c(c2C(=O)O1)O)O,C12=CO[C@@H](C(=C1CCOC2=O)C=O)C,CC1CC2=C(C(=O)O1)C(O)=CC(O)=C2,C1(=C/C(=C/CC)/OC1=O)/C=C/C(=O)O,c12c(c(ccc1O)O)C[C@H](OC2=O)C	SN00344085,SN00249363,FDB002698,SN00353766,SN00242849,SN00143341,SN00248655,FDB017896,SN00322166,SN00276958				1,0.965,0.932,0.785,0.746,0.509,0.499,0.492,0.489,0.484	COC(=O)/C=C/[C@@]1(C=CC(=O)C=C1)O,c1(oc(=O)ccc1)/C=C/C(=O)[C@H](O)C,C1(=C/C(=C/CC)/OC1=O)/C=C/C(=O)O,COC1=CC(=O)C=C[C@]21CCC(=O)O2,C12=CO[C@@H](C(=C1CCOC2=O)C=O)C,c12c(C(=O)O[C@@](C1)(O)C)c(ccc2)O,CC1OC(=O)C2=C(C=CC=C2O)C1O,c12c([C@@H](OC1=O)[C@@H](O)C)cccc2O,c12c([C@@H](OC1=O)CCO)cccc2O,C[C@@H]1Cc2ccc(c(c2C(=O)O1)O)O	COC(=O)/C=C/[C@@]1(C=CC(=O)C=C1)O	SN00013825,SN00249363,SN00322166,SN00130678,SN00248655,SN00344085,FDB002698,SN00353766,SN00242849,SN00143341	0.333333	0.5	6	2	2	-0.2
ESI-	295.118	2.153	C15H20O6	15	20	6	0	0	0	0	0	0	0	CHO	7219161	31650326	39893368	3062802	5140812	12394197	26575888	31785618	22162494	[M-H]-	114.48	0.4	1.33333	294.788	0.211531	295.118	12	N/A	https://gnps.ucsd.edu/ProteoSAFe/result.jsp?task=f72bf0170ce1439aa318b500bead7605&view=view_all_clusters_withID&show=true#%7B%22main.cluster%20index_lowerinput%22%3A%226939%22%2C%22main.cluster%20index_upperinput%22%3A%226939%22%7D	1.0000000,0.9865038,0.9831032,0.9751032,0.9662966,0.9427909,0.9389234,0.9327632,0.9274826,0.9088169	[C@@H]12[C@@](C(=O)O[C@@H]1[C@@H]([C@H]([C@H]1[C@](C2)(C(=O)C=C1)C)C)O)(O)CO,[C@H]1([C@H]([C@@H]([C@@H]([C@@H](CC(=O)O1)O)OCC)O)O)c1ccccc1,C1(=C[C@H]2[C@@H](C[C@]1(OO)C)OC(=O)C2=C)[C@H](CCC(=O)O)C,[C@H]12[C@H]([C@](C(=O)O2)(CO)O)[C@H](CC(=C)[C@H]2[C@@H]1[C@@H](C(=O)C2)C)O,[C@H]12[C@H](C(=C)C(=O)O2)[C@H](C/C(=C\CC[C@@]([C@@H]1O)(O)C)/C=O)O,C/C=C(\C)/C(=O)O[C@H]1C=CC(=O)O[C@H]1/C=C/[C@@H]([C@@H](C)…	SN00245030,SN00250313,SN00241731,SN00265289,SN00321260,SN00038383,SN00033751,SN00373361,SN00356074,SN00286140				1,0.755,0.665,0.659,0.647,0.642,0.641,0.626,0.608,0.608	OCC1OC(OC2=CC=C(CC=C)C=C2)C(O)C(O)C1O,[C@@H]1([C@@H]([C@H]([C@@H]([C@H](O1)CO)O)O)O)Oc1ccc(cc1)/C=C/C,[C@@]12([C@H]3[C@@]([C@@H]([C@H]1O2)O)([C@@](CC[C@@H]1[C@@H]3OC(=O)C1=C)(O)C)O)C,[C@H]12[C@H]([C@@](CC3=C([C@@H]1O)COC3=O)(O)C)C[C@@](C2)(C(=O)O)C,CC1(OC[C@@H]2[C@@H](O1)[C@@H]([C@H]([C@@H](O2)Oc1ccccc1)O)O)C,[C@]123[C@H]([C@@]([C@@H]([C@H]1O2)O)(O)C)[C@@H]1[C@@H](CC[C@]3(O)C)C(=C)C(=O)O1,C1(=C[C…	OCC1OC(OC2=CC=C(CC=C)C=C2)C(O)C(O)C1O	FDB021935,SN00251555,SN00322719,SN00261295,SN00069976,SN00349211,SN00241731,SN00321260,SN00235041,SN00265694	0	0.25	6	0	0	-0.533333
ESI-	339.072	1.654	C15H16O9	15	16	9	0	0	0	0	0	0	0	CHO	3044667	1601841	1976078	4351580	13137485	12382189	3890846	4743788	2316625	[M-H]-	11.43	0.6	1.06667	338.693	0.306611	339.072	9	N/A	https://gnps.ucsd.edu/ProteoSAFe/result.jsp?task=f72bf0170ce1439aa318b500bead7605&view=view_all_clusters_withID&show=true#%7B%22main.cluster%20index_lowerinput%22%3A%229133%22%2C%22main.cluster%20index_upperinput%22%3A%229133%22%7D	1.0000000,0.9973765,0.9917546,0.9909689,0.9768946,0.9708716,0.9647625,0.9407761,0.8914677,0.8897121	[C@@H]1([C@@H]([C@H]([C@@H]([C@H](O1)C(=O)O)O)O)O)Oc1c(/C=C/C(=O)O)cccc1,OC1C(OC2=CC=CC(C=CC(O)=O)=C2)OC(C(O)C1O)C(O)=O,OC1C(OC2=CC=CC=C2C2OC2C=O)OC(C(O)C1O)C(O)=O,OC1[C@H](OC2=CC=C(\C=C\C(O)=O)C=C2)OC([C@@H](O)[C@@H]1O)C(O)=O,OC1C(OC2=CC=CC(C=CC=O)=C2O)OC(C(O)C1O)C(O)=O,OC1C(OC2=CC=C(O)C(C=CC=O)=C2)OC(C(O)C1O)C(O)=O,OC1C(OC2=CC=C(O)C=C2C=CC=O)OC(C(O)C1O)C(O)=O,OC1C(OC2=C(C=CC=O)C=CC=C2O)OC(C(O)C…	SN00399326,HMDB0127983,HMDB0134059,FDB031506,HMDB0134051,HMDB0134056,HMDB0134057,HMDB0134052,HMDB0134050,HMDB0127984				1,0.986,0.984,0.977,0.973,0.956,0.938,0.904,0.898,0.855	OC1[C@H](OC2=CC=C(\C=C\C(O)=O)C=C2)OC([C@@H](O)[C@@H]1O)C(O)=O,OC1C(OC2=CC=CC(C=CC=O)=C2O)OC(C(O)C1O)C(O)=O,OC1C(OC2=CC=CC(C=CC(O)=O)=C2)OC(C(O)C1O)C(O)=O,OC1C(OC2=CC=C(O)C=C2C=CC=O)OC(C(O)C1O)C(O)=O,OC1C(OC2=CC=C(O)C(C=CC=O)=C2)OC(C(O)C1O)C(O)=O,[C@@H]1([C@@H]([C@H]([C@@H]([C@H](O1)C(=O)O)O)O)O)Oc1c(/C=C/C(=O)O)cccc1,OC1C(OC2=C(C=CC=O)C=CC=C2O)OC(C(O)C1O)C(O)=O,OC1C(OC(=O)C=CC2=CC=C(O)C=C2)OC(C(…	OC1[C@H](OC2=CC=C(\C=C\C(O)=O)C=C2)OC([C@@H](O)[C@@H]1O)C(O)=O	FDB031506,HMDB0134051,HMDB0127983,HMDB0134057,HMDB0134056,SN00399326,HMDB0134052,HMDB0128092,HMDB0127984,HMDB0134050	0	0.333333	8	-1	-1	0.133333
ESI-	211.061	1.565	C10H12O5	10	12	5	0	0	0	0	0	0	0	CHO	334092	3507665	2002649	21997764	8124033	13730629	5889664	11284106	9782216	[M-H]-	17.96	0.5	1.2	210.825	0.174673	211.061	12	N/A	https://gnps.ucsd.edu/ProteoSAFe/result.jsp?task=f72bf0170ce1439aa318b500bead7605&view=view_all_clusters_withID&show=true#%7B%22main.cluster%20index_lowerinput%22%3A%222858%22%2C%22main.cluster%20index_upperinput%22%3A%222858%22%7D	1.0000000,0.9556592,0.9484688,0.9398458,0.9337073,0.9239884,0.9223883,0.9169729,0.9043542,0.8815018	[C@H]12[C@@H](C(=CO[C@H]2O)C(=O)O)CC=C1CO,[C@]1(C2=C(C(=O)OCC2)COC1=O)(CC)O,c1(c(cc(cc1)O)C)OC[C@H](C(=O)O)O,[C@@H]1(C2=C(C(=O)OCC2)COC1=O)[C@@H](O)C,COC1=CC=CC=C1OCC(O)C(O)=O,c1(c(O[C@@H](CC(=O)O)C)cccc1O)O,[H]OC(=O)C([H])(O[H])C([H])([H])C1=C([H])C([H])=C(O[H])C(OC([H])([H])[H])=C1[H],COC1=CC=C(CC(O)C(O)=O)C=C1O,COC(CC1=CC=C(O)C(O)=C1)C(O)=O,[C@]12(O[C@H]3[C@@H](C1)O[C@@H]([C@@H]3O)C)OC(=O)C=C2	SN00304248,SN00295809,SN00233907,SN00364371,HMDB0060557,SN00237955,FDB022478,FDB029986,FDB029984,SN00392032				1,0.951,0.906,0.679,0.529,0.526,0.492,0.45,0.43,0.41	[C@]1(C2=C(C(=O)OCC2)COC1=O)(CC)O,[C@@H]1(C2=C(C(=O)OCC2)COC1=O)[C@@H](O)C,[C@H]1([C@@H]2[C@H](O2)C)[C@H](C=CC(=O)O1)OC(=O)C,[C@]12(O[C@H]3[C@@H](C1)O[C@@H]([C@@H]3O)C)OC(=O)C=C2,C[C@]12[C@@H]3C(=O)OC1=C[C@@H](C3(OC)OC)O2,[C@H]12[C@@H](C(=CO[C@H]2O)C(=O)O)CC=C1CO,[C@@]12([C@@H]3[C@H]([C@H]([C@@H]1C)O)OC(=O)C3=COC2)O,[C@H]12[C@H](C(=O)C[C@@H]1C(=O)OC)CC(=O)OC2,OCC1=COC(O)C2C1=CC(O)C21CO1,c1(c(O[C@…	[C@]1(C2=C(C(=O)OCC2)COC1=O)(CC)O	SN00295809,SN00364371,SN00306773,SN00392032,SN00142659,SN00304248,SN00305916,SN00303164,FDB012989,SN00237955	0	0.333333	5	0	0	-0.2
ESI-	237.113	3.507	C13H18O4	13	18	4	0	0	0	0	0	0	0	CHO	1.47493e+06	1.60972e+06	2.76349e+06	3.18293e+07	3.04513e+07	5.16298e+06	1.0781e+07	1.41695e+07	1.47362e+07	[M-H]-	28.04	0.307692	1.38462	236.848	0.151762	237.113	12	N/A	https://gnps.ucsd.edu/ProteoSAFe/result.jsp?task=f72bf0170ce1439aa318b500bead7605&view=view_all_clusters_withID&show=true#%7B%22main.cluster%20index_lowerinput%22%3A%224039%22%2C%22main.cluster%20index_upperinput%22%3A%224039%22%7D	1.0000000,0.9764223,0.9473998,0.9109406,0.8999971,0.8932375,0.8895568,0.8766864,0.8533918,0.8412172	C(=C\1/C2=C([C@H]([C@@H](CC2)O)O)C(=O)O1)\CCCC,CCC/C=C/1\C2=C([C@H]([C@@H](CC2)O)OC)C(=O)O1,c1(c(cc(cc1CCCCC)OC)O)C(=O)O,c1(c(cc(cc1O)OC)CCC)C(=O)OCC,COc1cc(ccc1OC[C@@H](CO)O)CC=C,C1(=C(C(C(=CC1=O)O)(C)C)O)C(=O)CCCC,c1([C@@H](C(=O)[C@@H](CC)C)C)oc(=O)c(c(c1)O)C,[C@]1(c2c(cc(cc2)C)O)(OC(OC1)(C)C)CO,[C@@H]1(C(=CC(=O)CC1(C)C)C(=O)O)CCC(=O)C,c1(c(cc(cc1O)OC)O)C(=O)CCCCC	SN00237365,SN00163566,SN00371034,SN00387027,SN00001353,SN00290464,SN00346383,SN00307752,SN00276940,SN00285140				1,0.948,0.903,0.856,0.839,0.817,0.784,0.759,0.758,0.747	C(=C\1/C2=C([C@H]([C@@H](CC2)O)O)C(=O)O1)\CCCC,CCC/C=C/1\C2=C([C@H]([C@@H](CC2)O)OC)C(=O)O1,c1([C@@H](C(=O)[C@@H](CC)C)C)oc(=O)c(c(c1)O)C,[C@]12([C@@]3(C[C@@](C[C@]1(CO3)C)(C(=C2)C(=O)C)O)C)O,CCCOC(=O)CCc1ccc(c(c1)OC)O,c12c(OC([C@@H]([C@H]1O)O)(C)C)ccc(c2)[C@@H](O)C,CCCC(=O)c1c(cc(c(c1O)CC)O)OC,C([C@H](Cc1c(ccc(c1)C(=O)C)O)O)(O)(C)C,[C@@H]12[C@H](C(=C)C(=O)O2)C(=O)O[C@@H]1CCCCCC,CCC(C)C(=O)c1c(cc…	C(=C\1/C2=C([C@H]([C@@H](CC2)O)O)C(=O)O1)\CCCC	SN00237365,SN00163566,SN00346383,SN00301090,CHEBI:78758,SN00376692,SN00021233,SN00236069,SN00248027,CHEBI:70395	0.111111	0.272727	5	1	1	-0.769231
ESI-	198.077	2.086	C9H13NO4	9	13	4	1	0	0	0	0	0	0	CHON				18335241	15671539	20931533	5807700	7251689	7063707	[M-H]-	10.4	0.444444	1.44444	197.856	0.144175	198.077	12	N/A	https://gnps.ucsd.edu/ProteoSAFe/result.jsp?task=f72bf0170ce1439aa318b500bead7605&view=view_all_clusters_withID&show=true#%7B%22main.cluster%20index_lowerinput%22%3A%222321%22%2C%22main.cluster%20index_upperinput%22%3A%222321%22%7D	1.0000000,0.9879407,0.7872443,0.6574875,0.6170607,0.6159898	CC(=O)C1=CC(=O)CC(O)C(CO)N1,C1CC(=O)[C@H]2[C@@H]([C@@H]1C[C@@H](C(=O)O)N)O2,N1(C(=O)[C@@H](C[C@H]1O)O)[C@@H]1C(=CCO1)C,CCOc1c(nc(o1)C(=O)OCC)C,CC1(OC(=O)C(=CN(C)C)C(=O)O1)C,CC/N=C/C1C(=O)OC(OC1=O)(C)C	FDB013820,CHEBI:85005,SN00264825,SN00125153,SN00120452,SN00133794				1,0.817,0.735,0.621,0.578,0.495	C1CC(=O)[C@H]2[C@@H]([C@@H]1C[C@@H](C(=O)O)N)O2,CC(=O)C1=CC(=O)CC(O)C(CO)N1,N1(C(=O)[C@@H](C[C@H]1O)O)[C@@H]1C(=CCO1)C,CC1(OC(=O)C(=CN(C)C)C(=O)O1)C,CC/N=C/C1C(=O)OC(OC1=O)(C)C,CCOc1c(nc(o1)C(=O)OCC)C	C1CC(=O)[C@H]2[C@@H]([C@@H]1C[C@@H](C(=O)O)N)O2	CHEBI:85005,FDB013820,SN00264825,SN00120452,SN00133794,SN00125153	0	0.166667	4	0	-1	-0.222222
ESI-	311.113	1.962	C15H20O7	15	20	7	0	0	0	0	0	0	0	CHO	11927621	28563557	26420035	26063319	32226749	19888297	17314143	26315707	66546201	[M-H]-	175.99	0.466667	1.33333	310.766	0.234392	311.113	11	N/A	https://gnps.ucsd.edu/ProteoSAFe/result.jsp?task=f72bf0170ce1439aa318b500bead7605&view=view_all_clusters_withID&show=true#%7B%22main.cluster%20index_lowerinput%22%3A%227730%22%2C%22main.cluster%20index_upperinput%22%3A%227730%22%7D	1.0000000,0.9894895,0.8820206,0.8794224,0.8713786,0.8691465,0.8510521,0.8444008,0.8415504,0.8348294	[C@@H]12[C@]([C@H](C[C@H]2C(=C)C[C@@H]([C@@H]2[C@@H]1OC(=O)C2=C)O)O)(COO)O,[C@@H]1([C@@H]([C@H]([C@@H]([C@H](O1)C(=O)O)O)O)O)O[C@H](c1ccccc1)CC,[C@H]12[C@@H]3[C@@H]([C@H]([C@H]([C@]([C@@H]2C=C[C@]1(OO)C)(O)C)O)O)C(=C)C(=O)O3,OC1C(O)C(OCCCC2=CC=CC=C2)OC(C1O)C(O)=O,[C@H]1([C@H]([C@@H]([C@H](O[C@H]1O)CO)O)O)OC(=O)[C@H](c1ccccc1)C,Cc1cccc(c1C(=O)C)O[C@H]1[C@@H]([C@H]([C@@H]([C@H](O1)CO)O)O)O,[C@@H]1(…	SN00312103,SN00230913,SN00345049,HMDB0135312,SN00238399,SN00041152,SN00257797,SN00392752,FDB013434,SN00166722				1,0.974,0.968,0.95,0.845,0.834,0.744,0.724,0.708,0.699	C(=Cc1ccc(cc1)O[C@H]1[C@@H]([C@H]([C@@H]([C@@H](CO)O1)O)O)O)CO,OCC1OC(OC2=C(O)C=C(CC=C)C=C2)C(O)C(O)C1O,Cc1cccc(c1C(=O)C)O[C@H]1[C@@H]([C@H]([C@@H]([C@H](O1)CO)O)O)O,[C@@H]1([C@@H]([C@H]([C@@H]([C@H](O1)CO)O)O)O)Oc1c(ccc(c1)CC=C)O,C[C@@H]1[C@H]([C@@H]([C@@H]([C@H](O1)OCC(=O)c1ccc(cc1)OC)O)O)O,[C@]1([C@@]2([C@@H]([C@H](C[C@]1(OC2=O)C)O)O)C)(/C=C/C(=C\C(=O)O)/C)O,[C@]12(/C(=C\[C@@H]3[C@H](C(=C)C(=O…	C(=Cc1ccc(cc1)O[C@H]1[C@@H]([C@H]([C@@H]([C@@H](CO)O1)O)O)O)CO	CHEBI:27588,FDB013434,SN00041152,SN00392752,SN00166722,SN00242591,SN00363771,HMDB0135312,SN00358649,SN00238399	0	0.217391	6	-1	-1	-0.4
ESI-	127.077	2.621	C7H12O2	7	12	2	0	0	0	0	0	0	0	CHO				1.78889e+06	2.91253e+06	3.37865e+06	1.42529e+07	1.68324e+07	1.89958e+07	[M-H]-	73.18	0.285714	1.71429	126.935	0.0648953	127.077	12	N/A	https://gnps.ucsd.edu/ProteoSAFe/result.jsp?task=f72bf0170ce1439aa318b500bead7605&view=view_all_clusters_withID&show=true#%7B%22main.cluster%20index_lowerinput%22%3A%22265%22%2C%22main.cluster%20index_upperinput%22%3A%22265%22%7D	1.0000000,0.9723854,0.9691204,0.9550898,0.9382287,0.9367987,0.9367987,0.9301213,0.9100279,0.9017892	[C@H]1([C@@H](CCC1=O)C)CO,CC\C=C/CCC(O)=O,C(=C(\CCC)/C)/C(=O)O,CCCC\C=C\C(O)=O,CCC(=C)C(=O)COC,[C@@H]1([C@@H](CCC1)C)C(=O)O,CC1(CCCC1)C(=O)O,[C@@H]1(C(=O)O)C[C@@H](CC1)C,C(=O)(/C=C/[C@@H](CC)C)O,CC\C=C/CC(=O)OC	SN00322370,FDB011956,SN00355820,FDB014144,FDB002173,SN00307044,CHEBI:41476,SN00226828,SN00378067,FDB017574				1,0.865,0.86,0.851,0.836,0.826,0.806,0.764,0.706,0.668	C=CCCCCC(=O)O,CC\C=C/CCC(O)=O,CCCC\C=C\C(O)=O,C(=C(\CCC)/C)/C(=O)O,CCC\C=C\C(=O)OC,C(=O)(/C=C/[C@@H](CC)C)O,OC(=O)CC(=C)C(C)C,CCOC(=O)CCC=C,CC(C)\C=C(/C)C(O)=O,CC1(CCCC1)C(=O)O	C=CCCCCC(=O)O	CHEBI:38363,FDB011956,FDB014144,SN00355820,FDB008088,SN00378067,SN00213984,FDB008237,FDB019477,CHEBI:41476	0	0.166667	2	0	0	-1.14286
ESI-	325.093	1.729	C15H18O8	15	18	8	0	0	0	0	0	0	0	CHO	28935445	4470521	19131777	21311355	13836836	11589408	30128103	18226567	39887051	[M-H]-	40.03	0.533333	1.2	324.73	0.270002	325.093	11	N/A	https://gnps.ucsd.edu/ProteoSAFe/result.jsp?task=f72bf0170ce1439aa318b500bead7605&view=view_all_clusters_withID&show=true#%7B%22main.cluster%20index_lowerinput%22%3A%228449%22%2C%22main.cluster%20index_upperinput%22%3A%228449%22%7D	1.0000000,0.9817240,0.9775540,0.9765659,0.9632174,0.9457084,0.9381716,0.9354443,0.9347834,0.9266476	OC1C(O)C(OC(CC=O)C2=CC=CC=C2)OC(C1O)C(O)=O,OC1C(O)C(OC(CC2=CC=CC=C2)C=O)OC(C1O)C(O)=O,OC1C(O)C(OC2=CC=CC=C2CCC=O)OC(C1O)C(O)=O,[C@@H]1([C@@H]([C@H]([C@@H]([C@H](O1)C(=O)O)O)O)O)OC(=O)[C@@H](c1ccccc1)C,OC1C(O)C(OC2=CC=CC(CCC=O)=C2)OC(C1O)C(O)=O,OC1C(O)C(OC2=CC=C(CCC=O)C=C2)OC(C1O)C(O)=O,OC1C(O)C(OC2=C(O)C=C(CC=C)C=C2)OC(C1O)C(O)=O,OC1C(O)C(OC(=O)CCC2=CC=CC=C2)OC(C1O)C(O)=O,COC1=C(OC2OC(C(O)C(O)C2O…	HMDB0135296,HMDB0135294,HMDB0134046,SN00290498,HMDB0135298,HMDB0135300,HMDB0135256,HMDB0125172,HMDB0127979,HMDB0128020				1,0.991,0.882,0.876,0.865,0.861,0.84,0.73,0.728,0.717	OC1C(O)C(OC(CC2=CC=CC=C2)C=O)OC(C1O)C(O)=O,[C@@H]1([C@@H]([C@H]([C@@H]([C@H](O1)C(=O)O)O)O)O)OC(=O)[C@@H](c1ccccc1)C,OC1C(O)C(OC2=CC=C(CCC=O)C=C2)OC(C1O)C(O)=O,OC1C(O)C(OC2=CC=CC(CCC=O)=C2)OC(C1O)C(O)=O,OC1C(O)C(OC2=C(O)C=C(CC=C)C=C2)OC(C1O)C(O)=O,OC1C(O)C(OC(=O)CCC2=CC=CC=C2)OC(C1O)C(O)=O,OC1C(O)C(OC(CC=O)C2=CC=CC=C2)OC(C1O)C(O)=O,OC1C(O)C(OC2=CC=CC=C2CCC=O)OC(C1O)C(O)=O,OC1C(O)C(OCC2OC2C2=CC=CC…	OC1C(O)C(OC(CC2=CC=CC=C2)C=O)OC(C1O)C(O)=O	HMDB0135294,SN00290498,HMDB0135300,HMDB0135298,HMDB0135256,HMDB0125172,HMDB0135296,HMDB0134046,HMDB0135308,HMDB0128020	0	0.272727	7	-1	-1	-0.133333
ESI-	425.144	2.041	C20H26O10	20	26	10	0	0	0	0	0	0	0	CHO	21596306	17542728	10170852	11115233	5359054	2759867	17399270	22995586	18869446	[M-H]-	23.33	0.5	1.3	424.669	0.33072	425.144	9	N/A	https://gnps.ucsd.edu/ProteoSAFe/result.jsp?task=f72bf0170ce1439aa318b500bead7605&view=view_all_clusters_withID&show=true#%7B%22main.cluster%20index_lowerinput%22%3A%2212573%22%2C%22main.cluster%20index_upperinput%22%3A%2212573%22%7D	1.0000000,0.9977900,0.9884260,0.9838860,0.9774811,0.9764288,0.9728931,0.9624759,0.9420270,0.9405104	CC(C)=CCC1=C(OC2OC(C(O)C(O)C2O)C(O)=O)C=CC(CC(O)C(O)=O)=C1,CC(C(O)=O)C1=C(O)C(CC=C(C)C)=C(OC2OC(C(O)C(O)C2O)C(O)=O)C=C1,CC(C(O)=O)C1=CC(OC2OC(C(O)C(O)C2O)C(O)=O)=C(O)C(CC=C(C)C)=C1,CC(C(O)=O)C1=C(OC2OC(C(O)C(O)C2O)C(O)=O)C(CC=C(C)C)=C(O)C=C1,CC(C(O)=O)C1=CC(O)=C(OC2OC(C(O)C(O)C2O)C(O)=O)C(CC=C(C)C)=C1,CC(C(=O)OC1OC(C(O)C(O)C1O)C(O)=O)C1=C(O)C(CC=C(C)C)=C(O)C=C1,CC(C)=CCC1=C(O)C=CC(CC(O)C(=O)OC2OC…	HMDB0133206,HMDB0134166,HMDB0134758,HMDB0134165,HMDB0134757,HMDB0134167,HMDB0133207,HMDB0134759,FDB012275,SN00303820				1,0.982,0.973,0.971,0.94,0.934,0.865,0.84,0.813,0.808	c1(c(O[C@H]2[C@@H]([C@H]([C@@H]([C@H](O2)CO)O)O)O)cc2c(c1)ccc(=O)o2)C[C@@H](C(O)(C)C)O,c1(c2c(ccc1O[C@H]1[C@@H]([C@H]([C@@H]([C@H](O1)CO)O)O)O)ccc(=O)o2)C[C@@H](C(O)(C)C)O,[C@H]1([C@H]([C@@H]([C@H]([C@@H](O1)CO)O)O)O)O[C@H](Cc1c(cc2oc(=O)ccc2c1)O)C(O)(C)C,[C@@H]1([C@@H]([C@H]([C@@H]([C@H](O1)CO)O)O)O)OC([C@H](Cc1c(cc2c(c1)ccc(=O)o2)O)O)(C)C,c1(c2c(ccc1O)ccc(=O)o2)C[C@H](O[C@H]1[C@@H]([C@H]([C@@H]…	c1(c(O[C@H]2[C@@H]([C@H]([C@@H]([C@H](O2)CO)O)O)O)cc2c(c1)ccc(=O)o2)C[C@@H](C(O)(C)C)O	SN00258872,SN00383420,SN00360944,SN00299557,SN00393055,SN00322708,HMDB0134166,HMDB0134165,HMDB0133206,FDB012275	0	0.2	8	-2	-2	-0.3
ESI-	285.171	4.335	C15H26O5	15	26	5	0	0	0	0	0	0	0	CHO	135914	236937	190394	19221150	4966936	5893168	6639846	7270325	7856954	[M-H]-	20.98	0.333333	1.73333	284.853	0.147424	285.171	12	N/A	https://gnps.ucsd.edu/ProteoSAFe/result.jsp?task=f72bf0170ce1439aa318b500bead7605&view=view_all_clusters_withID&show=true#%7B%22main.cluster%20index_lowerinput%22%3A%226478%22%2C%22main.cluster%20index_upperinput%22%3A%226478%22%7D	1.0000000,0.8599146,0.8146621,0.7369399,0.7224081,0.7123502,0.6567509,0.6248390,0.5449677,0.5293085	CC(C)C[C@H](C(=O)N)NC(=O)C1=C[C@H]([C@H]([C@@H](C1)O)O)[NH3+],CCCN1CCC(CC1)C2=NC3=C(C=CC=C3N2)C(=O)N,CCNC(=O)N[C@@H]1[C@H]2CO[C@H](O2)[C@@H]([C@H]1O)[NH+]1CCCC1,CC1=C(C(=O)O[C@@H]1O)[C@H](CCCCCCC[C@@H](C)O)O,CC1=C(C(=O)O[C@@H]1O)[C@@H](CCCCCCC(C)(C)O)O,CCCCCCC[C@H]([C@@H]([C@@H]1CC(=CC(=O)O1)OC)O)O,CN(C)CCN(CC1=CC=C(C=C1)OC)C2=NC=CC=N2,[C@@H]12O[C@@]1(CC[C@@H]1[C@@](O1)(CC[C@H]([C@H]2O)C(O)(C)C)C…	SN00003857,DB07330,SN00018523,SN00033644,SN00029619,SN00038860,DB11235,SN00263592,SN00041436,SN00336383				1,0.882,0.875,0.649,0.571,0.548,0.539,0.53,0.53,0.505	CCCCCCC[C@H]([C@@H]([C@@H]1CC(=CC(=O)O1)OC)O)O,CC1=C(C(=O)O[C@@H]1O)[C@H](CCCCCCC[C@@H](C)O)O,CC1=C(C(=O)O[C@@H]1O)[C@@H](CCCCCCC(C)(C)O)O,CC(C)C[C@H](C(=O)N)NC(=O)C1=C[C@H]([C@H]([C@@H](C1)O)O)[NH3+],CCCCCCCCCC[C@H]([C@H](CC(=O)[O-])O)C(=O)[O-],[C@@H]12O[C@@]1(CC[C@@H]1[C@@](O1)(CC[C@H]([C@H]2O)C(O)(C)C)CO)C,[C@@]12([C@H]([C@@](C[C@@H]2O)(C(C)C)O)[C@H](C[C@@]2([C@@H](O2)[C@H]1O)C)O)C,CCCN1CCC(CC…	CCCCCCC[C@H]([C@@H]([C@@H]1CC(=CC(=O)O1)OC)O)O	SN00038860,SN00033644,SN00029619,SN00003857,SN00041436,SN00263592,SN00336383,DB07330,SN00018523,SN00360325	0	0.04	3	-2	-2	-1.06667
ESI-	217.072	1.623	C9H14O6	9	14	6	0	0	0	0	0	0	0	CHO				12208429	16268698	15694504	26500649	18630851	22891049	[M-H]-	71.5	0.666667	1.55556	216.83	0.170385	217.072	12	N/A	https://gnps.ucsd.edu/ProteoSAFe/result.jsp?task=f72bf0170ce1439aa318b500bead7605&view=view_all_clusters_withID&show=true#%7B%22main.cluster%20index_lowerinput%22%3A%223134%22%2C%22main.cluster%20index_upperinput%22%3A%223134%22%7D	1.0000000,0.9439822,0.9275927,0.9178770,0.9126617,0.8783827,0.8667463,0.7145358,0.5497262,0.4757844	[C@]1([C@@H](C(=O)C[C@H](O1)C(=O)OCC)O)(O)C,[C@]1(C(=O)C[C@@H](O1)C(=O)OCC)([C@@H](O)C)O,[C@H]1(C(=C[C@@H]([C@@H]([C@@H]1O)O)O)C(=O)OC)OC,[C@H]12[C@@H](O[C@@H]([C@H]1OC(O2)(C)C)OC)C(=O)O,[C@H]12[C@@H](O[C@@H]([C@H]1OC(O2)(C)C)O)C(=O)OC,[C@H]12[C@H](O[C@@H]([C@@H]1O)C(=O)OC)OC(O2)(C)C,C1(=C[C@@H]([C@@H]([C@H]([C@H]1O)O)O)O)COC(=O)C,[C@H]1(C(=C([C@H]([C@H]1O)O)CO)CO)CC(=O)O,C(=O)(C(CC(=O)OC)CC(=O)O…	SN00359445,SN00370479,SN00275207,SN00379081,SN00380652,SN00274062,SN00381232,SN00322526,SN00355521,FDB000751				1,0.999,0.981,0.967,0.942,0.848,0.817,0.645,0.517,0.461	[C@H]12[C@@H](O[C@@H]([C@H]1OC(O2)(C)C)OC)C(=O)O,[C@]1([C@@H](C(=O)C[C@H](O1)C(=O)OCC)O)(O)C,[C@H]12[C@@H](O[C@@H]([C@H]1OC(O2)(C)C)O)C(=O)OC,[C@H]12[C@H](O[C@@H]([C@@H]1O)C(=O)OC)OC(O2)(C)C,[C@]1(C(=O)C[C@@H](O1)C(=O)OCC)([C@@H](O)C)O,[C@H]1(C(=C[C@@H]([C@@H]([C@@H]1O)O)O)C(=O)OC)OC,C1(=C[C@@H]([C@@H]([C@H]([C@H]1O)O)O)O)COC(=O)C,[C@H]1(C(=C([C@H]([C@H]1O)O)CO)CO)CC(=O)O,C(=O)(C(CC(=O)OC)CC(=O)O…	[C@H]12[C@@H](O[C@@H]([C@H]1OC(O2)(C)C)OC)C(=O)O	SN00379081,SN00359445,SN00380652,SN00274062,SN00370479,SN00275207,SN00381232,SN00322526,SN00355521,FDB000751	0	0	3	-3	-3	-0.222222
ESI-	437.143	1.643	C21H26O10	21	26	10	0	0	0	0	0	0	0	CHO	4111194	3048914	17751132	2443931	1954830	3992356	31524108	14543605	19267590	[M-H]-	163.74	0.47619	1.2381	436.655	0.345118	437.143	9	N/A	https://gnps.ucsd.edu/ProteoSAFe/result.jsp?task=f72bf0170ce1439aa318b500bead7605&view=view_all_clusters_withID&show=true#%7B%22main.cluster%20index_lowerinput%22%3A%2212904%22%2C%22main.cluster%20index_upperinput%22%3A%2212904%22%7D	1.0000000,0.9598173,0.9583333,0.9547987,0.9509428,0.9481144,0.9382006,0.9301177,0.9278990,0.9272920	[C@@H]12[C@@H]3[C@H](C(=C)C(=O)O3)[C@H](CC(=C1C(=O)C=C2CO[C@H]1[C@@H]([C@H]([C@@H]([C@H](O1)CO)O)O)O)C)O,CC(O)CC(=O)CC1=CC(OC2OC(CO)C(O)C(O)C2O)=CC2=C1C(=O)C=C(C)O2,[C@@H]12[C@@H]3[C@H](C(=C)C(=O)O3)C[C@H](C(=C1C(=O)C=C2CO[C@H]1[C@@H]([C@H]([C@@H]([C@H](O1)CO)O)O)O)C)O,C\C(CO)=C/CC1=C(O)C2=C(OC(C)=CC2=O)C=C1OC1OC(CO)C(O)C(O)C1O,c12c(c(c(c(c2)O)C/C=C(\CO[C@H]2[C@@H]([C@H]([C@@H]([C@H](O2)CO)O)O)O)…	SN00282030,FDB013234,SN00232761,FDB020273,SN00274450,SN00095167,SN00029148,SN00400242,CHEBI:81124,SN00322255				1,0.979,0.954,0.937,0.923,0.92,0.899,0.885,0.884,0.875	C\C(CO)=C/CC1=C(O)C2=C(OC(C)=CC2=O)C=C1OC1OC(CO)C(O)C(O)C1O,c12c(c(O[C@H]3[C@@H]([C@H]([C@@H]([C@H](O3)CO)O)O)O)cc(c1c(=O)cc(o2)C)O)C/C=C(/CO)\C,Cc1cc2cc(cc(c2c(c1C(=O)C)O)O[C@@H]1[C@]([C@H]([C@@H]([C@H](O1)CO)O)O)(CO)O)OC,Cc1cc2c(c(cc(c2c(c1C(=O)C)O)O[C@@H]1[C@@H]([C@H]([C@@H]([C@H](O1)CO)O)O)O)OC)CO,Cc1ccc(cc1)O[C@H]1[C@@H]([C@H]([C@@H]([C@H](O1)COC(=O)C)OC(=O)C)OC(=O)C)OC(=O)C,[C@@H]1([C@@H]([…	C\C(CO)=C/CC1=C(O)C2=C(OC(C)=CC2=O)C=C1OC1OC(CO)C(O)C(O)C1O	FDB020273,SN00400242,SN00173195,SN00173246,SN00122040,SN00322255,SN00074509,SN00086069,CHEBI:81124,SN00032698	0	0.25	9	-1	-1	-0.285714
ESI-	325.093	1.665	C15H18O8	15	18	8	0	0	0	0	0	0	0	CHO	5067883	17646697	22546243	25887175	27460631	26397697	30128103	20988837	13727109	[M-H]-	16.53	0.533333	1.2	324.73	0.270002	325.093	11	N/A	https://gnps.ucsd.edu/ProteoSAFe/result.jsp?task=f72bf0170ce1439aa318b500bead7605&view=view_all_clusters_withID&show=true#%7B%22main.cluster%20index_lowerinput%22%3A%228447%22%2C%22main.cluster%20index_upperinput%22%3A%228447%22%7D	1.0000000,0.9984334,0.9924198,0.9781195,0.9737271,0.9702013,0.9689562,0.9607737,0.9595967,0.9512230	OC1C(O)C(OC2=CC=CC=C2CCC=O)OC(C1O)C(O)=O,OC1C(O)C(OC(CC=O)C2=CC=CC=C2)OC(C1O)C(O)=O,OC1C(O)C(OC2=CC=CC(CCC=O)=C2)OC(C1O)C(O)=O,OC1C(O)C(OC2=CC=C(CCC=O)C=C2)OC(C1O)C(O)=O,COC1=C(OC2OC(C(O)C(O)C2O)C(O)=O)C=CC(C=C)=C1,OC1C(O)C(OC(CC2=CC=CC=C2)C=O)OC(C1O)C(O)=O,[C@@H]1([C@@H]([C@H]([C@@H]([C@H](O1)C(=O)O)O)O)O)OC(=O)[C@@H](c1ccccc1)C,COC1=CC(OC2OC(C(O)C(O)C2O)C(O)=O)=CC(C=C)=C1,OC1C(O)C(OC2=C(O)C=C(C…	HMDB0134046,HMDB0135296,HMDB0135298,HMDB0135300,HMDB0127979,HMDB0135294,SN00290498,HMDB0128020,HMDB0135256,SN00249364				1,0.985,0.98,0.969,0.967,0.965,0.958,0.958,0.904,0.883	OC1C(O)C(OC2=CC=C(CCC=O)C=C2)OC(C1O)C(O)=O,COC1=CC(OC2OC(C(O)C(O)C2O)C(O)=O)=CC(C=C)=C1,OC1C(O)C(OC2=CC=CC=C2CCC=O)OC(C1O)C(O)=O,OC1C(O)C(OC2=C(O)C=C(CC=C)C=C2)OC(C1O)C(O)=O,OCC=CC1=CC=C(OC2OC(C(O)C(O)C2O)C(O)=O)C=C1,OC1C(O)C(OC2=CC=CC(CCC=O)=C2)OC(C1O)C(O)=O,COC1=C(OC2OC(C(O)C(O)C2O)C(O)=O)C=CC(C=C)=C1,OCC1OC(OC2=CC=C(\C=C\C(O)=O)C=C2)C(O)C(O)C1O,OCC=CC1=CC=CC=C1OC1OC(C(O)C(O)C1O)C(O)=O,OC[C@H]1…	OC1C(O)C(OC2=CC=C(CCC=O)C=C2)OC(C1O)C(O)=O	HMDB0135300,HMDB0128020,HMDB0134046,HMDB0135256,HMDB0135655,HMDB0135298,HMDB0127979,FDB021360,HMDB0134047,FDB030894	0	0.272727	7	-1	-1	-0.133333
ESI-	279.087	2.077	C14H16O6	14	16	6	0	0	0	0	0	0	0	CHO	2.43379e+06	5.31468e+06	1.40316e+07	1.93794e+07	2.01454e+07	1.94661e+07	8.50173e+06	3.88967e+06	1.13922e+07	[M-H]-	17.46	0.428571	1.14286	278.775	0.224631	279.087	12	N/A	https://gnps.ucsd.edu/ProteoSAFe/result.jsp?task=f72bf0170ce1439aa318b500bead7605&view=view_all_clusters_withID&show=true#%7B%22main.cluster%20index_lowerinput%22%3A%226130%22%2C%22main.cluster%20index_upperinput%22%3A%226130%22%7D	1.0000000,0.9412587,0.9221758,0.9178829,0.9159453,0.8926997,0.8813536,0.8623896,0.8569826,0.8310727	c12c(C(=O)C[C@H]([C@@H]1O)C[C@@H](CC(=O)O)O)c(ccc2)O,c1(ccc(cc1)O)/C=C/C(=O)OC[C@H](COC(=O)C)O,c1([C@H]2C[C@@H](C(=O)O2)OC)c(c(cc(c1O)C)C(=O)C)O,c12c(cc(oc1=O)C[C@H](C[C@@H](O)C)O)cc(cc2O)O,[C@@H]1([C@@H]([C@H]([C@@H](CO1)O)O)O)OC(=O)/C=C/c1ccccc1,CC1(CC(=O)c2c(cc(cc2O1)OCC(=O)OC)O)C,c12c(C(=O)C[C@@H](C[C@H](OC(=O)C2)C)O)c(cc(c1)O)O,c12c(cc(c(=O)o2)[C@@H]([C@@H](O)C)O)cc(cc1OC)OC,c12c(c(c(c(c1O)C…	SN00306586,SN00323856,SN00257242,SN00277583,SN00389063,SN00077488,SN00255121,SN00237722,SN00263158,SN00391312				1,0.848,0.809,0.797,0.792,0.783,0.778,0.761,0.757,0.757	c12c(cc(c(=O)o2)[C@@H]([C@@H](O)C)O)cc(cc1OC)OC,[C@@H]1([C@@H]([C@H]([C@@H](CO1)O)O)O)OC(=O)/C=C/c1ccccc1,c1([C@H]2C[C@@H](C(=O)O2)OC)c(c(cc(c1O)C)C(=O)C)O,c1(ccc(cc1)O)/C=C/C(=O)OC[C@H](COC(=O)C)O,c1cc(c(cc1/C=C/C(=O)O[C@H]1CC[C@H]([C@H]1O)O)O)O,c12c(cc(oc1=O)C[C@H](C[C@@H](O)C)O)cc(cc2O)O,c12c(C(=O)C[C@H]([C@@H]1O)C[C@@H](CC(=O)O)O)c(ccc2)O,CC1(CC(=O)c2c(cc(cc2O1)OCC(=O)OC)O)C,c12c(C(=O)C[C@@H]…	c12c(cc(c(=O)o2)[C@@H]([C@@H](O)C)O)cc(cc1OC)OC	SN00237722,SN00389063,SN00257242,SN00323856,SN00143391,SN00277583,SN00306586,SN00077488,SN00255121,SN00358367	0.125	0.363636	7	1	1	-0.285714
ESI-	258.171	3.491	C13H25NO4	13	25	4	1	0	0	0	0	0	0	CHON							329808	407056	653158	[M-H]-	20.87	0.307692	1.92308	257.883	0.117276	258.171	4	N/A	https://gnps.ucsd.edu/ProteoSAFe/result.jsp?task=f72bf0170ce1439aa318b500bead7605&view=view_all_clusters_withID&show=true#%7B%22main.cluster%20index_lowerinput%22%3A%225114%22%2C%22main.cluster%20index_upperinput%22%3A%225114%22%7D	1	[H]C([H])([H])C([H])([H])C([H])([H])C([H])([H])C([H])([H])C(=O)O[C@]([H])(C([H])([H])C([O-])=O)C([H])([H])[N+](C([H])([H])[H])(C([H])([H])[H])C([H])([H])[H]	FDB022389				1	[H]C([H])([H])C([H])([H])C([H])([H])C([H])([H])C([H])([H])C(=O)O[C@]([H])(C([H])([H])C([O-])=O)C([H])([H])[N+](C([H])([H])[H])(C([H])([H])[H])C([H])([H])[H]	[H]C([H])([H])C([H])([H])C([H])([H])C([H])([H])C([H])([H])C(=O)O[C@]([H])(C([H])([H])C([O-])=O)C([H])([H])[N+](C([H])([H])[H])(C([H])([H])[H])C([H])([H])[H]	FDB022389	0	0	2	-2	-3	-1.07692
ESI-	367.103	1.697	C17H20O9	17	20	9	0	0	0	0	0	0	0	CHO	39417208	6306910	6685050	3992753	2272099	6354328	30539200	77380232	57240396	[M-H]-	99.25	0.529412	1.17647	366.693	0.30691	367.103	9	N/A	https://gnps.ucsd.edu/ProteoSAFe/result.jsp?task=f72bf0170ce1439aa318b500bead7605&view=view_all_clusters_withID&show=true#%7B%22main.cluster%20index_lowerinput%22%3A%2210433%22%2C%22main.cluster%20index_upperinput%22%3A%2210433%22%7D	1.0000000,0.9737217,0.9684920,0.9481583,0.9349341,0.9299981,0.9262812,0.9179486,0.8938468,0.8816467	COc1ccc(cc1)OCc1cccc(c1)C(=Nn1cc(cn1)N(=O)=O)O,c1cc(oc1)c1ccc2c(c1)C(=O)N1CCN(C[C@@H]1C(=O)N2)C(=O)C(=O)N,OC1C(O)C(OC2=CC=CC(CC3CCC(=O)O3)=C2)OC(C1O)C(O)=O,COC1=C(C=CC2=C1C=CO2)C(C)OC1OC(C(O)C(O)C1O)C(O)=O,CC1(CO)OC2=CC=CC(OC3OC(C(O)C(O)C3O)C(O)=O)=C2C=C1,COC1=C(OC2OC(C(O)C(O)C2O)C(O)=O)C=CC(C=CC(C)=O)=C1,C=C[C@H]1[C@@H](C(=O)C=C2C1=CCO/C/2=C\O)O[C@@H]1[C@H]([C@@H]([C@H]([C@@H](O1)O)O)O)O,CC1(C)O…	CHEBI:120995,SN00019677,HMDB0127742,HMDB0129399,HMDB0126423,HMDB0135673,SN00161409,HMDB0126422,HMDB0126419,SN00269190				1,0.999,0.911,0.889,0.871,0.863,0.859,0.851,0.845,0.842	COC1=C(OC2OC(C(O)C(O)C2O)C(O)=O)C=CC(C=CC(C)=O)=C1,OC1C(O)C(OC2=CC=CC(CC3CCC(=O)O3)=C2)OC(C1O)C(O)=O,[C@@H]12[C@@H](O1)C(=O)O[C@H](C2)c1ccc(cc1)O[C@H]1[C@@H]([C@H]([C@@H]([C@H](O1)CO)O)O)O,CC1(C)OC2=CC(O)=CC(OC3OC(C(O)C(O)C3O)C(O)=O)=C2C=C1,CC1(C)OC2=CC(OC3OC(C(O)C(O)C3O)C(O)=O)=CC(O)=C2C=C1,CC1(CO)OC2=CC=CC(OC3OC(C(O)C(O)C3O)C(O)=O)=C2C=C1,CC1(C)OC2=CC=CC(OC3OC(C(O)C(O)C3O)C(O)=O)=C2C2OC12,c12c(…	COC1=C(OC2OC(C(O)C(O)C2O)C(O)=O)C=CC(C=CC(C)=O)=C1	HMDB0135673,HMDB0127742,SN00269190,HMDB0126419,HMDB0126418,HMDB0126423,HMDB0126422,SN00365484,HMDB0126420,HMDB0126421	0	0.28	8	-1	-1	-0.117647
ESI-	367.103	1.697	C17H20O9	17	20	9	0	0	0	0	0	0	0	CHO	43704768	4657238	6380602	7889021	12822413	8736555	69765600	78596720	150379600	[M-H]-	216.75	0.529412	1.17647	366.693	0.30691	367.103	9	N/A	https://gnps.ucsd.edu/ProteoSAFe/result.jsp?task=f72bf0170ce1439aa318b500bead7605&view=view_all_clusters_withID&show=true#%7B%22main.cluster%20index_lowerinput%22%3A%2210434%22%2C%22main.cluster%20index_upperinput%22%3A%2210434%22%7D	1.0000000,0.9529725,0.9276719,0.9261383,0.9139850,0.8846379,0.8808643,0.8683401,0.8656876,0.8634068	c1cc(oc1)c1ccc2c(c1)C(=O)N1CCN(C[C@@H]1C(=O)N2)C(=O)C(=O)N,COc1ccc(cc1)OCc1cccc(c1)C(=Nn1cc(cn1)N(=O)=O)O,COC1=C(C=CC2=C1C=CO2)C(C)OC1OC(C(O)C(O)C1O)C(O)=O,C=C[C@H]1[C@@H](C(=O)C=C2C1=CCO/C/2=C\O)O[C@@H]1[C@H]([C@@H]([C@H]([C@@H](O1)O)O)O)O,OC1C(O)C(OC2=CC=CC(CC3CCC(=O)O3)=C2)OC(C1O)C(O)=O,CC1(CO)OC2=CC=CC(OC3OC(C(O)C(O)C3O)C(O)=O)=C2C=C1,COC1=C(OC2OC(C(O)C(O)C2O)C(O)=O)C=CC(C=CC(C)=O)=C1,CC(=Nc1…	SN00019677,CHEBI:120995,HMDB0129399,SN00161409,HMDB0127742,HMDB0126423,HMDB0135673,CHEBI:121466,HMDB0126422,SN00286688				1,0.904,0.844,0.839,0.831,0.809,0.806,0.802,0.794,0.792	COC1=C(OC2OC(C(O)C(O)C2O)C(O)=O)C=CC(C=CC(C)=O)=C1,OC1C(O)C(OC2=CC=CC(CC3CCC(=O)O3)=C2)OC(C1O)C(O)=O,CC1(C)OC2=C(C=C1)C(O)=C(OC1OC(C(O)C(O)C1O)C(O)=O)C=C2,C(O)[C@@H]1[C@H]([C@@H]([C@H]([C@@H](O1)Oc1c(cc2c(c1)oc(=O)cc2)OC)O)O)OC,[C@@H]12[C@@H](O1)C(=O)O[C@H](C2)c1ccc(cc1)O[C@H]1[C@@H]([C@H]([C@@H]([C@H](O1)CO)O)O)O,CC1(C)OC2=CC(O)=CC(OC3OC(C(O)C(O)C3O)C(O)=O)=C2C=C1,CC1(C)OC2=C(C=C1)C(OC1OC(C(O)C(…	COC1=C(OC2OC(C(O)C(O)C2O)C(O)=O)C=CC(C=CC(C)=O)=C1	HMDB0135673,HMDB0127742,HMDB0126420,SN00303975,SN00269190,HMDB0126419,HMDB0126421,HMDB0126423,SN00227584,HMDB0126418	0	0.28	8	-1	-1	-0.117647
ESI-	198.077	1.833	C9H13NO4	9	13	4	1	0	0	0	0	0	0	CHON				4722120	22201539	23569265	6494025	5193657	8054635	[M-H]-	17.4	0.444444	1.44444	197.856	0.144175	198.077	12	N/A	https://gnps.ucsd.edu/ProteoSAFe/result.jsp?task=f72bf0170ce1439aa318b500bead7605&view=view_all_clusters_withID&show=true#%7B%22main.cluster%20index_lowerinput%22%3A%222320%22%2C%22main.cluster%20index_upperinput%22%3A%222320%22%7D	1.0000000,0.9277044,0.7837141,0.7787640,0.7641456,0.7177667	CC(=O)C1=CC(=O)CC(O)C(CO)N1,C1CC(=O)[C@H]2[C@@H]([C@@H]1C[C@@H](C(=O)O)N)O2,CCOc1c(nc(o1)C(=O)OCC)C,N1(C(=O)[C@@H](C[C@H]1O)O)[C@@H]1C(=CCO1)C,CC/N=C/C1C(=O)OC(OC1=O)(C)C,CC1(OC(=O)C(=CN(C)C)C(=O)O1)C	FDB013820,CHEBI:85005,SN00125153,SN00264825,SN00133794,SN00120452				1,0.932,0.794,0.782,0.772,0.723	CC(=O)C1=CC(=O)CC(O)C(CO)N1,C1CC(=O)[C@H]2[C@@H]([C@@H]1C[C@@H](C(=O)O)N)O2,CCOc1c(nc(o1)C(=O)OCC)C,N1(C(=O)[C@@H](C[C@H]1O)O)[C@@H]1C(=CCO1)C,CC/N=C/C1C(=O)OC(OC1=O)(C)C,CC1(OC(=O)C(=CN(C)C)C(=O)O1)C	CC(=O)C1=CC(=O)CC(O)C(CO)N1	FDB013820,CHEBI:85005,SN00125153,SN00264825,SN00133794,SN00120452	0	0.166667	4	0	-1	-0.222222
ESI-	347.149	3.016	C19H24O6	19	24	6	0	0	0	0	0	0	0	CHO	5513138	16632055	16312511	6738933	4783084	6279536	9920985	18576662	12007886	[M-H]-	23.25	0.315789	1.26316	346.761	0.23863	347.149	9	N/A	https://gnps.ucsd.edu/ProteoSAFe/result.jsp?task=f72bf0170ce1439aa318b500bead7605&view=view_all_clusters_withID&show=true#%7B%22main.cluster%20index_lowerinput%22%3A%229551%22%2C%22main.cluster%20index_upperinput%22%3A%229551%22%7D	1.0000000,0.9910057,0.9782301,0.9768184,0.9732122,0.9688166,0.9661526,0.9493551,0.9227286,0.9165438	[C@@H]12[C@@H](OC(=O)C2=C)CC(=C)[C@@H](CC/C(=C/[C@H]1OC(=O)C(=C)C)/C)OO,[C@@H]12[C@@H]([C@H](/C(=C\CC/C(=C\[C@H]1OC(=O)C2=C)/C)/C=O)OC(=O)C(C)C)O,[C@H]12[C@@H]([C@H](C[C@]([C@@H]1C(=C)C=O)(C=C)C)OC(=O)[C@H](CO)C)C(=C)C(=O)O2,C1C/C(=C/[C@@H]2[C@@H]([C@@H]([C@@H](/C(=C/1)/C=O)O)OC(=O)C(C)C)C(=C)C(=O)O2)/C,[C@H]12[C@@H](C(=C)C(=O)O1)[C@@H](/C=C(/CC/C=C(/C2)\COC(=O)C(=C)CO)\C)O,C/C/1=C\CC/C(=C/[C@@H]…	SN00353815,SN00373882,SN00384875,SN00387866,SN00293349,CHEBI:7776,SN00243433,SN00338057,SN00366472,SN00397152				1,0.81,0.798,0.789,0.684,0.63,0.625,0.56,0.555,0.489	CC(C)C(=O)CC1=C(OCC(O)C(C)(C)O)C=CC2=C1OC(=O)C=C2,c1(C([C@@H](CO)O)(C)C)c(=O)oc2c(c1)cc1c(c2)O[C@H](C1)C(O)(C)C,c12c(cc(cc1)OCC[C@H](CC(=O)[C@@H](C(O)(C)C)O)C)oc(=O)cc2,c12c(cc(cc1)OC[C@H](C(=C)CC[C@H](C(O)(C)C)O)O)oc(=O)cc2,c12c(c(cc(c1)O)OC/C=C(/CC[C@@H](C(O)(C)C)O)\C)ccc(=O)o2,c12c(c(c(c3c1C=CC(O3)(C)C)C(=O)C)OC)[C@@H]([C@H](C(O2)(C)C)O)O,c12c(c(c(c3c1OC(C=C3)(C)C)OC)C(=O)C)OC([C@@H]([C@H]2O)O…	CC(C)C(=O)CC1=C(OCC(O)C(C)(C)O)C=CC2=C1OC(=O)C=C2	FDB018567,SN00340993,SN00334240,SN00317798,SN00233504,SN00394861,SN00228815,SN00161514,SN00174226,SN00373882	0.153846	0.3125	8	2	2	-0.631579
ESI-	163.04	3.436	C9H8O3	9	8	3	0	0	0	0	0	0	0	CHO	1493336	2671795	3385500	31374274	29668830	22484306	13669764	22624634	19486354	[M-H]-	85.24	0.333333	0.888889	162.858	0.142052	163.04	12	N/A	https://gnps.ucsd.edu/ProteoSAFe/result.jsp?task=f72bf0170ce1439aa318b500bead7605&view=view_all_clusters_withID&show=true#%7B%22main.cluster%20index_lowerinput%22%3A%221025%22%2C%22main.cluster%20index_upperinput%22%3A%221025%22%7D	1.0000000,0.9864842,0.9206785,0.9157821,0.9042778,0.8917570,0.8781132,0.8707602,0.8375082,0.8335941	CO[C@H]1c2ccccc2C(=O)O1,Cc1cccc2c1C(=O)O[C@H]2O,c12c(c(ccc2O)C)COC1=O,c1(c(=O)ccccc1)OC(=O)C,c1cc2c(cc1O)OCCC2=O,Cc1cc(cc2c1C(=O)CO2)O,Cc1c(ccc2c1OCC2=O)O,Cc1cc(c2c(c1)OCC2=O)O,c1(cc(c(=O)ccc1)O)C(=O)C,c1(OC(=O)C)c(C=O)cccc1	SN00118257,SN00119957,SN00231306,SN00287160,SN00034571,SN00148362,SN00144990,SN00150900,SN00338160,SN00353075				1,0.949,0.898,0.825,0.81,0.808,0.773,0.727,0.652,0.65	C(=O)(c1ccc(cc1)OC)C=O,c12c(OCO1)ccc(c2)CC=O,c12c(ccc(c1)C(=O)C)OCO2,c1(cc(c(=O)ccc1)O)C(=O)C,CC(=O)OC(=O)c1ccccc1,c12c(c(ccc2O)C)COC1=O,OC1=CC=CC=C1C1OC1C=O,c1(c(ccc(c1)C(=O)C)O)C=O,CC(=O)Oc1ccc(cc1)C=O,c1(c(=O)ccccc1)OC(=O)C	C(=O)(c1ccc(cc1)OC)C=O	SN00325459,SN00261534,SN00350043,SN00338160,CHEBI:36633,SN00231306,HMDB0134031,SN00259208,CHEBI:86559,SN00287160	0.5	0.6	6	3	3	-0.222222
ESI-	271.082	1.587	C12H16O7	12	16	7	0	0	0	0	0	0	0	CHO	1399837	5260467	3405700	30847153	7419924	38357215	38877483	4999687	32632539	[M-H]-	109.89	0.583333	1.33333	270.779	0.220693	271.082	11	N/A	https://gnps.ucsd.edu/ProteoSAFe/result.jsp?task=f72bf0170ce1439aa318b500bead7605&view=view_all_clusters_withID&show=true#%7B%22main.cluster%20index_lowerinput%22%3A%225763%22%2C%22main.cluster%20index_upperinput%22%3A%225763%22%7D	1.0000000,0.9965580,0.9746676,0.9695688,0.9146665,0.9088451,0.8933279,0.8690673	[C@H]1([C@@H]([C@@H]([C@H]([C@H](O1)CO)O)O)O)Oc1c(cccc1)O,Cc1cc(cc(c1C(=O)OC[C@@H]([C@@H](CO)O)O)O)O,[H][C@]1(CO)O[C@@]([H])(OC2=CC=C(O)C=C2)[C@]([H])(O)[C@@]([H])(O)[C@]1([H])O,c1(cc(c(cc1)O)O)C[C@H](C(=O)OC[C@H](CO)O)O,[C@H]1(c2c(cccc2O)O)[C@@H]([C@H]([C@@H]([C@H](O1)CO)O)O)O,[C@@H]1([C@@H]([C@@H](CC(=C1)C(=O)OC)O)O)OC(=C)C(=O)OC,[C@@H]12[C@H]([C@@H](O[C@H]2OC(=O)C[C@H]1C(=O)OC)C)C(=O)OC,c1(C(=…	SN00353616,SN00020747,FDB031074,SN00324940,SN00361524,SN00320027,SN00304061,SN00368521				1,0.685,0.668,0.65,0.612,0.596,0.566,0.472	[C@H]1([C@@H]([C@@H]([C@H]([C@H](O1)CO)O)O)O)Oc1c(cccc1)O,[C@@H]12[C@H]([C@@H](O[C@H]2OC(=O)C[C@H]1C(=O)OC)C)C(=O)OC,[C@@H]1([C@@H]([C@@H](CC(=C1)C(=O)OC)O)O)OC(=C)C(=O)OC,Cc1cc(cc(c1C(=O)OC[C@@H]([C@@H](CO)O)O)O)O,c1(cc(c(cc1)O)O)C[C@H](C(=O)OC[C@H](CO)O)O,[H][C@]1(CO)O[C@@]([H])(OC2=CC=C(O)C=C2)[C@]([H])(O)[C@@]([H])(O)[C@]1([H])O,[C@H]1(c2c(cccc2O)O)[C@@H]([C@H]([C@@H]([C@H](O1)CO)O)O)O,c1(C(=…	[C@H]1([C@@H]([C@@H]([C@H]([C@H](O1)CO)O)O)O)Oc1c(cccc1)O	SN00353616,SN00304061,SN00320027,SN00020747,SN00324940,FDB031074,SN00361524,SN00368521	0	0.176471	5	-2	-2	-0.166667
ESI-	427.124	1.951	C19H24O11	19	24	11	0	0	0	0	0	0	0	CHO	5955838	4858175	19962150	4020524	4619598	3461443	9982740	26294856	20959964	[M-H]-	74.04	0.578947	1.26316	426.647	0.35293	427.124	9	N/A	https://gnps.ucsd.edu/ProteoSAFe/result.jsp?task=f72bf0170ce1439aa318b500bead7605&view=view_all_clusters_withID&show=true#%7B%22main.cluster%20index_lowerinput%22%3A%2212633%22%2C%22main.cluster%20index_upperinput%22%3A%2212633%22%7D	1.0000000,0.8025715,0.7949682,0.7944293,0.7752934,0.7723152,0.7430728,0.7410777,0.6903985,0.6903333	C[N@@H+]1C[C@H](C[C@H]1c1nc(no1)c1ccc(cc1)OC(F)(F)F)NC(=O)CCC(=O)[O-],CC(C)=CCC1=C(OC2OC(C(O)C(O)C2O)C(O)=O)C=C(O)C(CC(O)=O)=C1O,CC(C)=CCC1=C(OC2OC(C(O)C(O)C2O)C(O)=O)C(CC(O)=O)=C(O)C=C1O,CC(C)=CCC1=C(O)C(CC(O)=O)=C(OC2OC(C(O)C(O)C2O)C(O)=O)C=C1O,CC(C)=CCC1=C(O)C(CC(=O)OC2OC(C(O)C(O)C2O)C(O)=O)=C(O)C=C1O,COCc1cn(nn1)[C@H]1CO[C@H]2[C@@H]1OC[C@H]2OC(=O)Nc1cccc(c1)C(F)(F)F,C[N@@H+](CCc1ccccn1)[C@H]1…	SN00018579,HMDB0125493,HMDB0125494,HMDB0125492,HMDB0125495,SN00010523,SN00025611,SN00012124,SN00388759,SN00164225				1,0.963,0.949,0.939,0.93,0.612,0.606,0.396,0.268,0.155	c1(c(c(c2c(c1OC)occ2)OC)CCC(=O)O)O[C@H]1[C@@H]([C@H]([C@@H]([C@H](O1)CO)O)O)O,CC(C)=CCC1=C(O)C(CC(O)=O)=C(OC2OC(C(O)C(O)C2O)C(O)=O)C=C1O,CC(C)=CCC1=C(OC2OC(C(O)C(O)C2O)C(O)=O)C=C(O)C(CC(O)=O)=C1O,CC(C)=CCC1=C(OC2OC(C(O)C(O)C2O)C(O)=O)C(CC(O)=O)=C(O)C=C1O,CC(=O)OCC1=C[C@]2([C@@H]3[C@@H]1[C@@H](OC=C3C(=O)O2)O[C@H]1[C@@H]([C@H]([C@@H]([C@H](O1)CO)O)O)O)C,CC(C)=CCC1=C(O)C(CC(=O)OC2OC(C(O)C(O)C2O)C(O)…	c1(c(c(c2c(c1OC)occ2)OC)CCC(=O)O)O[C@H]1[C@@H]([C@H]([C@@H]([C@H](O1)CO)O)O)O	SN00388759,HMDB0125492,HMDB0125493,HMDB0125494,SN00164225,HMDB0125495,SN00342949,SN00010523,SN00018579,SN00025611	0	0.185185	8	-3	-3	-0.105263
ESI-	329.087	1.665	C14H18O9	14	18	9	0	0	0	0	0	0	0	CHO	7003053	2365817	1422658	10100424	6155702	11026315	6741746	8292405	25513834	[M-H]-	26.64	0.642857	1.28571	328.72	0.280461	329.087	9	N/A	https://gnps.ucsd.edu/ProteoSAFe/result.jsp?task=f72bf0170ce1439aa318b500bead7605&view=view_all_clusters_withID&show=true#%7B%22main.cluster%20index_lowerinput%22%3A%228665%22%2C%22main.cluster%20index_upperinput%22%3A%228665%22%7D	1.0000000,0.9670498,0.9273750,0.6791507,0.6353574,0.6330113,0.6294576,0.6062250,0.5753443,0.5632804	c1cc(ccc1CN1CC[C@@H](C1)c1nc2cc(ccc2o1)F)Cl,c1ccc(c(c1)CN1CC[C@@H](C1)c1nc2cc(ccc2o1)Cl)F,c1cc(ccc1CN1CC[C@@H](C1)c1nc2cc(ccc2o1)Cl)F,Cn1c2c(nc1Oc1ccc3c(c1)OCO3)n(c(=O)n(c2=O)C)C,CCC1=CC(O)=C(O)C(OC2OC(C(O)C(O)C2O)C(O)=O)=C1,OCCC1=CC(O[C@@H]2OC([C@@H](O)[C@H](O)C2O)C(O)=O)=C(O)C=C1,OCCC1=CC=C(O[C@@H]2OC([C@@H](O)[C@H](O)C2O)C(O)=O)C(O)=C1,CCC1=CC(O)=C(OC2OC(C(O)C(O)C2O)C(O)=O)C(O)=C1,c1(c(C(=O)O)…	SN00032549,SN00032385,SN00032386,SN00045099,HMDB0128028,FDB031492,FDB031503,HMDB0128029,SN00244067,FDB004689				1,0.996,0.988,0.983,0.957,0.939,0.927,0.896,0.889,0.884	CCC1=CC(O)=C(OC2OC(C(O)C(O)C2O)C(O)=O)C(O)=C1,CCC1=CC(O)=C(O)C(OC2OC(C(O)C(O)C2O)C(O)=O)=C1,OCCC1=CC=C(O[C@@H]2OC([C@@H](O)[C@H](O)C2O)C(O)=O)C(O)=C1,OCCC1=CC(O[C@@H]2OC([C@@H](O)[C@H](O)C2O)C(O)=O)=C(O)C=C1,CC(=O)c1c(cc(cc1O)O[C@H]1[C@@H]([C@H]([C@@H]([C@H](O1)CO)O)O)O)O,[C@@H]1([C@@H]([C@H]([C@@H]([C@H](O1)CO)O)O)O)Oc1c(cc(cc1)O)CC(=O)O,c1(c(O[C@@H]2[C@@H]([C@H]([C@@H]([C@H](O2)CO)O)O)O)cc(cc1O…	CCC1=CC(O)=C(OC2OC(C(O)C(O)C2O)C(O)=O)C(O)=C1	HMDB0128029,HMDB0128028,FDB031503,FDB031492,SN00028883,SN00260832,SN00250022,SN00333189,SN00271308,SN00275249	0	0.157895	6	-3	-3	0
ESI-	353.088	1.654	C16H18O9	16	18	9	0	0	0	0	0	0	0	CHO	18870520	15339204	18268990	3315045	11865680	12595780	10488637	13251577	15283181	[M-H]-	17.19	0.5625	1.125	352.694	0.306261	353.088	9	N/A	https://gnps.ucsd.edu/ProteoSAFe/result.jsp?task=f72bf0170ce1439aa318b500bead7605&view=view_all_clusters_withID&show=true#%7B%22main.cluster%20index_lowerinput%22%3A%229830%22%2C%22main.cluster%20index_upperinput%22%3A%229830%22%7D	1.0000000,0.9408811,0.9388386,0.9327130,0.9276328,0.9248634,0.9234370,0.9144817,0.8718485,0.8687764	COC1=CC(OC2OC(C(O)C(O)C2O)C(O)=O)=C(C=CC=O)C=C1,[H]\C(=C(\C)C(=O)OC1OC(C(O)C(O)C1O)C(O)=O)C1=CC=CC=C1O,[H]\C(=C(\C)C(=O)OC1OC(C(O)C(O)C1O)C(O)=O)C1=CC(O)=CC=C1,[H]\C(=C(\C)C(=O)OC1OC(C(O)C(O)C1O)C(O)=O)C1=CC=C(O)C=C1,CC(=O)C=CC1=CC(OC2OC(C(O)C(O)C2O)C(O)=O)=C(O)C=C1,[H]\C(=C(\C)C(O)=O)C1=CC(OC2OC(C(O)C(O)C2O)C(O)=O)=CC=C1,CC(=O)C=CC1=CC(O)=C(OC2OC(C(O)C(O)C2O)C(O)=O)C=C1,[H]\C(=C(\C)C(O)=O)C1=CC=…	HMDB0135667,HMDB0133672,HMDB0133663,HMDB0133666,HMDB0135680,HMDB0133662,HMDB0135679,HMDB0133665,HMDB0133309,CHEBI:105728				1,0.987,0.984,0.982,0.969,0.925,0.894,0.855,0.839,0.834	COC1=CC(OC2OC(C(O)C(O)C2O)C(O)=O)=C(C=CC=O)C=C1,CC(=O)C=CC1=CC(O)=C(OC2OC(C(O)C(O)C2O)C(O)=O)C=C1,CC(=O)C=CC1=CC(OC2OC(C(O)C(O)C2O)C(O)=O)=C(O)C=C1,COC1=CC=C(C=CC(=O)OC2OC(C(O)C(O)C2O)C(O)=O)C=C1,[C@]1(O[C@H]([C@@H]([C@H](C1)O)O)OC(=O)/C=C/c1cc(c(cc1)O)O)(C(=O)O)C,[H]\C(=C(\C)C(O)=O)C1=CC=C(OC2OC(C(O)C(O)C2O)C(O)=O)C=C1,[H]\C(=C(\C)C(O)=O)C1=CC(OC2OC(C(O)C(O)C2O)C(O)=O)=CC=C1,[H]\C(=C(\C)C(=O)OC1…	COC1=CC(OC2OC(C(O)C(O)C2O)C(O)=O)=C(C=CC=O)C=C1	HMDB0135667,HMDB0135679,HMDB0135680,HMDB0135670,SN00300295,HMDB0133665,HMDB0133662,HMDB0133666,HMDB0133663,HMDB0133668	0	0.304348	8	-1	-1	0
ESI-	227.092	1.973	C11H16O5	11	16	5	0	0	0	0	0	0	0	CHO	3.63073e+06	3.1503e+06	2.20719e+07	4.03617e+07	4.33915e+07	4.04468e+07	1.55478e+07	3.45721e+07	2.45474e+07	[M-H]-	22.53	0.454545	1.45455	226.838	0.161573	227.092	12	N/A	https://gnps.ucsd.edu/ProteoSAFe/result.jsp?task=f72bf0170ce1439aa318b500bead7605&view=view_all_clusters_withID&show=true#%7B%22main.cluster%20index_lowerinput%22%3A%223603%22%2C%22main.cluster%20index_upperinput%22%3A%223603%22%7D	1.0000000,0.9893570,0.9782938,0.9727319,0.9504711,0.9486304,0.9271837,0.9254837,0.8965497,0.8572834	C[C@H]1C[C@H]([C@H]2[C@@H]1[C@@H](OC=C2C(=O)OC)O)O,C[C@H]1[C@H](C[C@H]2[C@@H]1[C@@H](OC=C2C(=O)OC)O)O,[C@@H]12[C@@H]([C@@H](C(=O)O[C@H]1OC)CO)CC=C2CO,[C@]1([C@H](COC1=O)CO)([C@H](/C=C/C=C/C)O)O,c1(cc(cc(=O)o1)OC)[C@@H]([C@@H](O)CCC)O,[C@H]12[C@@H](C(=O)OC)COC(=O)[C@H]1[C@@H]([C@@H](C2)O)C,[C@@H]1([C@@]([C@](C(=O)C1=C)(O)C)(C(C)C)O)C(=O)O,C[C@@H](c1c(c(cc(=O)o1)OC)CO)[C@H](C)O,[C@]1([C@H]([C@H](C[…	SN00143374,SN00143467,SN00340253,SN00385296,SN00352359,SN00240200,SN00265046,SN00003446,SN00393782,CHEBI:73749				1,0.908,0.76,0.748,0.708,0.647,0.643,0.634,0.604,0.56	[C@H]12[C@@H](O2)C[C@H](OC(=O)CC(=O)C[C@H]1OC)C,[C@H]12[C@@H](C(=O)OC)COC(=O)[C@H]1[C@@H]([C@@H](C2)O)C,COC(=O)C(C1CCCC(=O)C1)C(=O)OC,CC1(C[C@@H]([C@@H](CO1)CCC(=O)[O-])C(=O)[O-])C,[C@@H]12[C@@H]([C@@H](C(=O)O[C@H]1OC)CO)CC=C2CO,c1(cc(c(c(c1)OC)O)OC)C[C@@H](CO)O,[C@@]12([C@]3(O[C@H](O[C@@H]1[C@@H](CC3)CC)CC2=O)O)O,c1(c(c(cc(c1)C[C@@H](CO)O)O)OC)OC,C[C@@]12C=C[C@@H](O1)C([C@@H]2C(=O)OC)(OC)OC,[C@@…	[C@H]12[C@@H](O2)C[C@H](OC(=O)CC(=O)C[C@H]1OC)C	SN00385736,SN00240200,FDB010146,SN00047323,SN00340253,SN00224392,SN00298983,SN00273744,SN00142653,SN00404564	0	0.176471	4	-1	-1	-0.545455
ESI-	244.118	2.543	C11H19NO5	11	19	5	1	0	0	0	0	0	0	CHON	71256	26685	0	5489796	4660712	3733895	4059773	4047692	6636228	[M-H]-	55.07	0.454545	1.72727	243.845	0.154584	244.118	8	N/A	https://gnps.ucsd.edu/ProteoSAFe/result.jsp?task=f72bf0170ce1439aa318b500bead7605&view=view_all_clusters_withID&show=true#%7B%22main.cluster%20index_lowerinput%22%3A%224413%22%2C%22main.cluster%20index_upperinput%22%3A%224413%22%7D	1.0000000,0.9708683,0.9141228,0.7752417,0.6473874	[C@@H]1([C@@H]([C@H](O[C@@H](C1)OC)C)OC(=O)C)NC(=O)C,C[C@H](C(=O)[O-])N[C@@H](CCCNC(=N)N)C(=O)O,[C@H]12[C@H](O[C@H]([C@@H]1N(C(=O)C)C)CO)OC(O2)(C)C,CC(=O)C(CC(=O)OC)NC(=O)OC(C)(C)C,CC(=O)CC(=O)O[C@H](CC(=O)[O-])C[N+](C)(C)C	SN00265496,CHEBI:67037,SN00227722,DB07696,CHEBI:84841				1,0.855,0.751,0.727,0.576	[C@@H]1([C@@H]([C@H](O[C@@H](C1)OC)C)OC(=O)C)NC(=O)C,CC(=O)CC(=O)O[C@H](CC(=O)[O-])C[N+](C)(C)C,[C@H]12[C@H](O[C@H]([C@@H]1N(C(=O)C)C)CO)OC(O2)(C)C,C[C@H](C(=O)[O-])N[C@@H](CCCNC(=N)N)C(=O)O,CC(=O)C(CC(=O)OC)NC(=O)OC(C)(C)C	[C@@H]1([C@@H]([C@H](O[C@@H](C1)OC)C)OC(=O)C)NC(=O)C	SN00265496,CHEBI:84841,SN00227722,CHEBI:67037,DB07696	0	0	3	-2	-3	-0.545455
ESI-	397.149	1.907	C19H26O9	19	26	9	0	0	0	0	0	0	0	CHO	7415283	21503274	5975907	2180994	2392460	3662702	35899764	51794360	130267776	[M-H]-	213.12	0.473684	1.36842	396.706	0.29446	397.149	9	N/A	https://gnps.ucsd.edu/ProteoSAFe/result.jsp?task=f72bf0170ce1439aa318b500bead7605&view=view_all_clusters_withID&show=true#%7B%22main.cluster%20index_lowerinput%22%3A%2211646%22%2C%22main.cluster%20index_upperinput%22%3A%2211646%22%7D	1.0000000,0.9913408,0.9807373,0.9609367,0.9396800,0.9358608,0.9268770,0.9024290,0.8280859,0.8271763	COC1=CC=C(CC(OC2OC(C(O)C(O)C2O)C(O)=O)C(=O)C(C)C)C=C1,COC1=CC=C(C=C1)C(CC(=O)C(C)C)OC1OC(C(O)C(O)C1O)C(O)=O,COC1=CC=C(CCC(=O)C(C)COC2OC(C(O)C(O)C2O)C(O)=O)C=C1,COC1=CC=C(CCC(=O)C(C)(C)OC2OC(C(O)C(O)C2O)C(O)=O)C=C1,[C@@H]1([C@@H]([C@H]([C@@H]([C@H](O1)COC(=O)CC(=O)O)O)O)O)Oc1c(ccc(c1)C(C)C)C,COC(=O)CC(O)CCC#CC#CC(OC1OC(CO)C(O)C(O)C1O)C=C,COC(=O)C1=CC(OC2OC(CO)C(O)C(O)C2O)=C(O)C(CC=C(C)C)=C1,[C@@H]…	HMDB0132967,HMDB0132960,HMDB0132964,HMDB0132966,SN00346851,FDB020740,FDB019819,SN00351694,SN00281261,SN00004527				1,0.951,0.883,0.762,0.728,0.673,0.669,0.652,0.615,0.583	c12c(C(=O)O[C@H]([C@@H]1O)C[C@@H]([C@@H](C(=O)CCC[C@@H](O)C)O)O)c(cc(c2)OC)O,[C@@H]1([C@@H]([C@H]([C@@H]([C@H](O1)COC(=O)CC(=O)O)O)O)O)Oc1c(ccc(c1)C(C)C)C,c12c(C(=O)O[C@H]([C@@H]1O)C[C@@H]([C@@H]([C@H](/C=C/C[C@@H](O)C)O)O)O)c(cc(c2)OC)O,c12c(C(=O)O[C@@H]1[C@@H](C[C@@H]([C@@H]([C@@H](/C=C/C[C@@H](O)C)O)O)O)O)c(cc(c2)OC)O,COC(=O)C1=CC(OC2OC(CO)C(O)C(O)C2O)=C(O)C(CC=C(C)C)=C1,COC1=CC=C(CCC(=O)C(C)(…	c12c(C(=O)O[C@H]([C@@H]1O)C[C@@H]([C@@H](C(=O)CCC[C@@H](O)C)O)O)c(cc(c2)OC)O	SN00401001,SN00346851,SN00281261,SN00355493,FDB019819,HMDB0132966,HMDB0132964,HMDB0132967,HMDB0132960,SN00351694	0	0.172414	7	-2	-2	-0.421053
ESI-	425.144	3.053	C20H26O10	20	26	10	0	0	0	0	0	0	0	CHO	24145838	14286605	18269692	2816482	4001572	4939444	17589344	17247964	12800992	[M-H]-	14.2	0.5	1.3	424.669	0.33072	425.144	9	N/A	https://gnps.ucsd.edu/ProteoSAFe/result.jsp?task=f72bf0170ce1439aa318b500bead7605&view=view_all_clusters_withID&show=true#%7B%22main.cluster%20index_lowerinput%22%3A%2212574%22%2C%22main.cluster%20index_upperinput%22%3A%2212574%22%7D	1.0000000,0.9899663,0.9846598,0.9839675,0.9784344,0.9771814,0.9766813,0.9709247,0.9653172,0.9623742	CC(C(O)=O)C1=C(O)C(CC=C(C)C)=C(OC2OC(C(O)C(O)C2O)C(O)=O)C=C1,[C@@H]1([C@@H]([C@H]([C@@H]([C@H](O1)CO)O)O)O)OC/C(=C/COc1c(cc(cc1)/C=C/C(=O)O)O)/C,CC(C(=O)OC1OC(C(O)C(O)C1O)C(O)=O)C1=C(O)C(CC=C(C)C)=C(O)C=C1,CC(C(O)=O)C1=C(OC2OC(C(O)C(O)C2O)C(O)=O)C(CC=C(C)C)=C(O)C=C1,CC(C)=CCC1=C(OC2OC(C(O)C(O)C2O)C(O)=O)C=CC(CC(O)C(O)=O)=C1,CC(C(O)=O)C1=CC(OC2OC(C(O)C(O)C2O)C(O)=O)=C(O)C(CC=C(C)C)=C1,CC(C)=CCC1=C…	HMDB0134166,SN00303820,HMDB0134167,HMDB0134165,HMDB0133206,HMDB0134758,HMDB0133207,HMDB0134759,SN00333372,HMDB0134757				1,0.989,0.989,0.984,0.98,0.979,0.978,0.976,0.964,0.959	CC(C(O)=O)C1=C(O)C(CC=C(C)C)=C(OC2OC(C(O)C(O)C2O)C(O)=O)C=C1,[C@@H]1([C@@H]([C@H]([C@@H]([C@H](O1)CO)O)O)O)OC/C(=C/COc1c(cc(cc1)/C=C/C(=O)O)O)/C,CC(C(=O)OC1OC(C(O)C(O)C1O)C(O)=O)C1=C(O)C(CC=C(C)C)=C(O)C=C1,CC(C(O)=O)C1=C(OC2OC(C(O)C(O)C2O)C(O)=O)C(CC=C(C)C)=C(O)C=C1,CC(C)=CCC1=C(O)C=CC(CC(O)C(=O)OC2OC(C(O)C(O)C2O)C(O)=O)=C1,CC(C)=CCC1=C(OC2OC(C(O)C(O)C2O)C(O)=O)C=CC(CC(O)C(O)=O)=C1,CC(C(O)=O)C1=C…	CC(C(O)=O)C1=C(O)C(CC=C(C)C)=C(OC2OC(C(O)C(O)C2O)C(O)=O)C=C1	HMDB0134166,SN00303820,HMDB0134167,HMDB0134165,HMDB0133207,HMDB0133206,HMDB0134758,HMDB0134759,HMDB0134757,SN00299557	0	0.2	8	-2	-2	-0.3
ESI-	299.149	4.348	C15H24O6	15	24	6	0	0	0	0	0	0	0	CHO	797539	2.09663e+06	333576	1.44228e+07	1.57179e+07	1.30844e+07	1.5785e+07	6.18426e+06	1.02721e+07	[M-H]-	28.5	0.4	1.6	298.815	0.185032	299.149	12	N/A	https://gnps.ucsd.edu/ProteoSAFe/result.jsp?task=f72bf0170ce1439aa318b500bead7605&view=view_all_clusters_withID&show=true#%7B%22main.cluster%20index_lowerinput%22%3A%227155%22%2C%22main.cluster%20index_upperinput%22%3A%227155%22%7D	1.0000000,0.8442153,0.7929247,0.7919589,0.7873801,0.7778468,0.7604347,0.7010773,0.6702216,0.6550622	[C@]1([C@@](C[C@H](CC1(C)C)O)(CO)O)(/C=C/C(=C\C(=O)O)/C)O,C1(=CC(=O)OC1)[C@H]([C@@H](COC(=O)CCCCCCC)O)O,[C@@]12([C@]3([C@@H](C[C@@H]2OC(=O)C3)C)C[C@H]([C@@]([C@]1(CO)C)(O)C)O)O,[C@]12([C@H]([C@@H](CO1)O)OC(=O)CCCCCCC)CC(=O)OC2,[C@]12([C@H]3[C@H]([C@@H](C[C@@]1(OCC2=C)O)C)C[C@H]([C@@]([C@@H]3O)(O)C)O)O,[C@@H]12[C@@H](C(=CO[C@H]1OC(=O)CC(C)C)CO)C[C@@H]([C@H]2CO)O,CC(=O)CCCCCCCC[C@H]([C@H](CC(=O)[O-…	SN00379038,SN00325466,SN00275248,SN00241093,SN00337301,SN00261568,SN00028928,SN00382798,SN00278596,SN00342506				1,0.847,0.798,0.796,0.792,0.784,0.763,0.708,0.678,0.678	[C@]1([C@@](C[C@H](CC1(C)C)O)(CO)O)(/C=C/C(=C\C(=O)O)/C)O,C1(=CC(=O)OC1)[C@H]([C@@H](COC(=O)CCCCCCC)O)O,[C@@]12([C@]3([C@@H](C[C@@H]2OC(=O)C3)C)C[C@H]([C@@]([C@]1(CO)C)(O)C)O)O,[C@]12([C@H]([C@@H](CO1)O)OC(=O)CCCCCCC)CC(=O)OC2,[C@]12([C@H]3[C@H]([C@@H](C[C@@]1(OCC2=C)O)C)C[C@H]([C@@]([C@@H]3O)(O)C)O)O,[C@@H]12[C@@H](C(=CO[C@H]1OC(=O)CC(C)C)CO)C[C@@H]([C@H]2CO)O,CC(=O)CCCCCCCC[C@H]([C@H](CC(=O)[O-…	[C@]1([C@@](C[C@H](CC1(C)C)O)(CO)O)(/C=C/C(=C\C(=O)O)/C)O	SN00379038,SN00325466,SN00275248,SN00241093,SN00337301,SN00261568,SN00028928,SN00382798,SN00278596,SN00020062	0	0.0833333	4	-2	-2	-0.8
ESI-	335.113	3.144	C17H20O7	17	20	7	0	0	0	0	0	0	0	CHO	7640622	10780222	14556626	13785502	15397562	15218974	11482252	2809995	13264637	[M-H]-	76.93	0.411765	1.17647	334.739	0.26119	335.113	10	N/A	https://gnps.ucsd.edu/ProteoSAFe/result.jsp?task=f72bf0170ce1439aa318b500bead7605&view=view_all_clusters_withID&show=true#%7B%22main.cluster%20index_lowerinput%22%3A%228953%22%2C%22main.cluster%20index_upperinput%22%3A%228953%22%7D	1.0000000,0.9758989,0.9278458,0.9232422,0.9059502,0.9051755,0.8981317,0.8975228,0.8904165,0.8508204	[C@@H]12[C@@H]([C@H](/C(=C\CC/C(=C/[C@H]1OC(=O)C2=C)/CO)/C=O)OC(=O)C)O,c12c(c(c(c(c1O)C/C=C(/[C@@H](CC(=O)O)O)\C)OC)C)COC2=O,[C@H]12[C@](C(=C[C@@H]([C@@H]3[C@@H]1OC(=O)C3=C)OC(=O)C)C)(C=C[C@@]2(OO)C)O,[C@H]12[C@](C(=C)C[C@@H]([C@@H]3[C@@H]1OC(=O)C3=C)OC(=O)C)(C=C[C@]2(OO)C)O,[C@]12([C@@H]([C@@H]3[C@@H]([C@H](CC1=C)OC(=O)C)C(=C)C(=O)O3)[C@@](C=C2)(O)C)OO,[C@]123[C@H]([C@](OO2)(C=C3)C)[C@@H]2[C@H](…	SN00354784,SN00377494,SN00228726,SN00239357,SN00387395,SN00308914,SN00395530,SN00394226,SN00283297,SN00240896				1,0.996,0.972,0.966,0.961,0.947,0.928,0.92,0.896,0.792	[C@H]12[C@](C(=C)C[C@@H]([C@@H]3[C@@H]1OC(=O)C3=C)OC(=O)C)(C=C[C@]2(OO)C)O,[C@]12([C@@H]([C@@H]3[C@@H]([C@H](CC1=C)OC(=O)C)C(=C)C(=O)O3)[C@@](C=C2)(O)C)OO,[C@]123[C@H]([C@](OO2)(C=C3)C)[C@@H]2[C@H](C[C@H]([C@]1(O)C)OC(=O)C)C(=C)C(=O)O2,[C@H]12[C@](C(=C[C@@H]([C@@H]3[C@@H]1OC(=O)C3=C)OC(=O)C)C)(C=C[C@@]2(OO)C)O,[C@]12([C@@H]([C@@H]3[C@@H]([C@H](C=C1C)OC(=O)C)C(=C)C(=O)O3)[C@](C=C2)(O)C)OO,[C@]123[…	[C@H]12[C@](C(=C)C[C@@H]([C@@H]3[C@@H]1OC(=O)C3=C)OC(=O)C)(C=C[C@]2(OO)C)O	SN00239357,SN00387395,SN00308914,SN00228726,SN00395530,SN00394226,SN00354784,SN00320418,SN00283297,SN00404342	0.1	0.333333	8	1	1	-0.352941
ESI-	129.056	1.733	C6H10O3	6	10	3	0	0	0	0	0	0	0	CHO				13858876	8309450	9525372				[M-H]-	29.96	0.5	1.66667	128.912	0.0881051	129.056	12	N/A	https://gnps.ucsd.edu/ProteoSAFe/result.jsp?task=f72bf0170ce1439aa318b500bead7605&view=view_all_clusters_withID&show=true#%7B%22main.cluster%20index_lowerinput%22%3A%22283%22%2C%22main.cluster%20index_upperinput%22%3A%22283%22%7D	1.0000000,0.9901916,0.9847691,0.9615976,0.9588744,0.9555599,0.9533843,0.9517080,0.9363707,0.9309953	C=C(C)C(=O)OCCO,[C@@H]1([C@H](OC=C[C@H]1O)C)O,C[C@@H]1CC(=O)[C@@H]([C@H]1O)O,CC1(C)COC(=O)[C@@H]1O,[H]OC(=O)C(=O)C([H])([H])C([H])([H])C([H])([H])C([H])([H])[H],[H]O[C@]1(C([H])([H])[H])C([H])([H])C(=O)OC([H])([H])C1([H])[H],O1[C@@H](C(=O)CC[C@H]1O)C,CCC(C(=O)C)C(=O)O,[H]OC(=O)C([H])(C(=O)C([H])([H])C([H])([H])[H])C([H])([H])[H],CC(O)C1CCC(=O)O1	CHEBI:34288,SN00230838,SN00164668,FDB029914,FDB022881,FDB023967,SN00401677,CHEBI:131199,FDB022187,FDB011312				1,0.849,0.811,0.788,0.78,0.625,0.604,0.597,0.592,0.588	C(/C=C/C(=O)O)(O)(C)C,C[C@@H]1CC(=O)[C@@H]([C@H]1O)O,CCC(=O)CCC(=O)O,C(=C(\CCO)/C)/C(=O)O,CC(=O)CCCC(=O)O,C(=O)(C[C@@H](C(=O)C)C)O,CC[C@H](C)C(=O)C(O)=O,CC(O)C1CCC(=O)O1,CC(C)CC(=O)C(O)=O,CC1CC(O)CC(=O)O1	C(/C=C/C(=O)O)(O)(C)C	SN00330713,SN00164668,CCMSLIB00000572096,SN00277815,CHEBI:15888,SN00262536,FDB030327,FDB011312,FDB030673,FDB011329	0	0.111111	2	-1	-1	-0.666667
ESI-	310.093	1.643	C14H17NO7	14	17	7	1	0	0	0	0	0	0	CHON	613634	172870	269638	4472614	4139508	3066925	7936273	5745711	7791030	[M-H]-	49.87	0.5	1.21429	309.747	0.253253	310.093	9	N/A	https://gnps.ucsd.edu/ProteoSAFe/result.jsp?task=f72bf0170ce1439aa318b500bead7605&view=view_all_clusters_withID&show=true#%7B%22main.cluster%20index_lowerinput%22%3A%227670%22%2C%22main.cluster%20index_upperinput%22%3A%227670%22%7D	1.0000000,0.9905189,0.9764560,0.9436845	N#CCc1ccc(O)cc1O[C@@H]1O[C@H](CO)[C@@H](O)[C@H](O)[C@H]1O,OCC1OC(OC(C#N)C2=CC(O)=CC=C2)C(O)C(O)C1O,OCC1OC(OC(C#N)C2=CC=C(O)C=C2)C(O)C(O)C1O,c1cc(ccc1C(C#N)O)O[C@H]1[C@@H]([C@H]([C@@H]([C@@H](CO)O1)O)O)O	CCMSLIB00004697261,FDB021854,FDB002626,CHEBI:10626				1,0.966,0.957,0.952	c1cc(ccc1C(C#N)O)O[C@H]1[C@@H]([C@H]([C@@H]([C@@H](CO)O1)O)O)O,OCC1OC(OC(C#N)C2=CC=C(O)C=C2)C(O)C(O)C1O,OCC1OC(OC(C#N)C2=CC(O)=CC=C2)C(O)C(O)C1O,N#CCc1ccc(O)cc1O[C@@H]1O[C@H](CO)[C@@H](O)[C@H](O)[C@H]1O	c1cc(ccc1C(C#N)O)O[C@H]1[C@@H]([C@H]([C@@H]([C@@H](CO)O1)O)O)O	CHEBI:10626,FDB002626,FDB021854,CCMSLIB00004697261	0	0.263158	7	0	-1	0
ESI-	345.134	3.452	C19H22O6	19	22	6	0	0	0	0	0	0	0	CHO	3.00594e+06	7.26415e+06	9.6451e+06	2.78295e+06	3.32131e+06	3.20838e+06	3.02427e+06	823450	6.13862e+06	[M+Cl]-	14.02	0.315789	1.15789	344.749	0.25138	345.134	11	N/A	https://gnps.ucsd.edu/ProteoSAFe/result.jsp?task=f72bf0170ce1439aa318b500bead7605&view=view_all_clusters_withID&show=true#%7B%22main.cluster%20index_lowerinput%22%3A%229471%22%2C%22main.cluster%20index_upperinput%22%3A%229471%22%7D	1.0000000,0.9959105,0.9906061,0.9838052,0.9817893,0.9817464,0.9734671,0.9724663,0.9654388,0.9599630	[C@H]12[C@H](OC(=O)C2=C)/C=C(\CC/C=C(/C[C@@H]1OC(=O)C(=C)C)\C(=O)O)/C,C12=C(C(=O)O[C@@H]2C/C=C(/CC=C=C(C[C@@H]1OC(=O)C)C)\C)OC(=O)C,C12=C(C(=O)O[C@@H]1/C=C(/CC=C=C(C[C@@H]2OC(=O)C)C)\C)COC(=O)C,[C@@H]12[C@@H]([C@H](/C(=C\CC/C(=C\[C@H]1OC(=O)C2=C)/C)/C=O)O)OC(=O)C(=C)C,c12C(=O)O[C@H](CCCC(=O)CCC/C=C/c1c(c(cc2O)O)C=O)C,C12=C(C(=O)O[C@H]2/C=C(\CCC=C=C([C@@H]1OC(=O)C)C)/C)COC(=O)C,[C@H]12[C@@H]([C@@H…	SN00356548,SN00365445,SN00250149,SN00311819,SN00374932,SN00345056,SN00261453,SN00227514,SN00246415,SN00273683				1,0.998,0.997,0.984,0.976,0.971,0.957,0.956,0.935,0.933	OCC(=C)C(=O)OC1CC(=C)C2CC(O)C(=C)C2C2OC(=O)C(=C)C12,[C@@H]12[C@H]([C@H]3[C@H](CC(=C)[C@@H]1C[C@@H](C2=C)O)OC(=O)C3=C)OC(=O)C(=C)CO,[C@@H]12[C@@H]3[C@H](C(=C)C[C@@H]([C@H]1C(=C)C(=O)O2)OC(=O)C(=C)CO)[C@@H](CC3=C)O,C[C@@H]1[C@H]2[C@@H](CC1=O)C(=C)C[C@@H]([C@@H]1[C@@H]2OC(=O)C1=C)OC(=O)C(=C)CO,[C@@H]12[C@@H]3[C@@H]([C@H](CC(=C)[C@@H]1[C@H]([C@@H](C2=C)O)O)OC(=O)C(=C)C)C(=C)C(=O)O3,[C@@H]12[C@@H]3[C@…	OCC(=C)C(=O)OC1CC(=C)C2CC(O)C(=C)C2C2OC(=O)C(=C)C12	FDB015312,SN00354962,SN00371365,SN00028849,SN00376835,SN00313022,SN00403889,SN00346992,SN00311819,SN00268742	0.230769	0.375	9	3	3	-0.526316
ESI-	131.072	1.2	C6H12O3	6	12	3	0	0	0	0	0	0	0	CHO	649051	473581	625469	7763081	1772315	2632043				[M-H]-	11.56	0.5	2	130.926	0.0743562	131.072	12	N/A	https://gnps.ucsd.edu/ProteoSAFe/result.jsp?task=f72bf0170ce1439aa318b500bead7605&view=view_all_clusters_withID&show=true#%7B%22main.cluster%20index_lowerinput%22%3A%22320%22%2C%22main.cluster%20index_upperinput%22%3A%22320%22%7D	1.0000000,0.9635521,0.9477523,0.9349579,0.9281203,0.9229302,0.9204398,0.9143381,0.9104710,0.9021327	[H]OC(=O)C([H])(O[H])C([H])([H])C([H])([H])C([H])([H])C([H])([H])[H],CCC(C(C)O)C(=O)O,[H]OC(=O)[C@]([H])(O[H])[C@]([H])(C([H])([H])[H])C([H])([H])C([H])([H])[H],CC[C@H]([C@H](C)C(=O)O)O,[H]OC(=O)C(O[H])(C([H])([H])C([H])([H])[H])C([H])([H])C([H])([H])[H],[H]OC(=O)[C@@]([H])(O[H])C([H])([H])C([H])(C([H])([H])[H])C([H])([H])[H],[H]OC(=O)C([H])([H])[C@]([H])(O[H])C([H])([H])C([H])([H])C([H])([H])[H]…	FDB022860,CHEBI:131354,FDB022107,CHEBI:55434,FDB022936,FDB022381,FDB028031,DB03872,HMDB0041844,SN00280557				1,0.968,0.949,0.939,0.93,0.924,0.923,0.921,0.915,0.908	[H]OC(=O)C([H])(O[H])C([H])([H])C([H])([H])C([H])([H])C([H])([H])[H],CCC(C(C)O)C(=O)O,[H]OC(=O)[C@]([H])(O[H])[C@]([H])(C([H])([H])[H])C([H])([H])C([H])([H])[H],CC[C@H]([C@H](C)C(=O)O)O,[H]OC(=O)C(O[H])(C([H])([H])C([H])([H])[H])C([H])([H])C([H])([H])[H],[H]OC(=O)[C@@]([H])(O[H])C([H])([H])C([H])(C([H])([H])[H])C([H])([H])[H],CC1C(CCC(O1)O)O,[H]OC(=O)C([H])([H])[C@]([H])(O[H])C([H])([H])C([H])([H…	[H]OC(=O)C([H])(O[H])C([H])([H])C([H])([H])C([H])([H])C([H])([H])[H]	FDB022860,CHEBI:131354,FDB022107,CHEBI:55434,FDB022936,FDB022381,DB03872,FDB028031,HMDB0041844,SN00280557	0	0	1	-2	-2	-1
ESI-	393.155	3.819	C20H26O8	20	26	8	0	0	0	0	0	0	0	CHO	9664292	7361746	66566292	10265416	6985286	12898846	30463934	23187058	66349648	[M-H]-	75.17	0.4	1.3	392.716	0.284	393.155	9	N/A	https://gnps.ucsd.edu/ProteoSAFe/result.jsp?task=f72bf0170ce1439aa318b500bead7605&view=view_all_clusters_withID&show=true#%7B%22main.cluster%20index_lowerinput%22%3A%2211452%22%2C%22main.cluster%20index_upperinput%22%3A%2211452%22%7D	1.0000000,0.8602504,0.8568896,0.8328051,0.8266680,0.8237794,0.8214320,0.8123976,0.8068390,0.8025470	[C@@H]12[C@@H](CC(=C)[C@@H](CC/C(=C/[C@H]1OC(=O)C2=C)/C)OO)OC(=O)/C(=C/CO)/CO,[C@H]12[C@H](OC(=O)C2=C)/C=C(\CC/C(=C(/C[C@@H]1OC(=O)C(=C)[C@H](CO)O)\C)/O)/CO,[C@@H]12[C@@H]3[C@H]([C@@H](C(=O)O3)C)C[C@H](C(=C1C(=O)C=C2C)C)O[C@H]1[C@@H]([C@H]([C@@H](CO1)O)O)O,C[C@@]12C[C@@H]([C@@H]3[C@@H]([C@@H]1[C@H](CC[C@H]2O)C=O)OC(=O)C3=C)OC(=O)C(=C)[C@H](CO)O,[C@@H]1([C@](C[C@@H]([C@@H]2[C@@H]1OC(=O)C2=C)OC(=O)…	SN00385429,SN00303846,SN00268033,SN00037546,SN00246655,SN00364813,SN00359294,SN00295881,SN00353573,SN00308873				1,0.969,0.967,0.962,0.962,0.959,0.94,0.936,0.936,0.931	[C@]1([C@H]2C(=C([C@@H](C2)O)C)[C@@H]2[C@@H]([C@H]([C@H]1OC(=O)C)OC(=O)CC)C(=C)C(=O)O2)(O)C,[C@@]1([C@H]2[C@@H]([C@@H]3[C@@H]([C@@H]([C@@H]1OC(=O)/C(=C/C)/C)O)C(=C)C(=O)O3)C(=C[C@H]2O)C)(CO)O,C[C@@]12C[C@@H]([C@@H]3[C@@H]([C@@H]1[C@H](CC[C@H]2O)C=O)OC(=O)C3=C)OC(=O)C(=C)[C@H](CO)O,[C@@H]12[C@]3(C4=CC(=O)O[C@@H]([C@H]4[C@H]([C@H]2OC(=O)[C@]1(CC[C@H]3O)C)O)[C@H](C(=O)OC)C)C,[C@@]12([C@H](C[C@](O1)(…	[C@]1([C@H]2C(=C([C@@H](C2)O)C)[C@@H]2[C@@H]([C@H]([C@H]1OC(=O)C)OC(=O)CC)C(=C)C(=O)O2)(O)C	SN00308873,SN00331664,SN00037546,SN00318896,SN00258181,SN00295881,SN00242424,CHEBI:66161,SN00317392,SN00246655	0	0.25	8	0	0	-0.5
ESI-	449.146	3.653	C22H26O10	22	26	10	0	0	0	0	0	0	0	CHO	8804720	1744637	2791214	1278580	2315934	1300778	1737592	7810049	2056349	[M-H]-	91.49	0.454545	1.18182	448.644	0.35552	449.146	9	N/A	https://gnps.ucsd.edu/ProteoSAFe/result.jsp?task=f72bf0170ce1439aa318b500bead7605&view=view_all_clusters_withID&show=true#%7B%22main.cluster%20index_lowerinput%22%3A%2213243%22%2C%22main.cluster%20index_upperinput%22%3A%2213243%22%7D	1.0000000,0.9880016,0.9316242,0.8861489,0.8796221,0.8566085,0.8556374,0.8367058,0.8112895,0.7818055	CSCC[C@@H](C(=O)[O-])NC(=O)[C@]1(CCN(CC1)C(=O)[C@H]1CSCN1)c1ccccc1,C\1(=C\CC/C(=C/[C@@H]2[C@@H]([C@@H]([C@H]1OC(=O)C)OC(=O)[C@](C(=O)C)(O)C)C(=C)C(=O)O2)/C)/C(=O)O,C([C@H]1Cc2c(O1)cc1c(c2)ccc(=O)o1)(O[C@H]1[C@@H]([C@H]([C@@H]([C@H](O1)COC(=O)C)O)O)O)(C)C,Cc1cc(=O)oc2c1c(cc1c2CCC(O1)(C)C)OCC(=O)N[C@@H](c1ccccc1)C(=O)[O-],[C@]12([C@@H](O1)[C@@H]1[C@@H]([C@@H]([C@@H](/C(=C\CC2)/C(=O)OC)OC(=O)C)OC(=O…	SN00104750,SN00397853,SN00311578,SN00084577,SN00372801,SN00279980,SN00276326,SN00081581,SN00089715,SN00395301				1,0.925,0.897,0.896,0.83,0.422,0.393,0.381,0.369,0.368	C\1(=C\CC/C(=C/[C@@H]2[C@@H]([C@@H]([C@H]1OC(=O)C)OC(=O)[C@](C(=O)C)(O)C)C(=C)C(=O)O2)/C)/C(=O)O,[C@]12([C@@H](O1)[C@@H]1[C@@H]([C@@H]([C@@H](/C(=C\CC2)/C(=O)OC)OC(=O)C)OC(=O)C(=C)CO)C(=C)C(=O)O1)C,[C@@H]12O[C@@]1(CC/C=C(\[C@@H]([C@H]([C@@H]1[C@H]2OC(=O)C1=C)OC(=O)[C@]1(OC1)C)OC(=O)C)/C(=O)OC)C,[C@@H]12O[C@@]1(CC/C=C(\[C@@H]([C@H]([C@@H]1[C@H]2OC(=O)C1=C)OC(=O)C)OC(=O)[C@@]1(OC1)C)/C(=O)OC)C,[C@]…	C\1(=C\CC/C(=C/[C@@H]2[C@@H]([C@@H]([C@H]1OC(=O)C)OC(=O)[C@](C(=O)C)(O)C)C(=C)C(=O)O2)/C)/C(=O)O	SN00397853,SN00372801,SN00279980,SN00276326,SN00395301,SN00104750,SN00084577,SN00311578,SN00081581,SN00079754	0	0.294118	10	0	0	-0.272727
ESI-	311.114	2.055	C15H20O7	15	20	7	0	0	0	0	0	0	0	CHO	3258914	12466707	33807856	27267126	10194745	11740897	44514348	28346630	22931464	[M-H]-	17.89	0.466667	1.33333	310.767	0.233393	311.114	10	N/A	https://gnps.ucsd.edu/ProteoSAFe/result.jsp?task=f72bf0170ce1439aa318b500bead7605&view=view_all_clusters_withID&show=true#%7B%22main.cluster%20index_lowerinput%22%3A%227735%22%2C%22main.cluster%20index_upperinput%22%3A%227735%22%7D	1.0000000,0.9760280,0.9412233,0.9187866,0.9039293,0.9026403,0.8987357,0.8978879,0.8962173,0.8917038	[C@@H]12[C@]([C@H](C[C@H]2C(=C)C[C@@H]([C@@H]2[C@@H]1OC(=O)C2=C)O)O)(COO)O,COCc1c2C(c3ccc(cc3)OC)C(=C(N)Oc2n[nH]1)C#N,[C@@H]1([C@@H]([C@H]([C@@H]([C@H](O1)C(=O)O)O)O)O)O[C@H](c1ccccc1)CC,[C@H]1([C@H]([C@@H]([C@H](O[C@H]1O)CO)O)O)OC(=O)[C@H](c1ccccc1)C,[C@H]1([C@@H]([C@H]([C@@H]([C@H](O1)CO)O)O)O)OC/C=C/c1ccc(cc1)O,c12c3c(cc(c1N=Cc2cc(n3)C(=O)CCO)N)NC(=O)CC,Cc1cccc(c1C(=O)C)O[C@H]1[C@@H]([C@H]([C@…	SN00312103,CHEBI:115594,SN00230913,SN00238399,SN00402071,SN00345125,SN00041152,FDB013434,SN00257797,SN00392752				1,0.978,0.959,0.942,0.84,0.807,0.804,0.8,0.79,0.77	[C@@]123[C@H]([C@@]([C@H]([C@H]1O3)O)(O)C)[C@@H]1[C@@H]([C@@H](C[C@]2(O)C)O)C(=C)C(=O)O1,[C@]1([C@@H](C[C@H]2[C@@H]([C@@H]3[C@@]41[C@@H]([C@@H]([C@@]3(C)O)O)O4)OC(=O)C2=C)O)(C)O,[C@]12(/C(=C\[C@@H]3[C@H](C(=C)C(=O)O3)[C@@H](C[C@@](O1)([C@H](C2)O)C)O)/CO)O,[C@@H]12[C@]([C@H](C[C@H]2C(=C)C[C@@H]([C@@H]2[C@@H]1OC(=O)C2=C)O)O)(COO)O,OCC1OC(OC2=C(O)C=C(CC=C)C=C2)C(O)C(O)C1O,[C@@]12([C@@]3([C@](CC2)(O)…	[C@@]123[C@H]([C@@]([C@H]([C@H]1O3)O)(O)C)[C@@H]1[C@@H]([C@@H](C[C@]2(O)C)O)C(=C)C(=O)O1	SN00316287,SN00252016,SN00363771,SN00312103,FDB013434,SN00374606,SN00166722,SN00392752,SN00292432,CHEBI:29573	0	0.217391	6	-1	-1	-0.4
ESI-	195.102	2.789	C11H16O3	11	16	3	0	0	0	0	0	0	0	CHO	388503	630458	606508	6.61983e+07	1.09382e+08	5.41167e+07	3.08581e+06	5.10085e+06	5.93445e+06	[M-H]-	114.8	0.272727	1.45455	194.884	0.115853	195.102	12	N/A	https://gnps.ucsd.edu/ProteoSAFe/result.jsp?task=f72bf0170ce1439aa318b500bead7605&view=view_all_clusters_withID&show=true#%7B%22main.cluster%20index_lowerinput%22%3A%222158%22%2C%22main.cluster%20index_upperinput%22%3A%222158%22%7D	1.0000000,0.9715832,0.9109074,0.8928831,0.8919442,0.8919108,0.8915911,0.8719800,0.8719406,0.8697307	C1(=C[C@@](OC1=O)(O)C)/C=C\CCCC,[C@@H]1([C@@H](C(=O)OC1)[C@@H](O)C)/C=C/C=C/C,c1(oc(=O)c(c(c1)O)CC)[C@@H](CC)C,C1([C@@H]2[C@H](C(=O)C(=C1)C)CO[C@@H]2O)(C)C,c12c(C[C@H]([C@@H](C2)O)O)occ1CCC,c1(cc(cc(=O)o1)OC)CCCCC,[C@@H](/C(=C\C=C\C)/C=O)([C@H](/C=C\C)O)O,[C@H]1(C(CC(=O)C=C1C)(C)C)CC(=O)O,[C@H]12[C@@H](O2)[C@H](C=C([C@H]1O)CC=C(C)C)O,C1(=CCCC1=O)C[C@H](C(=O)OC)CC	SN00238442,SN00314360,SN00309408,SN00291335,SN00317050,SN00242160,SN00248696,SN00233559,SN00309627,SN00356282				1,0.924,0.879,0.85,0.809,0.796,0.792,0.778,0.768,0.73	[C@H]1(C(CC(=O)C=C1C)(C)C)CC(=O)O,C1(=CCCC1=O)C[C@H](C(=O)OC)CC,c1(cc(cc(=O)o1)OC)CCCCC,C1(=C[C@@](OC1=O)(O)C)/C=C\CCCC,C[C@@]12C[C@@H](O)CC(C)(C)C1=CC(=O)O2,[C@]12(OC(=O)C(=C1C)C)O[C@H](CCC2)C,c1(oc(=O)c(c(c1)O)CC)[C@@H](CC)C,[C@@H]1([C@@H](C(=O)OC1)[C@@H](O)C)/C=C/C=C/C,[C@]12(C(C[C@H](O2)C/C/1=C\C(=O)O)(C)C)C,[C@@H](/C(=C\C=C\C)/C=O)([C@H](/C=C\C)O)O	[C@H]1(C(CC(=O)C=C1C)(C)C)CC(=O)O	SN00233559,SN00356282,SN00242160,SN00238442,FDB004537,SN00401676,SN00309408,SN00314360,SN00261347,SN00248696	0.125	0.263158	4	1	1	-0.909091
ESI-	409.151	3.73	C20H26O9	20	26	9	0	0	0	0	0	0	0	CHO	22440634	6930980	3360477	5582400	5799371	4912235	7576363	7380601	7645718	[M-H]-	42.27	0.45	1.3	408.694	0.305862	409.151	9	N/A	https://gnps.ucsd.edu/ProteoSAFe/result.jsp?task=f72bf0170ce1439aa318b500bead7605&view=view_all_clusters_withID&show=true#%7B%22main.cluster%20index_lowerinput%22%3A%2212031%22%2C%22main.cluster%20index_upperinput%22%3A%2212031%22%7D	1.0000000,0.9865912,0.9741119,0.9374617,0.8877816,0.8587317,0.8509041,0.8468378,0.8459395,0.8388941	[C@@]1([C@](C=CC(=O)C1)(/C=C/C(=C\C(=O)O)/C)O)(COC(=O)C[C@](CC(=O)O)(O)C)C,CC1(C)CC(c2cnn(c3cccc(c3)F)c2C1)N=C(CSc1ccccn1)O,[C@]12(C(=C([C@@H](CC2)O[C@H]2[C@@H]([C@H]([C@@H]([C@H](O2)CO)O)O)O)C)C(=O)O[C@H]1c1occc1)C,c1cc2c(cc1c1ccnc(n1)N[C@H]1CO[C@H]3[C@@H]1OC[C@@H]3NC(=O)C1CC1)OCO2,[C@]1([C@@H]([C@@H](C1)OC(=O)/C=C\c1cc(c(cc1)O)O)OCCCC)([C@@H](CC(=O)O)O)O,CC1(CC(=O)c2c(cc(cc2O1)OCC(=O)NCCc1nnc2n…	SN00333375,CHEBI:108978,SN00262845,SN00012712,SN00292191,SN00113192,SN00355135,SN00336071,CHEBI:68931,SN00373736				1,0.862,0.823,0.788,0.77,0.759,0.753,0.637,0.59,0.572	C[C@@]12C[C@@H]([C@@H]([C@@H]([C@@H]1C(=O)CCC2=O)O)C(=C)C(=O)OC)OC(=O)C(=C)[C@@H](CO)O,[C@H]12[C@]3([C@H](O3)[C@H]([C@H]1[C@](C[C@H]([C@@H]1[C@@H]2OC(=O)C1=C)OC(=O)/C(=C/CO)/C)(CO)O)O)C,[C@H]12[C@@]3([C@@H](C(=C)[C@]4([C@]1(CO3)[C@H](OC(=O)[C@@H]4O)C[C@H]1[C@@]2([C@@H]([C@H](C=C1C)O)O)C)O)O)O,CC1=CC(=O)[C@H]([C@@]2(C)[C@H]1C[C@@H]1[C@]34CO[C@](C)([C@H]([C@@H]([C@H]23)O)O)[C@@]4([C@H](C(=O)O1)O)O)…	C[C@@]12C[C@@H]([C@@H]([C@@H]([C@@H]1C(=O)CCC2=O)O)C(=C)C(=O)OC)OC(=O)C(=C)[C@@H](CO)O	SN00041134,SN00263774,SN00269029,CHEBI:68931,SN00317267,SN00373736,SN00309276,SN00359118,FDB013107,SN00292191	0	0.225806	8	-1	-1	-0.4
ESI-	353.16	2.153	C18H26O7	18	26	7	0	0	0	0	0	0	0	CHO	1569198	8791778	23413202	579111	1216426	850566	3673699	17408434	7986061	[M-H]-	19.12	0.388889	1.44444	352.766	0.234342	353.16	9	N/A	https://gnps.ucsd.edu/ProteoSAFe/result.jsp?task=f72bf0170ce1439aa318b500bead7605&view=view_all_clusters_withID&show=true#%7B%22main.cluster%20index_lowerinput%22%3A%229850%22%2C%22main.cluster%20index_upperinput%22%3A%229850%22%7D	1.0000000,0.8737221,0.8558518,0.8345025,0.8332686,0.8158216,0.7718703,0.7348800,0.6941794,0.6860744	CC(C)[C@@H](C(=O)OCC(CO)OCn1cnc2c1[nH]c(=N)nc2O)N,[C@@H]1([C@@H]([C@H]([C@@H]([C@H](O1)CO)O)O)O)Oc1c(cc(cc1)CO)CC=C(C)C,[C@@H]1([C@H]([C@@H]([C@@H]([C@H](O1)CO)O)O)O)Oc1c(cc(cc1C)O)CC=C(C)C,CC(C)C[C@@H]1C(=O)N2CC[C@@H](C[C@H]2C(=O)N1)NC(=O)COCC(=O)[O-],C=CCc1ccc(cc1)O[C@@H]1[C@@H]([C@H]([C@@H]([C@H](O1)[C@H](CCCO)O)O)O)O,[C@H]12[C@@H]([C@@H](CC(=C)[C@@H](CC[C@]([C@H]1C)(O)C)OO)OC(=O)C)C(=C)C(=O)O…	CHEBI:63635,SN00392711,SN00282912,SN00004302,SN00172948,SN00238958,HMDB0060933,SN00320699,SN00302598,SN00294713				1,0.91,0.824,0.782,0.749,0.732,0.725,0.711,0.686,0.685	[C@H]12[C@@H]([C@@H](CC(=C)[C@@H](CC[C@]([C@H]1C)(O)C)OO)OC(=O)C)C(=C)C(=O)O2,[C@H]1([C@H](C(=O)C(=C[C@@H]1OC(=O)CC)CO)OC(=O)/C(=C/CO)/C)C(C)C,[C@]12([C@@](C[C@]3(C(=C(C(=O)O3)C)[C@H]1OC)O)(CC[C@@H]([C@@H]2C)OC(=O)C)O)C,CC(C)[C@@H](C(=O)OCC(CO)OCn1cnc2c1[nH]c(=N)nc2O)N,[C@H]1(OC(=O)C)CC[C@H](OC(=O)/C=C/[C@H](CC[C@H](OC(=O)/C=C/1)C)O)C,[C@@H]1([C@@H]([C@H]([C@@H]([C@H](O1)CO)O)O)O)Oc1c(cc(cc1)CO)C…	[C@H]12[C@@H]([C@@H](CC(=C)[C@@H](CC[C@]([C@H]1C)(O)C)OO)OC(=O)C)C(=C)C(=O)O2	SN00238958,SN00320699,SN00250777,CHEBI:63635,SN00294713,SN00392711,SN00172948,SN00282912,SN00302598,HMDB0060933	0	0.172414	6	-1	-1	-0.666667
ESI-	395.097	2.779	C18H20O10	18	20	10	0	0	0	0	0	0	0	CHO	2563771	11203798	4626994	5820548	10543627	4747896	7839450	8112668	7868516	[M-H]-	134.8	0.555556	1.11111	394.656	0.344169	395.097	9	N/A	https://gnps.ucsd.edu/ProteoSAFe/result.jsp?task=f72bf0170ce1439aa318b500bead7605&view=view_all_clusters_withID&show=true#%7B%22main.cluster%20index_lowerinput%22%3A%2211531%22%2C%22main.cluster%20index_upperinput%22%3A%2211531%22%7D	1.0000000,0.9938681,0.9743088,0.8445929,0.7535668	[C@@H]1([C@@H]([C@H]([C@@H]([C@H](O1)COC(=O)C)O)O)O)Oc1c(cc2c(c1)oc(=O)cc2)OC,[C@@H]1([C@@H]([C@H]([C@@H]([C@H](O1)CO)O)OC(=O)C)O)Oc1c(cc2c(c1)oc(=O)cc2)OC,CCCCc1c(nc(nc1Cl)NC(=O)NS(=O)(=O)c1ccccc1C)C,[C@@H]1([C@@H]([C@H]([C@@H]([C@H](O1)CO)O)O)O)Oc1c(cc(cc1)O)COC(=O)c1occc1,c12c(cc(c(c1cccc2O)O)C(=O)OC)O[C@H]1[C@@H]([C@H]([C@@H]([C@H](O1)CO)O)O)O	SN00304855,SN00294469,SN00126436,SN00271690,SN00239625				1,0.882,0.872,0.661,0.381	c12c(cc(c(c1cccc2O)O)C(=O)OC)O[C@H]1[C@@H]([C@H]([C@@H]([C@H](O1)CO)O)O)O,[C@@H]1([C@@H]([C@H]([C@@H]([C@H](O1)COC(=O)C)O)O)O)Oc1c(cc2c(c1)oc(=O)cc2)OC,[C@@H]1([C@@H]([C@H]([C@@H]([C@H](O1)CO)O)OC(=O)C)O)Oc1c(cc2c(c1)oc(=O)cc2)OC,[C@@H]1([C@@H]([C@H]([C@@H]([C@H](O1)CO)O)O)O)Oc1c(cc(cc1)O)COC(=O)c1occc1,CCCCc1c(nc(nc1Cl)NC(=O)NS(=O)(=O)c1ccccc1C)C	c12c(cc(c(c1cccc2O)O)C(=O)OC)O[C@H]1[C@@H]([C@H]([C@@H]([C@H](O1)CO)O)O)O	SN00239625,SN00304855,SN00294469,SN00271690,SN00126436	0	0.307692	9	-1	-1	0
ESI-	409.149	2.391	C20H26O9	20	26	9	0	0	0	0	0	0	0	CHO	9491938	15589952	14489286	4975896	9903018	3972848	10574902	27796056	37665584	[M-H]-	56.76	0.45	1.3	408.692	0.307859	409.149	9	N/A	https://gnps.ucsd.edu/ProteoSAFe/result.jsp?task=f72bf0170ce1439aa318b500bead7605&view=view_all_clusters_withID&show=true#%7B%22main.cluster%20index_lowerinput%22%3A%2212028%22%2C%22main.cluster%20index_upperinput%22%3A%2212028%22%7D	1.0000000,0.9979750,0.9862909,0.9624493,0.9330297,0.9228111,0.9191614,0.9159069,0.9087017,0.8963805	[C@]12(C(=C([C@@H](CC2)O[C@H]2[C@@H]([C@H]([C@@H]([C@H](O2)CO)O)O)O)C)C(=O)O[C@H]1c1occc1)C,CC1(C)CC(c2cnn(c3cccc(c3)F)c2C1)N=C(CSc1ccccn1)O,[C@@]1([C@](C=CC(=O)C1)(/C=C/C(=C\C(=O)O)/C)O)(COC(=O)C[C@](CC(=O)O)(O)C)C,[C@]1([C@@H]([C@@H](C1)OC(=O)/C=C\c1cc(c(cc1)O)O)OCCCC)([C@@H](CC(=O)O)O)O,c12c([C@H]3[C@@H]([C@H]([C@@H]([C@H](O3)CO)O)O)O)c(cc(c1c(=O)cc(o2)C[C@H](O)C)C)OC,CC1=NC(=NC=C1OCC2(CC2C(=O…	SN00262845,CHEBI:108978,SN00333375,SN00292191,SN00355135,DB11951,SN00236260,SN00398112,SN00041134,SN00336071				1,0.928,0.828,0.789,0.77,0.737,0.735,0.709,0.708,0.675	C[C@@]12C[C@@H]([C@@H]([C@@H]([C@@H]1C(=O)CCC2=O)O)C(=C)C(=O)OC)OC(=O)C(=C)[C@@H](CO)O,[C@H]12[C@]3([C@H](O3)[C@H]([C@H]1[C@](C[C@H]([C@@H]1[C@@H]2OC(=O)C1=C)OC(=O)/C(=C/CO)/C)(CO)O)O)C,[C@H]12[C@@]3([C@@H](C(=C)[C@]4([C@]1(CO3)[C@H](OC(=O)[C@@H]4O)C[C@H]1[C@@]2([C@@H]([C@H](C=C1C)O)O)C)O)O)O,CC1=CC(=O)[C@H]([C@@]2(C)[C@H]1C[C@@H]1[C@]34CO[C@](C)([C@H]([C@@H]([C@H]23)O)O)[C@@]4([C@H](C(=O)O1)O)O)…	C[C@@]12C[C@@H]([C@@H]([C@@H]([C@@H]1C(=O)CCC2=O)O)C(=C)C(=O)OC)OC(=O)C(=C)[C@@H](CO)O	SN00041134,SN00263774,SN00269029,CHEBI:68931,SN00317267,SN00309276,SN00373736,SN00400582,SN00347364,SN00336071	0	0.225806	8	-1	-1	-0.4
ESI-	151.076	4.08	C9H12O2	9	12	2	0	0	0	0	0	0	0	CHO	463222	146064	1.00996e+06	1.83971e+06	1.661e+06	5.61717e+06	5.37295e+06	3.0872e+06	4.17637e+06	[M-H]-	15.38	0.222222	1.33333	150.907	0.0926928	151.076	12	N/A	https://gnps.ucsd.edu/ProteoSAFe/result.jsp?task=f72bf0170ce1439aa318b500bead7605&view=view_all_clusters_withID&show=true#%7B%22main.cluster%20index_lowerinput%22%3A%22713%22%2C%22main.cluster%20index_upperinput%22%3A%22713%22%7D	1.0000000,0.9801027,0.9531969,0.9340747,0.9247085,0.9205895,0.9109653,0.9053727,0.9014633,0.8966123	C1(=O)O[C@@H](C=C1)C/C=C\CC,C1(=CC(C=C(C1=O)C)(C)C)O,C1(C(=O)C=C(O1)C(=C)C)(C)C,C\C=C\C=C\C(=O)OCC=C,CC(CC=O)C1=CC=C(C)O1,CCCCC(=O)C1=CC=CO1,CCOCC1=CC=CC=C1O,C[C@@H]1[C@@H]2C=C[C@@H](O2)[C@@H](C1=O)C,CC(C)(c1ccccc1)OO,c1(c(cc(cc1)CC)O)OC	SN00284499,SN00338734,SN00347625,FDB015088,FDB015026,FDB019458,FDB020209,SN00127714,CHEBI:78673,SN00279002				1,0.914,0.885,0.877,0.832,0.802,0.786,0.739,0.719,0.716	C1(C(=O)C=C(O1)C(=C)C)(C)C,C1(=CC(C=C(C1=O)C)(C)C)O,C1C[C@H]2[C@H]3CC[C@@H]([C@@H]1C2=O)O3,OCCCC1=CC=C(O)C=C1,C1C[C@H]2[C@@H]3C=C[C@H]([C@@H]1[C@@H]2O)O3,C1(=O)O[C@@H](C=C1)C/C=C\CC,CC1=CC(=O)CC(C)(C)C1=O,CC(c1ccc(cc1)OC)O,C1(=C(CC[C@@H]1CC=O)C)C=O,c1(c(cc(cc1)CC)O)OC	C1(C(=O)C=C(O1)C(=C)C)(C)C	SN00347625,SN00338734,SN00142601,FDB010539,SN00127716,SN00284499,FDB019935,CHEBI:86566,SN00249027,SN00279002	0.285714	0.375	4	2	2	-0.888889
ESI-	195.066	1.556	C10H12O4	10	12	4	0	0	0	0	0	0	0	CHO	1.55413e+06	2.87291e+06	3.83345e+06	5.88507e+07	1.22437e+07	1.25859e+07	9.92274e+06	8.84332e+06	8.84329e+06	[M-H]-	19.61	0.4	1.2	194.848	0.151812	195.066	12	N/A	https://gnps.ucsd.edu/ProteoSAFe/result.jsp?task=f72bf0170ce1439aa318b500bead7605&view=view_all_clusters_withID&show=true#%7B%22main.cluster%20index_lowerinput%22%3A%222155%22%2C%22main.cluster%20index_upperinput%22%3A%222155%22%7D	1.0000000,0.9795116,0.9574923,0.9465802,0.9160110,0.9158196,0.9143979,0.8917494,0.8813823,0.8813320	[C@]1(OC(=O)/C(=C/C)/C=C1C)(C(=O)O)C,[C@H]12[C@H]([C@H](OC(=O)/C/1=C\O)O)C(=CC2)C,O1C(=O)/C=C\C(=O)/C=C/C[C@H]([C@H]1C)O,[C@@]12([C@@H](C=C(CC1)C=O)O)C(=O)OCC2,[C@H]12[C@H](O1)/C=C/[C@@H](/C=C\C(=O)O[C@@H]2C)O,c1(c(oc(=O)cc1OC)/C=C/C)CO,[C@@H]12[C@H](OC(=O)C=C2)C=C[C@H](O1)[C@@H](O)C,C[C@H]([C@H](/C=C/c1cccc(=O)o1)O)O,COC1=CC=CC(CC(O)C(O)=O)=C1,[C@@]1(C=CC(=O)C=C1)(CCOC(=O)C)O	SN00324151,SN00374318,SN00365293,SN00272289,SN00341559,SN00399481,SN00343730,SN00029912,HMDB0133530,SN00256132				1,0.97,0.873,0.86,0.808,0.802,0.741,0.74,0.729,0.723	CC(C)C(=O)OC1=C(C)OC=CC1=O,C1(=C(C(=O)C(=C(C1=O)O)C)O)C(C)C,c1(c(oc(=O)cc1OC)/C=C/C)CO,[C@H]12[C@H]([C@H](OC(=O)/C/1=C\O)O)C(=CC2)C,C1(=C(C(=O)C(=C(C1=O)C)C)OC)OC,[C@@]12([C@@H](C=C(CC1)C=O)O)C(=O)OCC2,c1(/C(=C/CO)/C)cc(cc(=O)o1)OC,c1([C@]2(OC2)C)c(c(cc(=O)o1)OC)C,[C@@H]12[C@@H](O1)C[C@H](OC(=O)CC(=O)/C=C/2)C,C1(=C(C(=O)C(=C(C1=O)OC)C)OC)C	CC(C)C(=O)OC1=C(C)OC=CC1=O	FDB009758,SN00323444,SN00399481,SN00374318,SN00278650,SN00272289,SN00388611,SN00282897,SN00240669,SN00310608	0.166667	0.375	5	1	1	-0.4
ESI-	152.072	2.636	C8H11NO2	8	11	2	1	0	0	0	0	0	0	CHON	248148	475676	565785	8.61857e+06	1.1179e+07	1.23828e+07	6.34254e+06	8.57132e+06	3.58356e+06	[M-H]-	27.05	0.25	1.375	151.902	0.097805	152.072	12	N/A	https://gnps.ucsd.edu/ProteoSAFe/result.jsp?task=f72bf0170ce1439aa318b500bead7605&view=view_all_clusters_withID&show=true#%7B%22main.cluster%20index_lowerinput%22%3A%22737%22%2C%22main.cluster%20index_upperinput%22%3A%22737%22%7D	1.0000000,0.9715741,0.9677598,0.9540169,0.9246726,0.8678794,0.8329371,0.8298416,0.7710989,0.7582126	C1NC2=CC(C(C=C2C1)O)O,C[C@@H]1CC(=O)NC=C1C(=O)C,CCCCOC(=O)C(=C)C#N,[H]OC1=C([H])C([H])=C(C([H])=C1OC([H])([H])[H])C([H])([H])N([H])[H],Cc1c(cnc(C)c1O)CO,c1cc(CCN)c(c(c1)O)O,c1cc(cc(c1CCN)O)O,NCCC1=CC=C(O)C(O)=C1,NC[C@H](O)C1=CC=C(O)C=C1,c1(cc(ccc1OC)OC)N	SN00215583,SN00129891,DB12358,FDB029094,CHEBI:65083,CHEBI:125544,CHEBI:125570,FDB012166,FDB010586,SN00258527				1,0.971,0.948,0.866,0.784,0.57,0.549,0.524,0.489,0.457	c1cc(cc(c1CCN)O)O,c1cc(CCN)c(c(c1)O)O,NCCC1=CC=C(O)C(O)=C1,NC[C@H](O)C1=CC=C(O)C=C1,CCCCOC(=O)C(=C)C#N,C1NC2=CC(C(C=C2C1)O)O,CN(C)C=C1C(=O)CCC1=O,C[C@@H]1CC(=O)NC=C1C(=O)C,CC(=O)NC1=CC(=O)CCC1,Cc1c(cnc(C)c1O)CO	c1cc(cc(c1CCN)O)O	CHEBI:125570,CHEBI:125544,FDB012166,FDB010586,DB12358,SN00215583,SN00129678,SN00129891,SN00129952,CHEBI:65083	0.2	0.333333	4	2	1	-0.5
ESI-	429.14	1.573	C19H26O11	19	26	11	0	0	0	0	0	0	0	CHO	3751120	1261421	729685	1420478	1285611	2434669	24810664	3782660	27130074	[M-H]-	313.25	0.578947	1.36842	428.661	0.339182	429.14	9	N/A	https://gnps.ucsd.edu/ProteoSAFe/result.jsp?task=f72bf0170ce1439aa318b500bead7605&view=view_all_clusters_withID&show=true#%7B%22main.cluster%20index_lowerinput%22%3A%2212679%22%2C%22main.cluster%20index_upperinput%22%3A%2212679%22%7D	1.0000000,0.9483899,0.9467529,0.9402524,0.7844100,0.7620384,0.7501223,0.7454500,0.7391972,0.7307549	CCOC(=O)N1CCC(CC1)NC(=O)c1cc2c(c3ccccc3F)nn(C)c2s1,CSCC(=O)Nc1ccc2n(c1=O)C[C@H]1C[C@@H]2CN(C1)C(=O)Nc1ccc(cc1)F,CCCNC(=O)N1CC[C@@H]2[C@H]1C(=O)N(C(=O)N2Cc1cccs1)c1cccc(c1)F,CC(C)NC(=O)N1CC[C@@H]2[C@H]1C(=O)N(C(=O)N2Cc1cccs1)c1cccc(c1)F,[C@@H]12[C@@H](C(=CO[C@H]1O[C@H]1[C@@H]([C@H]([C@@H]([C@H](O1)COC(=O)C)O)O)O)C(=O)OC)CC=C2CO,[C@@H]1([C@@H]([C@H]([C@@H]([C@H](O1)COC(=O)c1cc(c(cc1)O)OC)O)O)O)O[C@…	CHEBI:117243,SN00009835,SN00008738,SN00008736,SN00355925,SN00283239,SN00160880,SN00310664,SN00398621,SN00277679				1,0.998,0.944,0.882,0.88,0.879,0.873,0.863,0.798,0.788	[C@@]1([C@H]([C@@H](OC1)OC[C@@H]1[C@H]([C@@H]([C@H]([C@@H](O1)Oc1ccc(cc1)C(=O)C)O)O)O)O)(CO)O,CC(=O)c1ccc(cc1)O[C@H]1[C@@H]([C@H]([C@@H]([C@H](O1)CO[C@H]1[C@@H]([C@H]([C@@H](CO1)O)O)O)O)O)O,[C@@]1([C@H]([C@@H](OC1)OC[C@@H]1[C@H]([C@@H]([C@H]([C@@H](O1)Oc1c(C(=O)C)cccc1)O)O)O)O)(CO)O,[C@@H]12[C@@H](C(=CO[C@H]1O[C@H]1[C@@H]([C@H]([C@@H]([C@H](O1)COC(=O)C)O)O)O)C(=O)OC)CC=C2CO,[C@@H]1([C@H]([C@@H]([…	[C@@]1([C@H]([C@@H](OC1)OC[C@@H]1[C@H]([C@@H]([C@H]([C@@H](O1)Oc1ccc(cc1)C(=O)C)O)O)O)O)(CO)O	SN00364670,SN00038298,SN00310664,SN00355925,SN00338300,SN00384788,SN00160880,SN00277982,SN00283239,SN00285052	0	0.111111	7	-4	-4	-0.210526
ESI-	411.13	1.676	C19H24O10	19	24	10	0	0	0	0	0	0	0	CHO	8406469	4727407	5379740	1070368	5642038	11249194	19692942	23648290	18486422	[M-H]-	96.77	0.526316	1.26316	410.671	0.329071	411.13	9	N/A	https://gnps.ucsd.edu/ProteoSAFe/result.jsp?task=f72bf0170ce1439aa318b500bead7605&view=view_all_clusters_withID&show=true#%7B%22main.cluster%20index_lowerinput%22%3A%2212104%22%2C%22main.cluster%20index_upperinput%22%3A%2212104%22%7D	1.0000000,0.9879012,0.9658755,0.9626294,0.9576346,0.9458255,0.9429557,0.9426827,0.9378923,0.9351856	COCc1cn(nn1)[C@H]1CO[C@H]2[C@@H]1OC[C@@H]2NC(=O)c1ccc(cc1)C(F)(F)F,[C@@H]1([C@@H]([C@H]([C@@H]([C@H](O1)CO)O)O)O)Oc1ccc(cc1)C(=O)O[C@H]1C[C@@H](OC(=O)C1)C,CC(=O)OCC1=C[C@@H]2CC(=O)C3=CO[C@H]([C@H]1[C@H]23)O[C@H]1[C@@H]([C@H]([C@@H]([C@H](O1)CO)O)O)O,Cc1cc(c(c2c1c(c(c(=O)o2)C)OC)O[C@H]1[C@@H]([C@H]([C@@H]([C@H](O1)CO)O)O)O)OC,COc1cc2c(cc1OC)ncn(c2=O)CC(=O)NCC(=O)Nc1ccccc1O,c12c(O[C@H]([C@@H]1O)C(=…	SN00010546,SN00312016,SN00130079,SN00030290,SN00098085,SN00318727,SN00097534,SN00024866,FDB017689,SN00375089				1,0.812,0.809,0.802,0.634,0.607,0.55,0.501,0.461,0.257	[C@@H]1([C@@H]([C@H]([C@@H]([C@H](O1)CO)O)O)O)Oc1ccc(cc1)C(=O)O[C@H]1C[C@@H](OC(=O)C1)C,Cc1cc(c(c2c1c(c(c(=O)o2)C)OC)O[C@H]1[C@@H]([C@H]([C@@H]([C@H](O1)CO)O)O)O)OC,[C@@]12(C(=C(C(=O)O2)COC(=O)C)[C@H](C[C@@]2([C@]3(O[C@@H]1[C@@](CC3)(O)C)O2)C)OC(=O)C)O,c1(c2c(c(cc1OC)C)c(=O)cc(o2)[C@@H](CO)O)[C@H]1[C@@H]([C@H]([C@@H]([C@H](O1)CO)O)O)O,COC(=O)CCC1=C(OC2OC(CO)C(O)C(O)C2O)C=C2OC=CC2=C1OC,c12c(O[C@H]…	[C@@H]1([C@@H]([C@H]([C@@H]([C@H](O1)CO)O)O)O)Oc1ccc(cc1)C(=O)O[C@H]1C[C@@H](OC(=O)C1)C	SN00312016,SN00030290,SN00398524,SN00258156,FDB017689,SN00318727,SN00130079,SN00375089,SN00024866,SN00098085	0	0.214286	8	-2	-2	-0.210526
ESI-	423.166	3.468	C21H28O9	21	28	9	0	0	0	0	0	0	0	CHO	23007602	14383524	27007772	5776256	6313376	3074712	10348480	18628106	29149136	[M-H]-	40.7	0.428571	1.33333	422.693	0.306511	423.166	9	N/A	https://gnps.ucsd.edu/ProteoSAFe/result.jsp?task=f72bf0170ce1439aa318b500bead7605&view=view_all_clusters_withID&show=true#%7B%22main.cluster%20index_lowerinput%22%3A%2212497%22%2C%22main.cluster%20index_upperinput%22%3A%2212497%22%7D	1.0000000,0.9849930,0.9705315,0.9648718,0.9646383,0.9631589,0.9620490,0.9609403,0.9440501,0.9366003	COCCOc1c(cccn1)c1nc(on1)[C@@H]1CCC[N@H+]1Cc1ccc(cc1)C(=O)[O-],COCCOc1ccnc(c1)c1nc(on1)[C@@H]1CCC[N@@H+]1Cc1ccc(cc1)C(=O)[O-],[C@@H]1([C@@H]([C@H]([C@@H]([C@H](O1)CO)O)O)O)OC(=O)/C/1=C/C[C@@H]2C(=C)C(=O)O[C@H]2/C=C(\CCC1)/C,COCCOc1ccc(cn1)c1nc(on1)[C@@H]1CCC[N@@H+]1Cc1ccc(cc1)C(=O)[O-],C\C1=C\C2OC(=O)C(=C)C2CC\C(=C/CC1)C(=O)OC1OC(CO)C(O)C(O)C1O,[C@@H]12[C@H](OC(=O)C1=C)/C=C(\CO[C@H]1[C@@H]([C@H]([…	SN00031290,SN00031318,SN00281099,SN00031425,FDB013912,SN00346147,SN00041646,SN00365723,SN00237462,SN00307107				1,0.952,0.925,0.915,0.914,0.902,0.9,0.897,0.892,0.885	C12=C([C@@H](C[C@H]1[C@@]([C@@H]([C@@H]([C@@H]1[C@@H]2OC(=O)C1=C)OC(=O)C(C)C)OC(=O)C)(O)C)OO)C,[C@]1([C@H]2[C@@H]([C@@H]3[C@@H]([C@H]([C@H]1OC(=O)C)OC(=O)C(C)C)C(=C)C(=O)O3)C(=C[C@@H]2OO)C)(O)C,[C@H]12[C@H]([C@@]([C@@H]([C@@H]([C@@H]3[C@@H]1OC(=O)C3=C)OC(=O)C(C)C)OC(=O)C)(O)C)C=C[C@]2(OO)C,[C@@H]12[C@H](OC(=O)C1=C)/C=C(\CO[C@H]1[C@@H]([C@H]([C@@H]([C@H](O1)CO)O)O)O)/CC/C=C(/CC2)\C=O,[C@@H]1([C@@H…	C12=C([C@@H](C[C@H]1[C@@]([C@@H]([C@@H]([C@@H]1[C@@H]2OC(=O)C1=C)OC(=O)C(C)C)OC(=O)C)(O)C)OO)C	SN00307107,SN00335087,SN00249459,SN00346147,SN00281099,SN00256295,SN00262746,SN00402982,SN00401901,SN00365723	0	0.212121	8	-1	-1	-0.47619
ESI-	479.154	1.654	C23H28O11	23	28	11	0	0	0	0	0	0	0	CHO	2599108	1420692	1589828	335194	1066583	1031525	4445490	6963840	3792388	[M-H]-	25.23	0.478261	1.21739	478.619	0.381028	479.154	9	N/A	https://gnps.ucsd.edu/ProteoSAFe/result.jsp?task=f72bf0170ce1439aa318b500bead7605&view=view_all_clusters_withID&show=true#%7B%22main.cluster%20index_lowerinput%22%3A%2213944%22%2C%22main.cluster%20index_upperinput%22%3A%2213944%22%7D	1.0000000,0.8725424,0.8639449,0.8618413,0.8609058,0.8518729,0.8284286,0.8258805,0.8171279,0.8165263	CC(C)c1c(/C=C/[C@H](C[C@H](CC(=O)[O-])O)O)c(c2ccc(cc2)F)nc(n1)N(C)S(=O)(=O)C,[C@H]12[C@@H](C(=CO[C@H]2O[C@H]2[C@@H]([C@H]([C@@H]([C@H](O2)CO)O)O)O)C(=O)O)C[C@@H]([C@@H]1C)OC(=O)c1ccccc1,[C@@H]12[C@@H](C(=CO[C@H]1O[C@H]1[C@@H]([C@H]([C@@H]([C@H](O1)CO)O)O)O)C(=O)O)CC[C@@H]2COC(=O)c1ccccc1,[C@@]12([C@@H]([C@@H](O[C@H]3[C@@H]([C@H]([C@@H]([C@H](O3)CO)O)O)O)OC=C2C=O)[C@@H]([C@@H](C1)OC(=O)c1ccccc1)C)…	CHEBI:77313,SN00325904,SN00318698,SN00374788,SN00256324,SN00083679,SN00345015,SN00038786,SN00038766,SN00244532				1,0.862,0.843,0.792,0.792,0.791,0.779,0.778,0.767,0.753	[C@@H]1([C@@H]([C@H]([C@@H]([C@H](O1)COC(=O)c1cc(c(c(c1)O)O)O)O)O)O)Oc1c(cc(c(c1)C)O)C(C)C,c1cc(ccc1)/C=C/C(=O)OC1C2C(OC=CC2(C(C1)O)O)OC1OC(C(O)C(O)C1O)CO,CCC(=O)c1ccccc1O[C@H]1[C@@H]([C@H]([C@@H]([C@H](O1)COC(=O)C)OC(=O)C)OC(=O)C)OC(=O)C,[C@@]12([C@@H]([C@@H](O[C@H]3[C@@H]([C@H]([C@@H]([C@H](O3)CO)O)O)O)OC=C2C=O)[C@@H]([C@@H](C1)OC(=O)c1ccccc1)C)O,[C@@H]12[C@@H](C(=CO[C@H]1O[C@H]1[C@@H]([C@H]([C…	[C@@H]1([C@@H]([C@H]([C@@H]([C@H](O1)COC(=O)c1cc(c(c(c1)O)O)O)O)O)O)Oc1c(cc(c(c1)C)O)C(C)C	SN00269400,SN00220532,SN00086811,SN00374788,SN00244532,HMDB0130128,SN00325904,SN00318698,SN00339993,SN00345015	0	0.257143	10	-1	-1	-0.26087
ESI-	339.144	2.209	C17H24O7	17	24	7	0	0	0	0	0	0	0	CHO	3530708	10249129	5631386	7318345	9118499	4004106	17775212	47149288	56657524	[M-H]-	28.08	0.411765	1.41176	338.765	0.234691	339.144	9	N/A	https://gnps.ucsd.edu/ProteoSAFe/result.jsp?task=f72bf0170ce1439aa318b500bead7605&view=view_all_clusters_withID&show=true#%7B%22main.cluster%20index_lowerinput%22%3A%229156%22%2C%22main.cluster%20index_upperinput%22%3A%229156%22%7D	1.0000000,0.9652373,0.9603769,0.9351089,0.9303835,0.8964696,0.8811323,0.8420395,0.8157806,0.8156635	[C@@H]1([C@@H]([C@H]([C@@H]([C@H](O1)C(=O)O)O)O)O)O[C@@H](Cc1ccccc1)C(C)C,[C@H]1([C@H]([C@@H]([C@H]([C@@H](O1)OCC)O)O)O)COC(=O)[C@@H](c1ccccc1)C,CC(=CCc1cc(ccc1O[C@H]1[C@@H]([C@H]([C@@H]([C@H](O1)CO)O)O)O)O)C,c1(c(O[C@H]2[C@H]([C@H]([C@@H]([C@H](O2)CO)O)O)O)cc(cc1)O)C(C=C)(C)C,CC(C)C[C@H]1C(=O)N2CCN(C[C@H]2C(=O)N1)C(=O)COCC(=O)[O-],[C@]12([C@@H]([C@H]([C@@H](O[C@H]2O)O)OC(=O)C)[C@@H](C[C@@H]2[C@@…	SN00391185,SN00327306,SN00028462,SN00359376,SN00009718,SN00321080,SN00380966,SN00374037,SN00012774,SN00340781				1,0.993,0.97,0.939,0.936,0.91,0.875,0.868,0.849,0.846	CC(=CCc1cc(ccc1O[C@H]1[C@@H]([C@H]([C@@H]([C@H](O1)CO)O)O)O)O)C,c1(c(O[C@H]2[C@H]([C@H]([C@@H]([C@H](O2)CO)O)O)O)cc(cc1)O)C(C=C)(C)C,[C@@H]1([C@@H]([C@H]([C@@H]([C@H](O1)C(=O)O)O)O)O)O[C@@H](Cc1ccccc1)C(C)C,[C@H]1([C@H]([C@@H]([C@H]([C@@H](O1)OCC)O)O)O)COC(=O)[C@@H](c1ccccc1)C,CC(C)C[C@H]1C(=O)N2CCN(C[C@H]2C(=O)N1)C(=O)COCC(=O)[O-],[C@]1([C@@H](C[C@H](/C(=C\[C@@H]2[C@@H]([C@@H](C1)O)C(=C)C(=O)O2)…	CC(=CCc1cc(ccc1O[C@H]1[C@@H]([C@H]([C@@H]([C@H](O1)CO)O)O)O)O)C	SN00028462,SN00359376,SN00391185,SN00327306,SN00009718,SN00380966,SN00321080,SN00374037,SN00340781,SN00012774	0	0.185185	6	-1	-1	-0.588235
ESI-	297.097	1.997	C14H18O7	14	18	7	0	0	0	0	0	0	0	CHO	30567940	7327905	37221060	14825879	21512980	22821746	7601318	34774132	51811632	[M-H]-	53.25	0.5	1.28571	296.765	0.234741	297.097	12	N/A	https://gnps.ucsd.edu/ProteoSAFe/result.jsp?task=f72bf0170ce1439aa318b500bead7605&view=view_all_clusters_withID&show=true#%7B%22main.cluster%20index_lowerinput%22%3A%227033%22%2C%22main.cluster%20index_upperinput%22%3A%227033%22%7D	1.0000000,0.9947410,0.9807876,0.9772780,0.9694950,0.9690874,0.9648876,0.9554227,0.9544882,0.9300808	CCC1=CC(OC2OC(C(O)C(O)C2O)C(O)=O)=CC=C1,[C@@H]1([C@@H]([C@H]([C@@H]([C@H](O1)C(=O)O)O)O)O)O[C@H](c1ccccc1)C,[C@H]1([C@H]([C@@H]([C@H]([C@@H](O1)Oc1c(c(ccc1)C)C)O)O)O)C(=O)O,CCC1=CC=C(OC2OC(C(O)C(O)C2O)C(O)=O)C=C1,[C@@H]1([C@@H]([C@H]([C@@H]([C@H](O1)C(=O)O)O)O)O)Oc1c(cc(cc1)C)C,[C@@H]1([C@@H]([C@H]([C@@H]([C@H](O1)C(=O)O)O)O)O)Oc1c(ccc(c1)C)C,[C@@H]1([C@@H]([C@H]([C@@H]([C@H](O1)C(=O)O)O)O)O)Oc1c…	HMDB0124996,SN00391271,SN00247082,HMDB0125173,SN00319603,SN00225866,SN00315642,SN00306836,SN00331943,FDB027665				1,0.991,0.956,0.948,0.944,0.941,0.934,0.919,0.872,0.857	CCC1=CC(OC2OC(C(O)C(O)C2O)C(O)=O)=CC=C1,CCC1=CC=C(OC2OC(C(O)C(O)C2O)C(O)=O)C=C1,[C@@H]1([C@@H]([C@H]([C@@H]([C@H](O1)C(=O)O)O)O)O)Oc1cc(c(cc1)C)C,[C@@H]1([C@@H]([C@H]([C@@H]([C@H](O1)C(=O)O)O)O)O)Oc1cc(cc(c1)C)C,[C@@H]1([C@@H]([C@H]([C@@H]([C@H](O1)C(=O)O)O)O)O)Oc1c(ccc(c1)C)C,[C@H]1([C@H]([C@@H]([C@H]([C@@H](O1)Oc1c(c(ccc1)C)C)O)O)O)C(=O)O,[C@@H]1([C@@H]([C@H]([C@@H]([C@H](O1)C(=O)O)O)O)O)Oc1c(c…	CCC1=CC(OC2OC(C(O)C(O)C2O)C(O)=O)=CC=C1	HMDB0124996,HMDB0125173,SN00315642,SN00306836,SN00225866,SN00247082,SN00319603,SN00331943,SN00391271,CHEBI:8199	0	0.238095	6	-1	-1	-0.285714
ESI-	265.144	4.633	C15H22O4	15	22	4	0	0	0	0	0	0	0	CHO	678212	4065215	685142	20818081	17398049	7138957	11319805	17094169	19377385	[M-H]-	11.02	0.266667	1.46667	264.848	0.152062	265.144	12	N/A	https://gnps.ucsd.edu/ProteoSAFe/result.jsp?task=f72bf0170ce1439aa318b500bead7605&view=view_all_clusters_withID&show=true#%7B%22main.cluster%20index_lowerinput%22%3A%225450%22%2C%22main.cluster%20index_upperinput%22%3A%225450%22%7D	1.0000000,0.9630108,0.9500228,0.9476659,0.9469880,0.9353783,0.9327708,0.9265866,0.9246399,0.9178782	C1(=O)C(=C)[C@@H]2[C@H](O1)C[C@H](CO)CCC/C(=C/[C@@H]2O)/C,[C@@H]12[C@H](OC(=O)C1=C)/C=C(/CC[C@H]([C@H]([C@H](C2)O)C)O)\C,[C@]1([C@@H]2[C@H](OC1=O)/C=C(/CC/C=C(\C[C@@H]2O)/C)\C)(O)C,[C@H]12[C@@H](OC(=O)[C@@H]1CO)C/C(=C/CC/C(=C/[C@H]2O)/C)/C,[C@@H]12[C@H](OC(=O)[C@H]1C)/C=C(/CC/C=C(\C[C@@H]2O)/CO)\C,[C@H]12[C@@H]([C@H](C/C(=C/CC/C(=C/1)/CO)/C)O)[C@H](C(=O)O2)C,[C@@H]12[C@@H](OC(=O)C2=C)CC(=C([C@H](…	SN00348719,SN00351284,SN00352562,SN00228119,SN00241889,SN00337172,SN00257363,SN00262664,SN00239375,SN00383083				1,0.979,0.978,0.973,0.954,0.943,0.939,0.921,0.917,0.907	[C@H]12[C@@H](C(=C(C[C@H]1OC(=O)C2=C)C)[C@H](CCCO)C)O,[C@@H]12[C@@H](OC(=O)C2=C)CC(=C([C@H]([C@H]1O)C)CCCO)C,C1(=O)C(=C)[C@@H]2[C@H](O1)C[C@H](CO)CCC/C(=C/[C@@H]2O)/C,[C@H]12[C@@H]([C@H](C/C(=C/CC/C(=C/1)/CO)/C)O)[C@H](C(=O)O2)C,[C@@H]12[C@H]([C@@H](C(=O)O1)C)[C@H](C/C(=C/C[C@H](/C(=C/2)/C)O)/C)O,[C@@H]12[C@H](OC(=O)C1=C)/C=C(/CC[C@H]([C@H]([C@H](C2)O)C)O)\C,[C@@H]12[C@H](OC(=O)[C@H]1C)/C=C(/CC/C…	[C@H]12[C@@H](C(=C(C[C@H]1OC(=O)C2=C)C)[C@H](CCCO)C)O	SN00383083,SN00257363,SN00348719,SN00337172,SN00266335,SN00351284,SN00241889,SN00370638,SN00243266,SN00262664	0.0909091	0.230769	5	1	1	-0.933333
ESI-	353.124	2.824	C17H22O8	17	22	8	0	0	0	0	0	0	0	CHO	40485394	27319082	44457450	33410648	21408770	21768832	40279838	42501210	36338366	[M-H]-	55.32	0.470588	1.29412	352.73	0.270301	353.124	10	N/A	https://gnps.ucsd.edu/ProteoSAFe/result.jsp?task=f72bf0170ce1439aa318b500bead7605&view=view_all_clusters_withID&show=true#%7B%22main.cluster%20index_lowerinput%22%3A%229839%22%2C%22main.cluster%20index_upperinput%22%3A%229839%22%7D	1.0000000,0.9990118,0.9947332,0.9826496,0.9826295,0.9822135,0.9795490,0.9688937,0.9641343,0.9579004	CC(C(OC1OC(C(O)C(O)C1O)C(O)=O)C1=CC=CC=C1)C(C)=O,CC(CC1=CC(OC2OC(C(O)C(O)C2O)C(O)=O)=CC=C1)C(C)=O,CCC(=O)CCC1=CC=C(OC2OC(C(O)C(O)C2O)C(O)=O)C=C1,CC(CC1=CC=C(OC2OC(C(O)C(O)C2O)C(O)=O)C=C1)C(C)=O,CC(=O)C(COC1OC(C(O)C(O)C1O)C(O)=O)CC1=CC=CC=C1,CC(=O)C(C)(CC1=CC=CC=C1)OC1OC(C(O)C(O)C1O)C(O)=O,CC(C)=CCC1=C(O)C=CC=C1OC1OC(C(O)C(O)C1O)C(O)=O,CC(C)=CCC1=C(OC2OC(C(O)C(O)C2O)C(O)=O)C=C(O)C=C1,CC(CC1=CC=CC=…	HMDB0133699,HMDB0133701,HMDB0133001,HMDB0133703,HMDB0133705,HMDB0133698,HMDB0126175,HMDB0133204,HMDB0133707,HMDB0133205				1,0.99,0.983,0.981,0.872,0.867,0.559,0.559,0.552,0.55	CC(CC1=CC=C(OC2OC(C(O)C(O)C2O)C(O)=O)C=C1)C(C)=O,CCC(=O)CCC1=CC=C(OC2OC(C(O)C(O)C2O)C(O)=O)C=C1,CC(CC1=CC(OC2OC(C(O)C(O)C2O)C(O)=O)=CC=C1)C(C)=O,CC(C)=CCC1=C(O)C=C(OC2OC(C(O)C(O)C2O)C(O)=O)C=C1,CC(C)=CCC1=C(OC2OC(C(O)C(O)C2O)C(O)=O)C=C(O)C=C1,CC(C)=CCC1=C(O)C=CC=C1OC1OC(C(O)C(O)C1O)C(O)=O,CC(C(OC1OC(C(O)C(O)C1O)C(O)=O)C1=CC=CC=C1)C(C)=O,c12c(C(=O)O[C@H]1CCCO[C@@H]1[C@H]([C@@H]([C@H]([C@@H](O1)CO)…	CC(CC1=CC=C(OC2OC(C(O)C(O)C2O)C(O)=O)C=C1)C(C)=O	HMDB0133703,HMDB0133001,HMDB0133701,HMDB0133205,HMDB0133204,HMDB0126175,HMDB0133699,SN00288688,SN00335615,HMDB0133707	0	0.230769	7	-1	-1	-0.352941
ESI-	377.16	3.714	C20H26O7	20	26	7	0	0	0	0	0	0	0	CHO	47784588	34558100	20776850	1799471	9705829	7647698	33785300	43919540	24948738	[M-H]-	27.55	0.35	1.3	376.739	0.26114	377.16	9	N/A	https://gnps.ucsd.edu/ProteoSAFe/result.jsp?task=f72bf0170ce1439aa318b500bead7605&view=view_all_clusters_withID&show=true#%7B%22main.cluster%20index_lowerinput%22%3A%2210833%22%2C%22main.cluster%20index_upperinput%22%3A%2210833%22%7D	1.0000000,0.9959168,0.9897034,0.9840443,0.9774974,0.9662700,0.9563965,0.9481796,0.9461664,0.9313716	[C@@H]12[C@H](OC(=O)/C(=C/CO)/CO)CC(=C)[C@@H](CC/C(=C/[C@H]1OC(=O)C2=C)/C)O,C/C/1=C\CC/C(=C/[C@@H]2[C@H](C(=C)C(=O)O2)[C@H](C1)OC(=O)C(=C)[C@H](CO)O)/CO,[C@H]12[C@H](OC(=O)C2=C)/C=C(\[C@H](C[C@H](C(=C)C[C@@H]1OC(=O)/C(=C\C)/C)OO)O)/C,[C@@]1(O[C@@H]1C)(C(=O)O[C@H]1[C@H]2C(=C)C(=O)O[C@@H]2/C=C(/C[C@@H](/C=C(/C1)\C)O)\C)CO,[C@@]1(C(=O)O[C@H]2[C@@H]3[C@H](OC(=O)C3=C)/C=C(/C[C@H](/C=C(/C2)\C)O)\C)(OC1…	SN00401014,CHEBI:3768,SN00346020,SN00342048,SN00280911,SN00307232,SN00293869,SN00322453,SN00350139,SN00300819				1,0.947,0.94,0.904,0.894,0.89,0.879,0.872,0.87,0.865	C1(=O)C(=C)[C@H]2[C@H](O1)/C=C(\COC(=O)[C@@H](CC)C)/CC/C=C(\C(=O)O)/C[C@H]2O,[C@H]12[C@H](C(=C)C(=O)O2)[C@@H](C/C(=C/CC/C(=C/1)/C(=O)O)/COC(=O)[C@@H](CC)C)O,[C@@H]12[C@H](OC(=O)/C(=C/CO)/CO)CC(=C)[C@@H](CC/C(=C/[C@H]1OC(=O)C2=C)/C)O,C/C/1=C\CC/C(=C/[C@@H]2[C@H](C(=C)C(=O)O2)[C@H](C1)OC(=O)C(=C)[C@H](CO)O)/CO,C\C=C(\C)C(=O)OC1CC2(C)OC2CC(O)\C(CO)=C/C2OC(=O)C(=C)C12,[C@@H]12[C@@H](C[C@@](CCC(=O)/C(…	C1(=O)C(=C)[C@H]2[C@H](O1)/C=C(\COC(=O)[C@@H](CC)C)/CC/C=C(\C(=O)O)/C[C@H]2O	SN00328904,SN00358231,SN00401014,CHEBI:3768,FDB015631,SN00242503,SN00334011,SN00309787,SN00329129,SN00293869	0.0769231	0.272727	8	1	1	-0.6
ESI-	307.082	1.598	C15H16O7	15	16	7	0	0	0	0	0	0	0	CHO	1242022	5972868	4022788	3198731	7043891	5577222	12664958	2403286	2989512	[M-H]-	68.06	0.466667	1.06667	306.739	0.260891	307.082	9	N/A	https://gnps.ucsd.edu/ProteoSAFe/result.jsp?task=f72bf0170ce1439aa318b500bead7605&view=view_all_clusters_withID&show=true#%7B%22main.cluster%20index_lowerinput%22%3A%227499%22%2C%22main.cluster%20index_upperinput%22%3A%227499%22%7D	1.0000000,0.8407253,0.8354422,0.8303964,0.8242581,0.7880528,0.7830310,0.7653446,0.7524066,0.7457154	c1ccc2c(c1)C(=O)c1ccc(c(c1C2=O)N)/C=N/NC(=O)N,[C@@]123C(=CC(=O)[C@H]2C)[C@]2([C@@]([C@H](C1)OC(=O)[C@H]3O)(C(=O)OC2)O)C,[C@H]1(c2cc3c(cc2)ccc(=O)o3)[C@@H]([C@H]([C@@H]([C@H](O1)CO)O)O)O,C/C=C/1\[C@H]2[C@@]3(C=C[C@@H]4[C@H](C(=O)OC)[C@@H](O)O[C@@H]([C@H]34)O2)OC1=O,Cc1cc(=O)oc2cc(ccc12)O[C@H]1[C@@H]([C@H]([C@H](CO1)O)O)O,c1(c(c2oc(=O)ccc2cc1OC)O)OC(=O)[C@@H](C(C)C)O,CC1=C(C(=O)OC2C(O)C(O)C=C(CO)C2…	SN00128797,SN00404422,SN00395151,CHEBI:2592,CHEBI:90130,SN00242860,FDB020502,SN00162524,SN00341698,SN00281809				1,0.83,0.823,0.805,0.778,0.739,0.733,0.517,0.484,0.446	Cc1cc(=O)oc2cc(ccc12)O[C@H]1[C@@H]([C@H]([C@H](CO1)O)O)O,c1(c2c(cc3c1OCO3)ccc(=O)o2)OC[C@H](C(O)(C)C)O,c12c3c(c(cc1oc(=O)cc2)OC[C@H](C(O)(C)C)O)OCO3,c12c(c3c(cc1oc(=O)cc2)OCO3)OC[C@H](C(O)(C)C)O,c12c(ccc(=O)o2)c(cc2c1OCO2)OC[C@H](C(O)(C)C)O,c1(c(c2oc(=O)ccc2cc1OC)O)OC(=O)[C@@H](C(C)C)O,c12c3c(c(c(c1OC[C@@H](O2)C(O)(C)C)OC)O)ccc(=O)o3,[C@H]1(c2cc3c(cc2)ccc(=O)o3)[C@@H]([C@H]([C@@H]([C@H](O1)CO)O)O…	Cc1cc(=O)oc2cc(ccc12)O[C@H]1[C@@H]([C@H]([C@H](CO1)O)O)O	CHEBI:90130,SN00397414,SN00363429,SN00399422,SN00319808,SN00242860,SN00359162,SN00395151,SN00341853,CHEBI:2592	0.125	0.391304	8	1	1	-0.133333
ESI-	309.098	2.065	C15H18O7	15	18	7	0	0	0	0	0	0	0	CHO	9548784	24515149	36288127	6542239	11251580	8088211	9786236	19310863	4534105	[M-H]-	40.59	0.466667	1.2	308.753	0.247142	309.098	11	N/A	https://gnps.ucsd.edu/ProteoSAFe/result.jsp?task=f72bf0170ce1439aa318b500bead7605&view=view_all_clusters_withID&show=true#%7B%22main.cluster%20index_lowerinput%22%3A%227599%22%2C%22main.cluster%20index_upperinput%22%3A%227599%22%7D	1.0000000,0.9691586,0.9298814,0.9133228,0.9071418,0.9069023,0.9036200,0.8925760,0.8768781,0.8671886	Cc1nc2ccc(cc2c(=O)n1CC(=O)Nc1cccnc1)O,C=CCN1C(=O)[C@@H]2CN(CCN2C1=O)C(=O)COCC(=O)[O-],COC(=O)c1cccc(c1)N=C(Cn1c2ccccc2nn1)O,CC1OC(OC2=CC=C(C=O)C=C2)C(O)C(O)C1OC(C)=O,COC(=O)c1ccc(cc1)NC(=O)Cn1c2ccccc2nn1,CC(C)(C)NCC(O)c1cc(Cl)c(N)c(C(F)(F)F)c1,[C@@]12([C@@H]3[C@H](C=C2)[C@@H](C(=O)OC)CO[C@H]3O)C=C(C(=O)O1)[C@@H](O)C,[C@]123C(=C[C@H]([C@H]2C)O)[C@]2([C@@]([C@H](C1)OC(=O)[C@@H]3O)(C(=O)OC2)O)C,c1cc…	SN00113919,SN00013257,CHEBI:109223,FDB019628,CHEBI:116808,CCMSLIB00000562779,SN00368174,SN00309227,SN00160726,SN00332324				1,0.672,0.592,0.582,0.574,0.551,0.55,0.55,0.546,0.538	CC1OC(OC2=CC=C(C=O)C=C2)C(O)C(O)C1OC(C)=O,[C@]123C(=C[C@H]([C@H]2C)O)[C@]2([C@@]([C@H](C1)OC(=O)[C@@H]3O)(C(=O)OC2)O)C,C[C@H]1[C@@H]([C@H]([C@H]([C@@H](O1)OC(=O)/C=C/c1ccc(cc1)O)O)O)O,[C@@]12([C@@H]3[C@H](C=C2)[C@@H](C(=O)OC)CO[C@H]3O)C=C(C(=O)O1)[C@@H](O)C,[C@@H]12C[C@@]3([C@](C=C[C@H]3C)([C@]3([C@@]1(C(=O)OC3)O)C)O)[C@H](C(=O)O2)O,C[C@]12[C@H](CC[C@@H]([C@@]1(C(=O)c1c(cc(cc1O2)CO)O)O)O)O,[C@]12…	CC1OC(OC2=CC=C(C=O)C=C2)C(O)C(O)C1OC(C)=O	FDB019628,SN00309227,SN00157758,SN00368174,SN00306808,CHEBI:68283,SN00277836,SN00271631,SN00160726,FDB014665	0	0.304348	7	0	0	-0.266667
ESI-	295.082	1.729	C14H16O7	14	16	7	0	0	0	0	0	0	0	CHO	2452266	3663670	2406836	25967492	20651570	30392016	9055827	8808809	27462068	[M-H]-	20.65	0.5	1.14286	294.753	0.247491	295.082	10	N/A	https://gnps.ucsd.edu/ProteoSAFe/result.jsp?task=f72bf0170ce1439aa318b500bead7605&view=view_all_clusters_withID&show=true#%7B%22main.cluster%20index_lowerinput%22%3A%226926%22%2C%22main.cluster%20index_upperinput%22%3A%226926%22%7D	1.0000000,0.8886756,0.8404204,0.8404204,0.8273753,0.8150400,0.7951176,0.7808479,0.7625617,0.7574399	OC(=O)C1=CC=NC2=C1NC(=O)C1=CC=CN=C1N2C1CC1,c1([C@H]([C@H](C(O)(C)C)OO)O)c(cc2c(c1)ccc(=O)o2)O,OC1C(O)C(OC2=CC=CC(C=C)=C2)OC(C1O)C(O)=O,OC1C(O)C(OC2=CC=C(C=C)C=C2)OC(C1O)C(O)=O,[C@@H]1([C@@H](C(=O)[C@@H]([C@H](CO)O)O)OC(=O)C1)c1ccc(cc1)O,[C@]1(C(=O)[C@H](OC1=O)[C@@H](CO)O)(Cc1ccc(cc1)O)OC,c1cc(cc(c1)C(=O)O)C(=O)CC[C@@H]1[C@H]([C@H](C(O)O1)O)O,[C@@]1([C@H]2[C@H](c3ccc(cc3)O)CC(=O)O2)([C@@H]([C@H](C…	HMDB0060759,SN00238684,HMDB0124987,HMDB0125168,SN00365009,SN00300978,CHEBI:51312,SN00348635,CHEBI:116749,SN00400835				1,0.961,0.811,0.713,0.701,0.643,0.617,0.594,0.472,0.375	OC1C(O)C(OC2=CC=C(C=C)C=C2)OC(C1O)C(O)=O,OC1C(O)C(OC2=CC=CC(C=C)=C2)OC(C1O)C(O)=O,[C@@]12([C@@H](c3ccc(cc3)O)CC(=O)O1)[C@@H]([C@@H]([C@H](CO2)O)O)O,[C@@]1([C@H]2[C@H](c3ccc(cc3)O)CC(=O)O2)([C@@H]([C@H](CO1)O)O)O,[C@]1([C@]2([C@H](OC1=O)[C@@H](CO2)O)O)(Cc1ccc(cc1)O)OC,[C@]1(C(=O)[C@H](OC1=O)[C@@H](CO)O)(Cc1ccc(cc1)O)OC,[C@@H]1([C@@H](C(=O)[C@@H]([C@H](CO)O)O)OC(=O)C1)c1ccc(cc1)O,c1cc(cc(c1)C(=O)O)…	OC1C(O)C(OC2=CC=C(C=C)C=C2)OC(C1O)C(O)=O	HMDB0125168,HMDB0124987,SN00353423,SN00348635,SN00400835,SN00300978,SN00365009,CHEBI:51312,SN00269619,SN00246656	0	0.333333	7	0	0	-0.142857
ESI-	351.109	1.699	C17H20O8	17	20	8	0	0	0	0	0	0	0	CHO	5581688	5197002	5845846	12163289	6240689	10907744	10794226	12231879	13087942	[M-H]-	73.6	0.470588	1.17647	350.717	0.283051	351.109	9	N/A	https://gnps.ucsd.edu/ProteoSAFe/result.jsp?task=f72bf0170ce1439aa318b500bead7605&view=view_all_clusters_withID&show=true#%7B%22main.cluster%20index_lowerinput%22%3A%229736%22%2C%22main.cluster%20index_upperinput%22%3A%229736%22%7D	1.0000000,0.9819411,0.9755394,0.9576698,0.9513655,0.9503404,0.9330974,0.9314962,0.9246154,0.9217495	CC(=O)C(COC1OC(C(O)C(O)C1O)C(O)=O)=CC1=CC=CC=C1,CC(=CC1=CC=CC=C1)C(=O)COC1OC(C(O)C(O)C1O)C(O)=O,CC(=O)C(C)=CC1=CC(OC2OC(C(O)C(O)C2O)C(O)=O)=CC=C1,CC1(C)OC2=CC=CC(OC3OC(C(O)C(O)C3O)C(O)=O)=C2C=C1,[H]\C(=C(\[H])C1=CC=C(OC2OC(C(O)C(O)C2O)C(O)=O)C=C1)C(=O)CC,CC(=O)C(C)=CC1=CC=C(OC2OC(C(O)C(O)C2O)C(O)=O)C=C1,[C@]123[C@H]([C@](OO2)(C=C3)C)[C@@H]2[C@@H]([C@H](C[C@@]1(OO)C)OC(=O)C)C(=C)C(=O)O2,[C@@H]1([C…	HMDB0133690,HMDB0133688,HMDB0133692,HMDB0126417,HMDB0132988,HMDB0133694,SN00394555,SN00265701,SN00322557,SN00262735				1,0.941,0.93,0.928,0.779,0.678,0.656,0.643,0.57,0.562	CC1(C)OC2=CC=CC(OC3OC(C(O)C(O)C3O)C(O)=O)=C2C=C1,CC(=O)C(C)=CC1=CC(OC2OC(C(O)C(O)C2O)C(O)=O)=CC=C1,CC(=O)C(C)=CC1=CC=C(OC2OC(C(O)C(O)C2O)C(O)=O)C=C1,Cc1c(c(=O)oc2c1ccc(c2)O[C@H]1[C@@H]([C@H]([C@H]([C@H](O1)CO)O)O)O)C,[H]\C(=C(\[H])C1=CC=C(OC2OC(C(O)C(O)C2O)C(O)=O)C=C1)C(=O)CC,c1(c2c(c(c(c1)C)O)cccc2O)O[C@H]1[C@@H]([C@H]([C@@H]([C@H](O1)CO)O)O)O,c12c(c(ccc1O[C@H]1[C@@H]([C@H]([C@@H]([C@H](O1)CO)O)…	CC1(C)OC2=CC=CC(OC3OC(C(O)C(O)C3O)C(O)=O)=C2C=C1	HMDB0126417,HMDB0133692,HMDB0133694,SN00071361,HMDB0132988,SN00368813,SN00293718,HMDB0133690,SN00160981,SN00289325	0	0.307692	8	0	0	-0.235294
ESI-	423.166	3.4	C21H28O9	21	28	9	0	0	0	0	0	0	0	CHO	10701377	3100040	10822660	5888940	5351317	3445889	29735444	18628106	18837286	[M-H]-	44.34	0.428571	1.33333	422.693	0.306511	423.166	9	N/A	https://gnps.ucsd.edu/ProteoSAFe/result.jsp?task=f72bf0170ce1439aa318b500bead7605&view=view_all_clusters_withID&show=true#%7B%22main.cluster%20index_lowerinput%22%3A%2212498%22%2C%22main.cluster%20index_upperinput%22%3A%2212498%22%7D	1.0000000,0.9862084,0.9856626,0.9821735,0.9804275,0.9798784,0.9727246,0.9681196,0.9627952,0.9451161	COCCOc1c(cccn1)c1nc(on1)[C@@H]1CCC[N@H+]1Cc1ccc(cc1)C(=O)[O-],[C@@H]1([C@@H]([C@H]([C@@H]([C@H](O1)CO)O)O)O)OC(=O)/C/1=C/C[C@@H]2C(=C)C(=O)O[C@H]2/C=C(\CCC1)/C,COCCOc1ccnc(c1)c1nc(on1)[C@@H]1CCC[N@@H+]1Cc1ccc(cc1)C(=O)[O-],[C@@H]1([C@@H]([C@H]([C@@H]([C@H](O1)CO)O)O)O)OC(=O)/C/1=C\CC/C(=C/C[C@@H]2C(=C)C(=O)O[C@@H]2C1)/C,C/C/1=C\CC/C(=C/C[C@H]2[C@H](C1)OC(=O)C2=C)/C(=O)O[C@@H]1[C@@H]([C@@H]([C@@H]…	SN00031290,SN00281099,SN00031318,SN00365723,SN00041646,FDB013912,SN00346147,SN00031425,SN00237462,SN00344245				1,0.998,0.942,0.657,0.626,0.618,0.611,0.608,0.604,0.601	[C@]1([C@H]2[C@@H]([C@@H]3[C@@H]([C@H]([C@H]1OC(=O)C)OC(=O)C(C)C)C(=C)C(=O)O3)C(=C[C@@H]2OO)C)(O)C,[C@H]12[C@H]([C@@]([C@@H]([C@@H]([C@@H]3[C@@H]1OC(=O)C3=C)OC(=O)C(C)C)OC(=O)C)(O)C)C=C[C@]2(OO)C,C12=C([C@@H](C[C@H]1[C@@]([C@@H]([C@@H]([C@@H]1[C@@H]2OC(=O)C1=C)OC(=O)C(C)C)OC(=O)C)(O)C)OO)C,C=C1C[C@H]([C@@H]2[C@@H]([C@@H]3[C@H]1C[C@@H](C3=C)O[C@H]1[C@@H]([C@H]([C@@H]([C@H](O1)CO)O)O)O)OC(=O)C2=C)O…	[C@]1([C@H]2[C@@H]([C@@H]3[C@@H]([C@H]([C@H]1OC(=O)C)OC(=O)C(C)C)C(=C)C(=O)O3)C(=C[C@@H]2OO)C)(O)C	SN00335087,SN00249459,SN00307107,SN00038865,SN00381638,SN00345452,SN00291204,SN00387937,SN00365723,SN00302817	0	0.212121	8	-1	-1	-0.47619
ESI-	323.113	2.164	C16H20O7	16	20	7	0	0	0	0	0	0	0	CHO	6147202	11865154	17837410	11026742	10426288	6015209	51736552	37801828	63377532	[M-H]-	25.27	0.4375	1.25	322.752	0.247791	323.113	11	N/A	https://gnps.ucsd.edu/ProteoSAFe/result.jsp?task=f72bf0170ce1439aa318b500bead7605&view=view_all_clusters_withID&show=true#%7B%22main.cluster%20index_lowerinput%22%3A%228362%22%2C%22main.cluster%20index_upperinput%22%3A%228362%22%7D	1.0000000,0.9964373,0.9532195,0.9526180,0.9286389,0.8859637,0.8380217,0.8204841,0.8161650,0.7890684	[H]\C(C(C)OC1OC(C(O)C(O)C1O)C(O)=O)=C(\[H])C1=CC=CC=C1,[H]\C(=C(\C)COC1OC(C(O)C(O)C1O)C(O)=O)C1=CC=CC=C1,[C@@]1(C[C@H]([C@H]([C@@H](C1)O)O)OC/C=C\c1ccc(cc1)O)(C(=O)O)O,c12c(cc(cc2)C(=O)O)CC[C@H](C1)O[C@H]1[C@@H]([C@H]([C@@H](CO1)O)O)O,[C@H]1([C@H]([C@H]([C@@H](O[C@H]1C)O)O)O)OC(=O)/C=C/c1ccc(cc1)OC,c12[C@@H](O[C@H]3[C@@H]([C@H]([C@@H]([C@H](O3)CO)O)O)O)CCC(=O)c1cccc2,c12c(c(cc(c1)O)O)C(=O)C[C@H](…	HMDB0133730,HMDB0133619,SN00360069,SN00270346,SN00373409,SN00236210,SN00275768,SN00228255,SN00392006,SN00231970				1,0.824,0.696,0.649,0.593,0.555,0.549,0.519,0.502,0.492	[C@H]1([C@@H](O1)/C=C/[C@H]([C@@H](OC(=O)C)C)OC(=O)C)[C@@H]1OC(=O)C=CC1,[C@@]1([C@H]([C@@H](CC[C@@H]1O)OC(=O)C)O)(COC(=O)c1ccccc1)O,c12[C@@H](O[C@H]3[C@@H]([C@H]([C@@H]([C@H](O3)CO)O)O)O)CCC(=O)c1cccc2,[C@@]12([C@]3([C@@H]([C@H]([C@H]4[C@@H]2OC(=O)[C@@]1([C@@H](C3)O4)O)C(=C)C)C(=O)OC)O)C,c12c(cc(cc2)C(=O)O)CC[C@H](C1)O[C@H]1[C@@H]([C@H]([C@@H](CO1)O)O)O,c12c(c(cc(c1)O)O)C(=O)C[C@H]([C@H](CC[C@@H]…	[C@H]1([C@@H](O1)/C=C/[C@H]([C@@H](OC(=O)C)C)OC(=O)C)[C@@H]1OC(=O)C=CC1	SN00228255,SN00231970,SN00236210,SN00371230,SN00270346,SN00275768,SN00360069,SN00273463,SN00332913,HMDB0133619	0	0.28	7	0	0	-0.375
ESI-	365.123	2.151	C18H22O8	18	22	8	0	0	0	0	0	0	0	CHO	5430333	28182118	23443110	11090465	8342717	10629912	9140325	23752716	23400812	[M-H]-	14.99	0.444444	1.22222	364.715	0.2847	365.123	9	N/A	https://gnps.ucsd.edu/ProteoSAFe/result.jsp?task=f72bf0170ce1439aa318b500bead7605&view=view_all_clusters_withID&show=true#%7B%22main.cluster%20index_lowerinput%22%3A%2210336%22%2C%22main.cluster%20index_upperinput%22%3A%2210336%22%7D	1.0000000,0.9424391,0.9403729,0.9354917,0.9343745,0.9317977,0.9261539,0.9164239,0.8984139,0.8945697	CC(C)C(=O)C=CC1=CC=C(OC2OC(C(O)C(O)C2O)C(O)=O)C=C1,CCC\C=C1\OC(=O)C2=C1C=CC=C2OC1OC(CO)C(O)C(O)C1O,Cc1cc2c(c(c(c(=O)o2)C)C)c(c1)O[C@H]1[C@@H]([C@H]([C@@H]([C@H](O1)CO)O)O)O,CCc1cc(=O)oc2c1c(cc(c2)C)O[C@H]1[C@@H]([C@H]([C@@H]([C@H](O1)CO)O)O)O,[C@H]1([C@H]([C@@H](O[C@H]([C@@H]1OC(=O)C)O)C)OC(=O)/C=C/c1ccc(cc1)OC)O,[C@H]1([C@H]([C@@H](O[C@H]([C@@H]1O)O)C)OC(=O)/C=C/c1ccc(cc1)OC)OC(=O)C,CCCc1cc(=O)o…	HMDB0132950,FDB013301,SN00071984,SN00071692,SN00327747,SN00404274,SN00071605,SN00071478,SN00071615,SN00323641				1,0.858,0.858,0.855,0.837,0.837,0.826,0.809,0.79,0.774	CC(C)C(=O)C=CC1=CC=C(OC2OC(C(O)C(O)C2O)C(O)=O)C=C1,[C@H]1([C@H]([C@@H](O[C@H]([C@@H]1OC(=O)C)O)C)OC(=O)/C=C/c1ccc(cc1)OC)O,[C@@H]1([C@H]([C@@H](O[C@H]([C@@H]1O)C)O)OC(=O)C)OC(=O)/C=C/c1ccc(cc1)OC,[C@@H]1([C@H]([C@@H](O[C@H]([C@@H]1O)C)O)OC(=O)/C=C/c1ccc(cc1)OC)OC(=O)C,[C@H]1([C@H]([C@@H](O[C@H]([C@@H]1O)O)C)OC(=O)/C=C/c1ccc(cc1)OC)OC(=O)C,Cc1c(c(=O)oc2c1ccc(c2C)O[C@H]1[C@@H]([C@H]([C@H]([C@H](O1)…	CC(C)C(=O)C=CC1=CC=C(OC2OC(C(O)C(O)C2O)C(O)=O)C=C1	HMDB0132950,SN00327747,SN00323641,SN00327267,SN00404274,SN00071615,SN00071478,SN00071605,SN00071984,SN00071692	0	0.285714	8	0	0	-0.333333
ESI-	419.133	1.665	C21H24O9	21	24	9	0	0	0	0	0	0	0	CHO	2007267	1767910	4045011	1066245	888212	867995	3084541	5205542	2557820	[M-H]-	24.19	0.428571	1.14286	418.665	0.335008	419.133	9	N/A	https://gnps.ucsd.edu/ProteoSAFe/result.jsp?task=f72bf0170ce1439aa318b500bead7605&view=view_all_clusters_withID&show=true#%7B%22main.cluster%20index_lowerinput%22%3A%2212373%22%2C%22main.cluster%20index_upperinput%22%3A%2212373%22%7D	1.0000000,0.9893390,0.9855708,0.9680912,0.9635313,0.9474041,0.9451563,0.9449191,0.9386875,0.9349923	COc1cccc(c1)c1cc(C(F)(F)F)n2c(c(cn2)C(=NCC2CCCO2)O)n1,COc1ccccc1c1c(=O)c2ccc(c(c2oc1C(F)(F)F)C[NH+]1CCCC1)O,COC1=CC(OC2OC(C(O)C(O)C2O)C(O)=O)=CC(CCC2=CC=CC=C2O)=C1,COC1=CC(OC2OC(C(O)C(O)C2O)C(O)=O)=CC(CCC2=CC(O)=CC=C2)=C1,COc1ccc(cc1)c1c(=O)c2ccc(c(c2oc1C(F)(F)F)C[NH+]1CCCC1)O,OC(CCC1=CC=CC=C1)C1=C(OC2OC(C(O)C(O)C2O)C(O)=O)C=CC(O)=C1,C1(=C2C(=C[C@H](CC2)O[C@H]2[C@@H]([C@H]([C@@H]([C@H](O2)CO)O)O)…	CHEBI:117091,SN00153304,HMDB0135762,HMDB0129923,SN00153542,HMDB0135394,SN00394203,HMDB0135395,HMDB0135763,SN00271087				1,0.997,0.99,0.969,0.912,0.856,0.828,0.827,0.807,0.798	COC1=CC(OC2OC(C(O)C(O)C2O)C(O)=O)=CC(CCC2=CC(O)=CC=C2)=C1,COC1=CC(OC2OC(C(O)C(O)C2O)C(O)=O)=CC(CCC2=CC=CC=C2O)=C1,COC1=CC(CCC2=CC(OC3OC(C(O)C(O)C3O)C(O)=O)=CC=C2)=CC(O)=C1,COC1=CC(CCC2=CC=CC=C2OC2OC(C(O)C(O)C2O)C(O)=O)=CC(O)=C1,OC(CCC1=CC=CC=C1)C1=C(O)C=CC(OC2OC(C(O)C(O)C2O)C(O)=O)=C1,OC(CCC1=CC=CC=C1)C1=C(OC2OC(C(O)C(O)C2O)C(O)=O)C=CC(O)=C1,c1cc(ccc1CCC(=O)c1ccc(cc1O)O[C@H]1[C@@H]([C@H]([C@H]([C…	COC1=CC(OC2OC(C(O)C(O)C2O)C(O)=O)=CC(CCC2=CC(O)=CC=C2)=C1	HMDB0129923,HMDB0135762,HMDB0129924,HMDB0135763,HMDB0135395,HMDB0135394,SN00028909,FDB016562,SN00034467,SN00333850	0.0833333	0.333333	10	1	1	-0.285714
ESI-	329.088	1.918	C14H18O9	14	18	9	0	0	0	0	0	0	0	CHO	2143929	3278291	2607299	8839820	13473458	10357720	4861789	7040873	14952867	[M-H]-	116.15	0.642857	1.28571	328.721	0.279463	329.088	10	N/A	https://gnps.ucsd.edu/ProteoSAFe/result.jsp?task=f72bf0170ce1439aa318b500bead7605&view=view_all_clusters_withID&show=true#%7B%22main.cluster%20index_lowerinput%22%3A%228667%22%2C%22main.cluster%20index_upperinput%22%3A%228667%22%7D	1.0000000,0.9992451,0.9576502,0.7227853,0.6865469,0.6574655,0.6530052,0.6402606,0.6194186,0.6190436	c1cc(ccc1CN1CC[C@@H](C1)c1nc2cc(ccc2o1)F)Cl,c1ccc(c(c1)CN1CC[C@@H](C1)c1nc2cc(ccc2o1)Cl)F,c1cc(ccc1CN1CC[C@@H](C1)c1nc2cc(ccc2o1)Cl)F,Cn1c2c(nc1Oc1ccc3c(c1)OCO3)n(c(=O)n(c2=O)C)C,CCC1=CC(O)=C(O)C(OC2OC(C(O)C(O)C2O)C(O)=O)=C1,OCCC1=CC(O[C@@H]2OC([C@@H](O)[C@H](O)C2O)C(O)=O)=C(O)C=C1,OCCC1=CC=C(O[C@@H]2OC([C@@H](O)[C@H](O)C2O)C(O)=O)C(O)=C1,CCC1=CC(O)=C(OC2OC(C(O)C(O)C2O)C(O)=O)C(O)=C1,[H][C@]1(CO)…	SN00032549,SN00032385,SN00032386,SN00045099,HMDB0128028,FDB031492,FDB031503,HMDB0128029,FDB004689,SN00342111				1,0.99,0.979,0.977,0.81,0.769,0.767,0.75,0.706,0.68	CCC1=CC(O)=C(OC2OC(C(O)C(O)C2O)C(O)=O)C(O)=C1,OCCC1=CC=C(O[C@@H]2OC([C@@H](O)[C@H](O)C2O)C(O)=O)C(O)=C1,CCC1=CC(O)=C(O)C(OC2OC(C(O)C(O)C2O)C(O)=O)=C1,OCCC1=CC(O[C@@H]2OC([C@@H](O)[C@H](O)C2O)C(O)=O)=C(O)C=C1,c1(c(O[C@@H]2[C@@H]([C@H]([C@@H]([C@H](O2)CO)O)O)O)cc(cc1O)O)C(=O)C,CC(=O)c1c(cc(cc1O)O[C@H]1[C@@H]([C@H]([C@@H]([C@H](O1)CO)O)O)O)O,[C@@H]1([C@@H]([C@H]([C@@H]([C@H](O1)CO)O)O)O)Oc1c(c(cc(c1…	CCC1=CC(O)=C(OC2OC(C(O)C(O)C2O)C(O)=O)C(O)=C1	HMDB0128029,FDB031503,HMDB0128028,FDB031492,SN00250022,SN00028883,SN00333189,SN00260832,SN00275249,SN00271308	0	0.157895	6	-3	-3	0
ESI-	209.046	4.112	C10H10O5	10	10	5	0	0	0	0	0	0	0	CHO	133226	235897	261660	1084477	1969200	4324740	12044512	10180944	10909523	[M-H]-	60.19	0.5	1	208.813	0.187423	209.046	12	N/A	https://gnps.ucsd.edu/ProteoSAFe/result.jsp?task=f72bf0170ce1439aa318b500bead7605&view=view_all_clusters_withID&show=true#%7B%22main.cluster%20index_lowerinput%22%3A%222774%22%2C%22main.cluster%20index_upperinput%22%3A%222774%22%7D	1.0000000,0.9709417,0.9655587,0.9545007,0.9285415,0.9201910,0.9185880,0.9132794,0.9117067,0.9081968	[C@H]12/C(=C\C)/C(=O)O[C@@H](C2)OC=C1C(=O)O,c1(c(c(cc(=O)o1)OC)C)/C=C/C(=O)O,C[C@@H]1[C@@H](c2ccc(c(c2C(=O)O1)O)O)O,c12c(C[C@](OC1=O)(O)C)cc(cc2O)O,[H]OC(=O)C(=O)C([H])([H])C1=C([H])C(OC([H])([H])[H])=C(O[H])C([H])=C1[H],c12c(c(cc(=O)o2)OC)C(=O)O[C@H]1CC,c12c(C(=O)O[C@H]2OC)cc(c(c1O)C)O,C[C@@H]1[C@@H](c2c(ccc(c2C(=O)O1)O)O)O,C[C@@H]1[C@@H](c2cc(cc(c2C(=O)O1)O)O)O,C[C@@H]1Cc2c(c(cc(c2O)O)O)C(=O)O1	SN00351857,SN00291312,SN00143420,SN00246118,FDB028563,SN00369806,SN00283622,SN00028898,SN00036693,SN00019762				1,0.999,0.985,0.947,0.942,0.927,0.915,0.907,0.905,0.902	COc1cc2c(c(c1)OC)C(=O)O[C@H]2O,c1(c(c2c(OCO2)cc1)OC)C(=O)OC,COc1ccc(c2c1[C@@H](OC2=O)O)OC,c12c(cc(C(=O)OC)cc1OC)OCO2,c12c(C(=O)O[C@H]2OC)cc(c(c1O)C)O,C[C@@H]1[C@@H](c2ccc(c(c2C(=O)O1)O)O)O,COC1=C(O)C=C(C=C1)C1OC1C(O)=O,c12c(C[C@](OC1=O)(O)C)cc(cc2O)O,COC1=C(O)C=CC(=C1)C1OC1C(O)=O,c12c(c(c(c(c1C)O)C)O)C(=O)O[C@H]2O	COc1cc2c(c(c1)OC)C(=O)O[C@H]2O	SN00125682,SN00229373,SN00125683,SN00337164,SN00283622,SN00143420,HMDB0140909,SN00246118,HMDB0125516,SN00322744	0.2	0.466667	6	1	1	0
ESI-	229.072	1.775	C10H14O6	10	14	6	0	0	0	0	0	0	0	CHO	6400779	2092284	1195878	59786647	100045223	92385487	18287791	14371478	19232597	[M-H]-	36.45	0.6	1.4	228.816	0.183784	229.072	12	N/A	https://gnps.ucsd.edu/ProteoSAFe/result.jsp?task=f72bf0170ce1439aa318b500bead7605&view=view_all_clusters_withID&show=true#%7B%22main.cluster%20index_lowerinput%22%3A%223688%22%2C%22main.cluster%20index_upperinput%22%3A%223688%22%7D	1.0000000,0.8846652,0.8604832,0.8496313,0.7649223,0.6504512,0.5903941	[C@@H]1([C@H](C=CC(=O)O1)OC(=O)C)[C@H]([C@@H](O)C)O,[C@H]12[C@@]([C@H]([C@@H]([C@@H]2O)O)C)(COC=C1C(=O)O)O,[C@H]12[C@]([C@@H](CC(=O)[C@H]1O2)OC)(CC(=O)OC)O,[C@H]12[C@H](O[C@H]([C@@H]1O)[C@@H](OC(=O)C)C)CC(=O)O2,[C@@]12([C@@H]3[C@H]([C@@H]([C@@H]1C)O)OC(=O)[C@@H]3[C@H](OC2)O)O,C(CC(=O)CCC(=O)O)C(=O)CCC(=O)O,[C@@H]12[C@H](OC[C@H]2OC(=O)C)[C@H](OC(=O)C)CO1	SN00377927,SN00362282,SN00316747,SN00251855,SN00295040,DB04560,SN00316402				1,0.822,0.796,0.763,0.708,0.67,0.476	[C@@H]1([C@H](C=CC(=O)O1)OC(=O)C)[C@H]([C@@H](O)C)O,[C@H]12[C@H](O[C@H]([C@@H]1O)[C@@H](OC(=O)C)C)CC(=O)O2,[C@H]12[C@]([C@@H](CC(=O)[C@H]1O2)OC)(CC(=O)OC)O,[C@@]12([C@@H]3[C@H]([C@@H]([C@@H]1C)O)OC(=O)[C@@H]3[C@H](OC2)O)O,[C@H]12[C@@]([C@H]([C@@H]([C@@H]2O)O)C)(COC=C1C(=O)O)O,[C@@H]12[C@H](OC[C@H]2OC(=O)C)[C@H](OC(=O)C)CO1,C(CC(=O)CCC(=O)O)C(=O)CCC(=O)O	[C@@H]1([C@H](C=CC(=O)O1)OC(=O)C)[C@H]([C@@H](O)C)O	SN00377927,SN00251855,SN00316747,SN00295040,SN00362282,SN00316402,DB04560	0	0.142857	4	-2	-2	-0.2
ESI-	251.129	2.407	C14H20O4	14	20	4	0	0	0	0	0	0	0	CHO	1.05764e+06	778390	853496	2.96473e+06	3.20079e+06	3.18815e+06	4.35623e+06	4.37266e+06	6.68017e+06	[M-H]-	21.56	0.285714	1.42857	250.849	0.151413	251.129	12	N/A	https://gnps.ucsd.edu/ProteoSAFe/result.jsp?task=f72bf0170ce1439aa318b500bead7605&view=view_all_clusters_withID&show=true#%7B%22main.cluster%20index_lowerinput%22%3A%224744%22%2C%22main.cluster%20index_upperinput%22%3A%224744%22%7D	1.0000000,0.9858291,0.9825147,0.9815632,0.9668536,0.9536616,0.9462486,0.9437291,0.9409248,0.9360855	C1(=O)O[C@@H](CCC/C=C/[C@@H](/C=C/[C@@H](/C=C/1)O)O)C,C[C@H]1CCC/C=C/[C@H]2C=C[C@@H]([C@H](CC(=O)O1)O2)O,CC1(C)C(O)CC(=O)C2C3C(O)OCC3=CCC12,CCC/C=C/C=C/C1C[C@H]([C@H](C(=O)[C@H]1C=O)O)O,[C@@]12(C(=CC(=O)[C@@H](C2)CC=C)O[C@H](C1)C(O)(C)C)O,[C@@]12([C@](C=C[C@@H]3[C@@H]1C[C@H]([C@@H](C3)C)O)(COC2=O)O)C,c1(c(ccc(c1)CCC(=O)C[C@H](CC)O)O)OC,[C@@H]12[C@H]([C@H](C(=O)C=C1C[C@H](CC2)O)C)CCC(=O)O,[C@@H]12…	SN00226704,CHEBI:65452,FDB014872,CHEBI:30986,SN00258351,SN00397007,SN00387051,SN00310438,SN00250851,SN00238456				1,0.975,0.901,0.813,0.739,0.667,0.659,0.654,0.653,0.649	[C@@H]12[C@H](O2)[C@H](C(=C([C@H]1O)/C=C/C=C/CCC)CO)O,CCC/C=C/C=C/C1C[C@H]([C@H](C(=O)[C@H]1C=O)O)O,[C@@H]12[C@H]([C@H](C(=O)C=C1C[C@H](CC2)O)C)CCC(=O)O,C[C@H]1CCC/C=C/[C@H]2C=C[C@@H]([C@H](CC(=O)O1)O2)O,[C@@H]12[C@@H](C3=C([C@H]1O)[C@@H]([C@@H]([C@H](C3=O)O)O)C)CC2(C)C,C\C(C)=C\CCC1=CC[C@@H]([C@@H](C1)C(O)=O)C(O)=O,[C@@]12([C@](C=C[C@@H]3[C@@H]1CC[C@@H](C3)CO)(COC2=O)O)C,C[C@H]1CCCC[C@@H]2[C@@H]…	[C@@H]12[C@H](O2)[C@H](C(=C([C@H]1O)/C=C/C=C/CCC)CO)O	SN00238605,CHEBI:30986,SN00310438,CHEBI:65452,SN00250851,CCMSLIB00000078730,SN00238456,CHEBI:66181,SN00161481,SN00293356	0.1	0.25	5	1	1	-0.857143
ESI-	195.03	2.509	C9H8O5	9	8	5	0	0	0	0	0	0	0	CHO	1454746	2048114	1717784	2055524	1899210	2245412				[M-H]-	11.11	0.555556	0.888889	194.812	0.187772	195.03	12	N/A	https://gnps.ucsd.edu/ProteoSAFe/result.jsp?task=f72bf0170ce1439aa318b500bead7605&view=view_all_clusters_withID&show=true#%7B%22main.cluster%20index_lowerinput%22%3A%222142%22%2C%22main.cluster%20index_upperinput%22%3A%222142%22%7D	1.0000000,0.9900977,0.9762200,0.9758091,0.9662180,0.9539315,0.9338514,0.9330216,0.9123226,0.9022204	OC(=O)C(=O)CC1=C(O)C=C(O)C=C1,c1cc(c(cc1CC(=O)C(=O)O)O)O,c1(c(c(c(cc1C)O)C=O)O)C(=O)O,COC1=CC(O)=C(C=C1)C(=O)C(O)=O,c1cc2c(cc1C(C(=O)O)O)OCO2,OC(=O)C(=O)CC1=CC(O)=CC(O)=C1,COC1=C2OCOC2=CC(=C1)C(O)=O,c12c(c(c(c(c1C)O)O)O)COC2=O,c1(c(cc(c(c1O)C)O)C(=O)O)C=O,c1cc(ccc1O)OC(=O)CC(=O)O	HMDB0131758,CHEBI:19891,SN00344022,HMDB0137120,CHEBI:65054,HMDB0132449,FDB002741,SN00391026,SN00232961,CHEBI:89654				1,0.997,0.921,0.815,0.794,0.778,0.605,0.55,0.519,0.491	c12c(c(c(c(c1C)O)O)O)COC2=O,c12c(c(c(c(c1O)C)O)O)COC2=O,c1(c(cc(C(=O)O)cc1)OC)C(=O)O,c1(C(=O)O)cc(C(=O)O)cc(c1)OC,c1(c(c(c(cc1C)O)C=O)O)C(=O)O,c1(c(cc(c(c1O)C)O)C(=O)O)C=O,COC1=C2OCOC2=CC(=C1)C(O)=O,c1(c(c(c(c(c1O)O)O)C)C=O)C=O,COC1=CC(O)=C(C=C1)C(=O)C(O)=O,c1cc2c(cc1C(C(=O)O)O)OCO2	c12c(c(c(c(c1C)O)O)O)COC2=O	SN00391026,SN00334464,SN00329899,SN00342061,SN00344022,SN00232961,FDB002741,SN00342136,HMDB0137120,CHEBI:65054	0.25	0.538462	6	1	1	0.222222
ESI-	323.113	3.524	C16H20O7	16	20	7	0	0	0	0	0	0	0	CHO	3.57876e+06	2.3179e+06	4.0018e+06	1.59028e+07	2.457e+07	1.14769e+07	4.05935e+06	1.60829e+07	2.23232e+07	[M-H]-	37.36	0.4375	1.25	322.752	0.247791	323.113	11	N/A	https://gnps.ucsd.edu/ProteoSAFe/result.jsp?task=f72bf0170ce1439aa318b500bead7605&view=view_all_clusters_withID&show=true#%7B%22main.cluster%20index_lowerinput%22%3A%228360%22%2C%22main.cluster%20index_upperinput%22%3A%228360%22%7D	1.0000000,0.9947830,0.9241499,0.9064577,0.8875251,0.8475153,0.8462026,0.8412983,0.7883420,0.7859957	[H]\C(C(C)OC1OC(C(O)C(O)C1O)C(O)=O)=C(\[H])C1=CC=CC=C1,[H]\C(=C(\C)COC1OC(C(O)C(O)C1O)C(O)=O)C1=CC=CC=C1,c12c(c(cc(c1)O)O)C(=O)C[C@H]([C@H](CC[C@@H](OC(=O)C2)C)O)O,c12c(cc(cc2)C(=O)O)CC[C@H](C1)O[C@H]1[C@@H]([C@H]([C@@H](CO1)O)O)O,c12[C@@H](O[C@H]3[C@@H]([C@H]([C@@H]([C@H](O3)CO)O)O)O)CCC(=O)c1cccc2,[C@H]1([C@H]([C@H]([C@@H](O[C@H]1C)O)O)O)OC(=O)/C=C/c1ccc(cc1)OC,[C@H]1([C@@H](O1)/C=C/[C@H]([C@@H…	HMDB0133730,HMDB0133619,SN00275768,SN00270346,SN00236210,SN00373409,SN00228255,SN00360069,SN00340722,SN00342500				1,0.999,0.918,0.915,0.816,0.79,0.78,0.72,0.714,0.712	[C@@]12([C@]3([C@@H]([C@H]([C@H]4[C@@H]2OC(=O)[C@@]1([C@@H](C3)O4)O)C(=C)C)C(=O)OC)O)C,[C@H]1([C@@H](O1)/C=C/[C@H]([C@@H](OC(=O)C)C)OC(=O)C)[C@@H]1OC(=O)C=CC1,c12[C@@H](O[C@H]3[C@@H]([C@H]([C@@H]([C@H](O3)CO)O)O)O)CCC(=O)c1cccc2,[H]\C(=C(\C)COC1OC(C(O)C(O)C1O)C(O)=O)C1=CC=CC=C1,[H]\C(C(C)OC1OC(C(O)C(O)C1O)C(O)=O)=C(\[H])C1=CC=CC=C1,C[C@@]12[C@H]3[C@H]([C@H](C(=O)O3)[C@]3([C@@]1([C@]1([C@@H](C3)O1…	[C@@]12([C@]3([C@@H]([C@H]([C@H]4[C@@H]2OC(=O)[C@@]1([C@@H](C3)O4)O)C(=C)C)C(=O)OC)O)C	SN00371230,SN00228255,SN00236210,HMDB0133619,HMDB0133730,SN00168099,SN00270346,SN00373409,SN00360069,SN00342500	0	0.28	7	0	0	-0.375
ESI-	351.145	4.062	C18H24O7	18	24	7	0	0	0	0	0	0	0	CHO	4647078	6152053	37711756	18373506	22251778	31090394	20423398	11144325	31697816	[M-H]-	55.85	0.388889	1.33333	350.753	0.247092	351.145	9	N/A	https://gnps.ucsd.edu/ProteoSAFe/result.jsp?task=f72bf0170ce1439aa318b500bead7605&view=view_all_clusters_withID&show=true#%7B%22main.cluster%20index_lowerinput%22%3A%229747%22%2C%22main.cluster%20index_upperinput%22%3A%229747%22%7D	1.0000000,0.9452925,0.9207178,0.9204925,0.9184425,0.8888619,0.8840311,0.8818095,0.8793604,0.8680315	Cc1c(c(c(cn1)CO)/C=N/c1c(n(n(c1=O)c1ccccc1)C)C)O,C[N@@H+]1C[C@H](C[C@H]1c1nc(no1)c1cnccn1)NC(=O)c1cccnc1,Cn1cccc1C(=O)N[C@H]1CCN2[C@@H](C1)C(=O)Nc1ccccc1C2=O,Cc1nc2ccccc2n1CCC(=O)N/N=C/c1ccc(c(c1)OC)O,C1(=O)c2c(cc(cc2O)O)CC(=O)CCCC[C@@H]([C@@H](C[C@H](O1)C)O)O,C[N@@H+]1C[C@H](C[C@H]1c1nc(no1)c1ccncc1)NC(=O)c1cnccn1,COc1ccc2c(CCc3c(C(=NCCCn4ccnc4)O)noc23)c1,CC(=O)Nc1ccc2n(c1=O)C[C@H]1C[C@@H]2CN(C1…	SN00066619,SN00018539,SN00004646,SN00133477,SN00337991,SN00025031,CHEBI:105490,SN00009804,SN00254031,SN00025032				1,0.854,0.84,0.771,0.76,0.657,0.649,0.6,0.561,0.447	[C@]123[C@@]([C@@H](CC2)[C@](OC1=O)(CCC(=O)O)C)(CCC(=CC3)C(=O)OC)O,[C@H]1(OC(=O)C)CC[C@H](OC(=O)/C=C/C(=O)CC[C@H](OC(=O)/C=C/1)C)C,C[C@H](CO)C(=O)O[C@H]1C[C@]2([C@@H](CCC(=O)[C@@H]2[C@@H]2[C@@H]1C(=C)C(=O)O2)O)C,[C@@]12([C@H](C[C@@H](C(=O)C2)[C@@](C(=O)OC)(O)C)C(=CC(=O)[C@@H]1OC(=O)C)C)C,C1(=O)c2c(cc(cc2O)O)CC(=O)CCCC[C@@H]([C@@H](C[C@H](O1)C)O)O,[C@]123[C@H]([C@](OO2)(C=C3)C)[C@@H]2[C@@H]([C@H](…	[C@]123[C@@]([C@@H](CC2)[C@](OC1=O)(CCC(=O)O)C)(CCC(=CC3)C(=O)OC)O	SN00254031,SN00361415,SN00028656,SN00267064,SN00337991,SN00327641,CHEBI:70175,SN00310519,FDB001259,SN00280283	0	0.241379	7	0	0	-0.555556
ESI-	191.035	2.081	C10H8O4	10	8	4	0	0	0	0	0	0	0	CHO	3.27542e+06	1.67157e+06	3.72033e+06	9.21521e+06	1.62735e+07	1.39155e+07	765408	2.726e+06	282984	[M-H]-	13.22	0.4	0.8	190.822	0.178311	191.035	12	N/A	https://gnps.ucsd.edu/ProteoSAFe/result.jsp?task=f72bf0170ce1439aa318b500bead7605&view=view_all_clusters_withID&show=true#%7B%22main.cluster%20index_lowerinput%22%3A%221985%22%2C%22main.cluster%20index_upperinput%22%3A%221985%22%7D	1.0000000,0.9883487,0.9636150,0.9535269,0.9523114,0.9514481,0.9496981,0.9487066,0.9441072,0.9383121	c12c(C(=O)OCC2)cccc1C(=O)O,C12=C(C(=O)O[C@H](C1=COC=C2)C)C=O,COC1=C(O)C2=C(C=CC(=O)O2)C=C1,OCC1=CC2=C(C=C(O)C=C2)C(=O)O1,c1(=O)oc2c(cc1OC)ccc(c2)O,CC1=CC2=C(OC(=O)C=C2)C(O)=C1O,c12c(cc(c(=O)o2)O)ccc(c1)OC,CC(=O)O[C@H]1c2ccccc2C(=O)O1,OCC1=CC2=C(OC(=O)C=C2)C=C1O,COC1=C(O)C=C2OC(=O)C=CC2=C1	SN00320367,SN00375748,FDB002612,HMDB0128620,SN00234812,HMDB0136776,SN00335449,SN00125676,HMDB0136775,FDB012708				1,0.869,0.858,0.742,0.726,0.725,0.721,0.72,0.71,0.708	C12=C(C(=O)O[C@H](C1=COC=C2)C)C=O,c12c(C(=O)OCC2)cccc1C(=O)O,C1=C[C@]2(CC[C@@]32C=CC(=O)O3)OC1=O,OCC1=CC2=C(C=C(O)C=C2)C(=O)O1,OCC1=CC2=C(C=CC=C2O)C(=O)O1,OCC1=CC2=CC(O)=CC=C2C(=O)O1,CC(=O)O[C@H]1c2ccccc2C(=O)O1,COC1=C(O)C=C2OC(=O)C=CC2=C1,c12c(oc(=O)cc2)ccc(c1O)OC,Cc1cc2cc(cc(c2c(=O)o1)O)O	C12=C(C(=O)O[C@H](C1=COC=C2)C)C=O	SN00375748,SN00320367,CHEBI:80791,HMDB0128620,HMDB0128622,HMDB0128621,SN00125676,FDB012708,SN00350307,CHEBI:1369	0.5	0.625	7	3	3	0
ESI-	167.071	3.374	C9H12O3	9	12	3	0	0	0	0	0	0	0	CHO				4.31812e+07	4.38853e+07	4.23672e+07	5.62222e+06	2.94011e+06	798725	[M-H]-	39.17	0.333333	1.33333	166.884	0.115553	167.071	12	N/A	https://gnps.ucsd.edu/ProteoSAFe/result.jsp?task=f72bf0170ce1439aa318b500bead7605&view=view_all_clusters_withID&show=true#%7B%22main.cluster%20index_lowerinput%22%3A%221145%22%2C%22main.cluster%20index_upperinput%22%3A%221145%22%7D	1.0000000,0.9604294,0.9533668,0.9484759,0.9293305,0.9291558,0.9258811,0.9249819,0.9100908,0.8794749	[C@]1(C(=O)C(=C(O1)/C=C/C)C)(O)C,C(=C\C=C\C)(\[C@H](C(=O)C)O)/C=O,c1(cc(cc(=O)o1)OC)CCC,c1(c(c(oc(=O)c1C)CC)C)O,c1(c(oc(=O)cc1OC)CC)C,c1(c(cc(=O)oc1C)OC)CC,C1(=C([C@H](OC1=O)/C=C/C)C)OC,[C@H]12[C@H](CC=C1CO)CCOC2=O,CCC1=C(O)C(OC)=C(O)C=C1,[C@@H]1([C@@H](C(=O)OC1=O)C)/C=C/CC	SN00289516,SN00341053,SN00309662,SN00253294,SN00302200,SN00335832,SN00268523,SN00345739,HMDB0125541,SN00275835				1,0.824,0.784,0.735,0.637,0.624,0.579,0.563,0.548,0.538	c1(c(cc(=O)oc1C)OC)CC,c1(cc(cc(=O)o1)OC)CCC,c1(c(oc(=O)cc1OC)CC)C,c1(c(c(oc(=O)c1C)CC)C)O,[C@H]12[C@H](CC=C1CO)CCOC2=O,C(=C\C=C\C)(\[C@H](C(=O)C)O)/C=O,CC12OC1C(=O)CC(C)(C)C2=O,[C@]1(C(=O)C(=C(O1)/C=C/C)C)(O)C,CC12CCCCC1C(=O)OC2=O,C1(=C([C@H](OC1=O)/C=C/C)C)OC	c1(c(cc(=O)oc1C)OC)CC	SN00335832,SN00309662,SN00302200,SN00253294,SN00345739,SN00341053,FDB009361,SN00289516,CHEBI:55461,SN00268523	0.166667	0.333333	4	1	1	-0.666667
ESI-	335.114	2.31	C17H20O7	17	20	7	0	0	0	0	0	0	0	CHO	4580445	6862758	2972834	1278836	4736664	1384974	14170399	6244099	10176962	[M-H]-	50.74	0.411765	1.17647	334.74	0.260191	335.114	9	N/A	https://gnps.ucsd.edu/ProteoSAFe/result.jsp?task=f72bf0170ce1439aa318b500bead7605&view=view_all_clusters_withID&show=true#%7B%22main.cluster%20index_lowerinput%22%3A%228954%22%2C%22main.cluster%20index_upperinput%22%3A%228954%22%7D	1.0000000,0.9487288,0.9231705,0.9168695,0.9122200,0.9067911,0.9063292,0.9005313,0.9005242,0.8994535	[C@@H]12[C@@H]([C@H](/C(=C\CC/C(=C/[C@H]1OC(=O)C2=C)/CO)/C=O)OC(=O)C)O,c12c(c(c(c(c1O)C/C=C(/[C@@H](CC(=O)O)O)\C)OC)C)COC2=O,[C@H]12[C@](C(=C[C@@H]([C@@H]3[C@@H]1OC(=O)C3=C)OC(=O)C)C)(C=C[C@@]2(OO)C)O,[C@H]12[C@](C(=C)C[C@@H]([C@@H]3[C@@H]1OC(=O)C3=C)OC(=O)C)(C=C[C@]2(OO)C)O,C[C@@H](C(=O)Nc1ccccc1C(=O)N)n1cnc2ccccc2c1=O,[C@]123[C@H]([C@](OO2)(C=C3)C)[C@@H]2[C@H](C[C@H]([C@]1(O)C)OC(=O)C)C(=C)C(=O…	SN00354784,SN00377494,SN00228726,SN00239357,SN00080338,SN00308914,CHEBI:113246,SN00387395,SN00394226,SN00283297				1,0.981,0.979,0.957,0.923,0.866,0.846,0.836,0.835,0.83	[C@@H]12[C@H]3C=C(C(=O)O3)[C@H](CC[C@H](C[C@H]1OC(=O)C2=C)CO)OC(=O)C,[C@@H]12[C@@H]([C@H](/C(=C\CC/C(=C/[C@H]1OC(=O)C2=C)/CO)/C=O)OC(=O)C)O,[C@@H]12[C@@]([C@@H]3[C@@H](C[C@H]([C@]1(O)C)OC(=O)C)C(=C)C(=O)O3)(C(=CC2=O)C)O,[C@@]12([C@H](O1)C[C@@H](C1=C[C@H]([C@H]3[C@H](C2)OC(=O)[C@@H]3C)OC1=O)OC(=O)C)C,c12c(cc(cc1OC)O[C@@H]1[C@@H]([C@@H]([C@H](O1)CO)O)O)cc(cc2O)C,[C@]123[C@H]([C@@H]4[C@]([C@@H]1[C@@…	[C@@H]12[C@H]3C=C(C(=O)O3)[C@H](CC[C@H](C[C@H]1OC(=O)C2=C)CO)OC(=O)C	SN00283297,SN00354784,SN00320418,SN00404342,SN00369079,SN00290983,SN00385237,SN00326946,SN00239357,SN00228726	0.1	0.333333	8	1	1	-0.352941
ESI-	339.144	3.461	C17H24O7	17	24	7	0	0	0	0	0	0	0	CHO	9539518	28754068	39988860	9181525	5734594	4877589	27555638	44904052	45131052	[M-H]-	24.96	0.411765	1.41176	338.765	0.234691	339.144	12	N/A	https://gnps.ucsd.edu/ProteoSAFe/result.jsp?task=f72bf0170ce1439aa318b500bead7605&view=view_all_clusters_withID&show=true#%7B%22main.cluster%20index_lowerinput%22%3A%229155%22%2C%22main.cluster%20index_upperinput%22%3A%229155%22%7D	1.0000000,0.9800367,0.9794758,0.9628776,0.9581231,0.9505429,0.9274022,0.9265869,0.9240201,0.9215426	CC(C)C[C@H]1C(=O)N2CCN(C[C@H]2C(=O)N1)C(=O)COCC(=O)[O-],CC(=CCc1cc(ccc1O[C@H]1[C@@H]([C@H]([C@@H]([C@H](O1)CO)O)O)O)O)C,[C@@H]1([C@@H]([C@H]([C@@H]([C@H](O1)C(=O)O)O)O)O)O[C@@H](Cc1ccccc1)C(C)C,c1(c(O[C@H]2[C@H]([C@H]([C@@H]([C@H](O2)CO)O)O)O)cc(cc1)O)C(C=C)(C)C,C12=C([C@@H](C[C@H]1[C@@](C[C@@H]([C@H]1[C@@H]2OC(=O)[C@H]1C)OC(=O)C)(O)C)OO)C,[C@]12([C@@H]([C@H]([C@@H](O[C@H]2O)O)OC(=O)C)[C@@H](C[C@…	SN00009718,SN00028462,SN00391185,SN00359376,SN00341509,SN00321080,SN00374037,SN00380966,SN00327306,SN00347184				1,0.968,0.936,0.935,0.912,0.832,0.827,0.821,0.82,0.806	[C@@H]1([C@@H]([C@H]([C@@H]([C@H](O1)C(=O)O)O)O)O)Oc1ccc(cc1)C(CC)(C)C,[C@]12([C@@](C[C@@]3(C(=C(C(=O)O3)C)[C@H]1O)O)(CC[C@@H]([C@@H]2C)OC(=O)C)O)C,[C@]12([C@H]([C@@]([C@H](C[C@H]1O)OC(=O)C)(O)C)[C@@H]1C(=C(C(=O)O1)CO)CC2)C,[C@]1([C@@H](C[C@H](/C(=C\[C@@H]2[C@@H]([C@@H](C1)O)C(=C)C(=O)O2)/C)OC(=O)C)O)(O)C,[C@H]1([C@H](C(=O)C(=C[C@@H]1OC(=O)C)CO)OC(=O)/C(=C/CO)/C)C(C)C,C12=C([C@@H](C[C@H]1[C@@](C[…	[C@@H]1([C@@H]([C@H]([C@@H]([C@H](O1)C(=O)O)O)O)O)Oc1ccc(cc1)C(CC)(C)C	SN00374037,SN00346525,SN00312028,SN00380966,SN00354231,SN00341509,SN00404090,SN00288813,FDB015014,FDB015016	0	0.185185	6	-1	-1	-0.588235
ESI-	191.035	3.644	C10H8O4	10	8	4	0	0	0	0	0	0	0	CHO	743503	242119	267244	4.19263e+07	4.45178e+07	9.38523e+06	4.88464e+06	5.03779e+06	6.92974e+06	[M-H]-	26.23	0.4	0.8	190.822	0.178311	191.035	12	N/A	https://gnps.ucsd.edu/ProteoSAFe/result.jsp?task=f72bf0170ce1439aa318b500bead7605&view=view_all_clusters_withID&show=true#%7B%22main.cluster%20index_lowerinput%22%3A%221983%22%2C%22main.cluster%20index_upperinput%22%3A%221983%22%7D	1.0000000,0.9828834,0.9730649,0.9715772,0.9664104,0.9608543,0.9603173,0.9553357,0.9524209,0.9460214	c12c(C(=O)OCC2)cccc1C(=O)O,C12=C(C(=O)O[C@H](C1=COC=C2)C)C=O,COC1=C(O)C2=C(C=CC(=O)O2)C=C1,OCC1=CC2=C(C=C(O)C=C2)C(=O)O1,CC(=O)O[C@H]1c2ccccc2C(=O)O1,c1(=O)oc2c(cc1OC)ccc(c2)O,CC1=CC2=C(OC(=O)C=C2)C(O)=C1O,OCC1=CC2=C(C=CC=C2O)C(=O)O1,OCC1=CC2=C(OC(=O)C=C2)C=C1O,OCC1=CC2=CC(O)=CC=C2C(=O)O1	SN00320367,SN00375748,FDB002612,HMDB0128620,SN00125676,SN00234812,HMDB0136776,HMDB0128622,HMDB0136775,HMDB0128621				1,0.997,0.738,0.653,0.649,0.647,0.643,0.641,0.64,0.64	COc1ccc(c2c1c(=O)c2=O)OC,COc1cc2c(c(c1)OC)c(=O)c2=O,c12c(cc(c(c2)OC)O)occc1=O,COC1=C(O)C2=C(C=CC(=O)O2)C=C1,Cc1cc(=O)oc2c1ccc(c2O)O,COC1=C(O)C=C2OC(=O)C=CC2=C1,OCC1=CC2=C(C=C(O)C=C2)C(=O)O1,C1(=CC(=O)O[C@H]1O)c1ccc(cc1)O,CC1=CC2=C(OC(=O)C=C2)C(O)=C1O,CC1=CC(=O)OC2=CC(O)=C(O)C=C12	COc1ccc(c2c1c(=O)c2=O)OC	SN00118372,SN00125930,SN00404027,FDB002612,CHEBI:107667,FDB012708,HMDB0128620,SN00229326,HMDB0136776,FDB003830	0.5	0.625	7	3	3	0
ESI-	191.035	2.03	C10H8O4	10	8	4	0	0	0	0	0	0	0	CHO	207952	1.97832e+06	3.79536e+06	9.3385e+06	9.791e+06	4.72111e+06	1.79597e+06	3.40475e+06	3.2183e+06	[M-H]-	12.35	0.4	0.8	190.822	0.178311	191.035	12	N/A	https://gnps.ucsd.edu/ProteoSAFe/result.jsp?task=f72bf0170ce1439aa318b500bead7605&view=view_all_clusters_withID&show=true#%7B%22main.cluster%20index_lowerinput%22%3A%221987%22%2C%22main.cluster%20index_upperinput%22%3A%221987%22%7D	1.0000000,0.9883487,0.9636150,0.9535269,0.9523114,0.9514481,0.9496981,0.9487066,0.9441072,0.9383121	c12c(C(=O)OCC2)cccc1C(=O)O,C12=C(C(=O)O[C@H](C1=COC=C2)C)C=O,COC1=C(O)C2=C(C=CC(=O)O2)C=C1,OCC1=CC2=C(C=C(O)C=C2)C(=O)O1,c1(=O)oc2c(cc1OC)ccc(c2)O,CC1=CC2=C(OC(=O)C=C2)C(O)=C1O,c12c(cc(c(=O)o2)O)ccc(c1)OC,CC(=O)O[C@H]1c2ccccc2C(=O)O1,OCC1=CC2=C(OC(=O)C=C2)C=C1O,COC1=C(O)C=C2OC(=O)C=CC2=C1	SN00320367,SN00375748,FDB002612,HMDB0128620,SN00234812,HMDB0136776,SN00335449,SN00125676,HMDB0136775,FDB012708				1,0.869,0.858,0.742,0.726,0.725,0.721,0.72,0.71,0.708	C12=C(C(=O)O[C@H](C1=COC=C2)C)C=O,c12c(C(=O)OCC2)cccc1C(=O)O,C1=C[C@]2(CC[C@@]32C=CC(=O)O3)OC1=O,OCC1=CC2=C(C=C(O)C=C2)C(=O)O1,OCC1=CC2=C(C=CC=C2O)C(=O)O1,OCC1=CC2=CC(O)=CC=C2C(=O)O1,CC(=O)O[C@H]1c2ccccc2C(=O)O1,COC1=C(O)C=C2OC(=O)C=CC2=C1,c12c(oc(=O)cc2)ccc(c1O)OC,Cc1cc2cc(cc(c2c(=O)o1)O)O	C12=C(C(=O)O[C@H](C1=COC=C2)C)C=O	SN00375748,SN00320367,CHEBI:80791,HMDB0128620,HMDB0128622,HMDB0128621,SN00125676,FDB012708,SN00350307,CHEBI:1369	0.5	0.625	7	3	3	0
ESI-	397.114	1.951	C18H22O10	18	22	10	0	0	0	0	0	0	0	CHO	11036707	3184154	58260996	14413402	7702337	7970614	15267536	12566441	40666716	[M-H]-	110.16	0.555556	1.22222	396.671	0.329421	397.114	9	N/A	https://gnps.ucsd.edu/ProteoSAFe/result.jsp?task=f72bf0170ce1439aa318b500bead7605&view=view_all_clusters_withID&show=true#%7B%22main.cluster%20index_lowerinput%22%3A%2211635%22%2C%22main.cluster%20index_upperinput%22%3A%2211635%22%7D	1.0000000,0.8678006,0.8660728,0.8621803,0.7817496,0.7683138,0.7333649,0.7224775,0.7122138,0.7070494	CS(=O)(=O)N1C=C2CN(CC2=N1)C3CC(C(OC3)C4=C(C=CC(=C4)F)F)N,COC1=C(OC2OC(C(O)C(O)C2O)C(O)=O)C=CC(CC2CCC(=O)O2)=C1,COc1ccc(CC2CCC(=O)O2)cc1O[C@@H]1[C@H]([C@@H]([C@H]([C@H](C(=O)O)O1)O)O)O,COc1cc(ccc1OC1[C@@H]([C@H]([C@H](C(=O)O)O[C@@H]1O)O)O)CC1CCC(=O)O1,COC(=O)[C@@H]1[C@H]([C@@H]([C@H](C(Oc2cc(cc(c2)O)CC2CCC(=O)O2)O1)O)O)O,c1cc(c(cc1CC1CCC(=O)O1)OC1C(C(C(C(C1O)O)O)O)C(=O)O)O,CCOC(=O)C1=C(C(F)(F)F)N=…	DB11992,HMDB0127768,CHEBI:88748,CHEBI:88694,CHEBI:89537,CHEBI:89287,CHEBI:108273,CHEBI:105445,CHEBI:116612,FDB000252				1,0.99,0.987,0.967,0.919,0.912,0.85,0.826,0.797,0.725	COC(=O)[C@@H]1[C@H]([C@@H]([C@H](C(Oc2cc(cc(c2)O)CC2CCC(=O)O2)O1)O)O)O,COC1=C(OC2OC(C(O)C(O)C2O)C(O)=O)C=CC(CC2CCC(=O)O2)=C1,COc1ccc(CC2CCC(=O)O2)cc1O[C@@H]1[C@H]([C@@H]([C@H]([C@H](C(=O)O)O1)O)O)O,COC1=C2C=COC2=CC(OC2OC(CO)C(O)C(O)C2O)=C1CCC(O)=O,c1(c(cc2c(c1OC)occ2)O[C@H]1[C@@H]([C@H]([C@@H]([C@H](O1)CO)O)O)O)CCC(=O)O,c1(c(c2c(cc1CCC(=O)O)cco2)OC)O[C@H]1[C@@H]([C@H]([C@@H]([C@H](O1)CO)O)O)O,COc…	COC(=O)[C@@H]1[C@H]([C@@H]([C@H](C(Oc2cc(cc(c2)O)CC2CCC(=O)O2)O1)O)O)O	CHEBI:89537,HMDB0127768,CHEBI:88748,FDB021209,SN00254704,SN00358213,CHEBI:88694,CHEBI:67970,SN00160985,FDB001362	0	0.230769	8	-2	-2	-0.111111
ESI-	365.123	3.075	C18H22O8	18	22	8	0	0	0	0	0	0	0	CHO	48345265	12762183	4861697	9007730	9507886	3943286	10197324	11029759	9444280	[M-H]-	67.15	0.444444	1.22222	364.715	0.2847	365.123	10	N/A	https://gnps.ucsd.edu/ProteoSAFe/result.jsp?task=f72bf0170ce1439aa318b500bead7605&view=view_all_clusters_withID&show=true#%7B%22main.cluster%20index_lowerinput%22%3A%2210342%22%2C%22main.cluster%20index_upperinput%22%3A%2210342%22%7D	1.0000000,0.9088630,0.9087238,0.9083395,0.9037377,0.9014250,0.8989121,0.8848080,0.8664518,0.8657353	CC(C)C(=O)C=CC1=CC=C(OC2OC(C(O)C(O)C2O)C(O)=O)C=C1,[C@H]1([C@H]([C@@H](O[C@H]([C@@H]1OC(=O)C)O)C)OC(=O)/C=C/c1ccc(cc1)OC)O,Cc1cc2c(c(c(c(=O)o2)C)C)c(c1)O[C@H]1[C@@H]([C@H]([C@@H]([C@H](O1)CO)O)O)O,CCC\C=C1\OC(=O)C2=C1C=CC=C2OC1OC(CO)C(O)C(O)C1O,[C@H]1([C@H]([C@@H](O[C@H]([C@@H]1O)O)C)OC(=O)/C=C/c1ccc(cc1)OC)OC(=O)C,CCc1cc(=O)oc2c1c(cc(c2)C)O[C@H]1[C@@H]([C@H]([C@@H]([C@H](O1)CO)O)O)O,CCCc1cc(=O)o…	HMDB0132950,SN00327747,SN00071984,FDB013301,SN00404274,SN00071692,SN00071605,SN00071478,SN00071615,SN00323641				1,0.946,0.781,0.71,0.7,0.698,0.696,0.694,0.692,0.683	CC(C)C(=O)C=CC1=CC=C(OC2OC(C(O)C(O)C2O)C(O)=O)C=C1,Cc1ccc(cc1)O[C@H]1[C@H]([C@@H]([C@@H](CO1)OC(=O)C)OC(=O)C)OC(=O)C,CCC\C=C1\OC(=O)C2=C1C=CC=C2OC1OC(CO)C(O)C(O)C1O,[C@H]1([C@H]([C@@H](O[C@H]([C@@H]1OC(=O)C)O)C)OC(=O)/C=C/c1ccc(cc1)OC)O,[C@@H]1([C@H]([C@@H](O[C@H]([C@@H]1O)C)O)OC(=O)C)OC(=O)/C=C/c1ccc(cc1)OC,Cc1cc2c(c(c(c(=O)o2)C)C)c(c1)O[C@H]1[C@@H]([C@H]([C@@H]([C@H](O1)CO)O)O)O,CCCc1cc(=O)oc2c…	CC(C)C(=O)C=CC1=CC=C(OC2OC(C(O)C(O)C2O)C(O)=O)C=C1	HMDB0132950,SN00086470,FDB013301,SN00327747,SN00323641,SN00071984,SN00071605,SN00071615,SN00404274,SN00327267	0	0.285714	8	0	0	-0.333333
ESI-	371.098	1.419	C16H20O10	16	20	10	0	0	0	0	0	0	0	CHO	1211783	1114810	4904384	20753080	15900872	43530540	35623064	2793840	27556858	[M-H]-	201.93	0.625	1.25	370.684	0.316371	371.098	9	N/A	https://gnps.ucsd.edu/ProteoSAFe/result.jsp?task=f72bf0170ce1439aa318b500bead7605&view=view_all_clusters_withID&show=true#%7B%22main.cluster%20index_lowerinput%22%3A%2210609%22%2C%22main.cluster%20index_upperinput%22%3A%2210609%22%7D	1.0000000,0.9940379,0.8756325,0.8735826,0.8663767,0.8560143,0.8504266,0.8490142,0.8484507,0.8447757	c1cc(ccc1N1CCN(CC1)Cc1cc(=O)oc2c1cc(cc2)Cl)F,c1ccc(c(c1)N1CCN(CC1)Cc1cc(=O)oc2c1cc(cc2)Cl)F,CC1=NC2=C(N1C3=CC=C(C=C3)CN4C5=CC=CC=C5SC4=O)C=CN=C2,c12c(C(=O)[C@H]([C@@H](O1)O[C@H]1[C@@H]([C@H]([C@@H]([C@H](O1)CO)O)O)O)C)c(cc(c2)O)O,COC1=CC(O)=C(C=C1)C(C)C(=O)OC1OC(C(O)C(O)C1O)C(O)=O,COC1=C(O)C=CC(CCC(=O)OC2OC(C(O)C(O)C2O)C(O)=O)=C1,COC1=C(O[C@@H]2O[C@@H]([C@@H](O)[C@H](O)[C@H]2O)C(O)=O)C=CC(CCC(O)=…	SN00154962,SN00155008,DB07578,SN00385513,HMDB0133871,HMDB0127982,FDB030052,HMDB0128016,HMDB0133870,SN00361487				1,0.953,0.923,0.888,0.831,0.803,0.766,0.744,0.744,0.716	[C@@H]1([C@@H](O[C@@H]([C@H]([C@@H]1O)O)CO)OC(=O)/C=C/c1cc(c(c(c1)O)O)OC)O,COC1=C(O[C@@H]2O[C@@H]([C@@H](O)[C@H](O)[C@H]2O)C(O)=O)C=CC(CCC(O)=O)=C1,COC1=CC(OC2OC(C(O)C(O)C2O)C(O)=O)=CC(CCC(O)=O)=C1,COC1=CC(OC2OC(C(O)C(O)C2O)C(O)=O)=C(C=C1)C(C)C(O)=O,[C@@]1([C@H]([C@@H]([C@H](O1)[C@@H](COC(=O)/C=C/c1cc(c(cc1)O)O)O)O)O)(CO)O,[C@H]12[C@H]3[C@H](O[C@H]4[C@@H]([C@H]([C@@H]([C@H](O4)CO)O)O)O)OC=C2C(=O)…	[C@@H]1([C@@H](O[C@@H]([C@H]([C@@H]1O)O)CO)OC(=O)/C=C/c1cc(c(c(c1)O)O)OC)O	SN00236756,FDB030052,HMDB0128015,HMDB0133870,SN00344662,SN00366791,SN00233071,HMDB0127982,HMDB0128016,CCMSLIB00004710962	0	0.181818	7	-3	-3	0
ESI-	247.118	1.582	C11H20O6	11	20	6	0	0	0	0	0	0	0	CHO	29956	97714	125889	1572163	2538603	1634647	4711210	5066285	4973254	[M-H]-	17.7	0.545455	1.81818	246.842	0.157934	247.118	11	N/A	https://gnps.ucsd.edu/ProteoSAFe/result.jsp?task=f72bf0170ce1439aa318b500bead7605&view=view_all_clusters_withID&show=true#%7B%22main.cluster%20index_lowerinput%22%3A%224542%22%2C%22main.cluster%20index_upperinput%22%3A%224542%22%7D	1.0000000,0.9884905,0.9769904,0.9669627,0.9539452,0.9164457,0.8903087,0.8729324,0.8403463,0.6782231	C\C=C(/C)COC1OC(CO)C(O)C(O)C1O,[C@@H]1([C@@H]([C@@H]([C@@H]([C@@H](O1)C)O)O)O)OC(=O)CC(C)C,CC(C)(C=C)O[C@H]1[C@@H]([C@H]([C@@H]([C@H](O1)CO)O)O)O,CC(C)=CCOC1OC(CO)C(O)C(O)C1O,[C@@H]1([C@@H]([C@H]([C@@H]([C@H](O1)CO)O)O)O)OCCC(=C)C,[C@@]12([C@]([C@H]1O)(OC[C@H]([C@@H]2O)O)OCCCC)CO,C[C@H](CCC(=O)O)O[C@H]1[C@@H](C[C@H]([C@H](C)O1)O)O,[C@@H]12[C@@H]([C@H](O[C@H]([C@H]1O)COC)OC)OC(O2)(C)C,C[C@H]1[C@@H…	FDB011059,SN00251822,SN00160124,FDB008562,SN00380582,SN00351654,CHEBI:79018,SN00361302,CHEBI:79133,SN00364954				1,0.815,0.812,0.782,0.776,0.769,0.766,0.725,0.711,0.593	[C@@H]1([C@@H]([C@@H]([C@@H]([C@@H](O1)C)O)O)O)OC(=O)CC(C)C,C[C@H](CCC(=O)O)O[C@H]1[C@@H](C[C@H]([C@H](C)O1)O)O,C\C=C(/C)COC1OC(CO)C(O)C(O)C1O,CC(C)=CCOC1OC(CO)C(O)C(O)C1O,C[C@H]1[C@@H](C[C@H]([C@H](OCCCCC(=O)O)O1)O)O,CC(C)(C=C)O[C@H]1[C@@H]([C@H]([C@@H]([C@H](O1)CO)O)O)O,[C@@]12([C@]([C@H]1O)(OC[C@H]([C@@H]2O)O)OCCCC)CO,[C@@H]1([C@@H]([C@H]([C@@H]([C@H](O1)CO)O)O)O)OCCC(=C)C,[C@@H]12[C@@H]([C@H]…	[C@@H]1([C@@H]([C@@H]([C@@H]([C@@H](O1)C)O)O)O)OC(=O)CC(C)C	SN00251822,CHEBI:79018,FDB011059,FDB008562,CHEBI:79133,SN00160124,SN00351654,SN00380582,SN00361302,SN00364954	0	0	2	-4	-4	-0.727273
ESI-	325.129	2.515	C16H22O7	16	22	7	0	0	0	0	0	0	0	CHO	11799798	23299971	22932055	21312157	16719018	8526672	9187178	37905569	33993213	[M-H]-	17.45	0.4375	1.375	324.766	0.234042	325.129	11	N/A	https://gnps.ucsd.edu/ProteoSAFe/result.jsp?task=f72bf0170ce1439aa318b500bead7605&view=view_all_clusters_withID&show=true#%7B%22main.cluster%20index_lowerinput%22%3A%228469%22%2C%22main.cluster%20index_upperinput%22%3A%228469%22%7D	1.0000000,0.9391808,0.9134188,0.9030306,0.8985987,0.8976546,0.8917516,0.8860260,0.8701136,0.8503793	CCC(CO)NC1=NN2C(=NC=C2C3=CC=C(C=C3)C(=O)O)C=C1,CC(C)c1cccc(=O)c(c1)O[C@H]1[C@@H]([C@H]([C@@H]([C@@H](CO)O1)O)O)O,[C@@H]1([C@@H]([C@H]([C@@H]([C@H](O1)CO)O)O)O)Oc1c(=O)cc(ccc1)C(C)C,c12c3c(cc(c1N=Cc2cc(n3)C(=O)CCO)N)NC(=O)CCC,[C@H]1([C@H]([C@@H]([C@H]([C@@H](O1)O[C@H](c1ccccc1)CCC)O)O)O)C(=O)O,c12c3c(cc(c1N=Cc2cc(n3)C(=O)CCO)N)NC(=O)C(C)C,[C@@H]1([C@@H]([C@H]([C@@H](O[C@@H]1CO)O)O)O)Oc1c(cc(cc1)CC…	DB07125,CHEBI:79949,SN00306272,SN00277914,SN00290517,SN00287444,SN00255687,CHEBI:115091,HMDB0133673,CHEBI:112257				1,0.868,0.82,0.778,0.776,0.767,0.742,0.734,0.732,0.73	[C@@H]([C@@H](OC(=O)C)C)(C[C@@H](/C=C\[C@@H]1OC(=O)C=CC1)O)OC(=O)C,C[C@@H]1[C@H]2[C@H]([C@H](/C(=C\CC[C@@]3([C@H]([C@H]2OC1=O)O3)C)/C(=O)OC)O)O,[C@@H]1([C@@H]([C@H]([C@@H](O[C@@H]1CO)O)O)O)Oc1c(cc(cc1)CC=C)OC,C/C=C/C(=O)O[C@H]1/C=C/[C@@H]([C@H](CCC(=O)O[C@@H]1C)OC(=O)C)O,C/C=C/C(=O)O[C@H]1/C=C/[C@@H]([C@@H](CCC(=O)O[C@@H]1C)O)OC(=O)C,CC(=O)CCC1=CC=C(OC2OC(CO)C(O)C(O)C2O)C=C1,[C@@H]1([C@@H](/C=C/C…	[C@@H]([C@@H](OC(=O)C)C)(C[C@@H](/C=C\[C@@H]1OC(=O)C=CC1)O)OC(=O)C	SN00307582,SN00155694,SN00255687,SN00037930,SN00033603,FDB013436,SN00248792,SN00328401,FDB018123,SN00329627	0	0.2	6	-1	-1	-0.5
ESI-	339.108	2.058	C16H20O8	16	20	8	0	0	0	0	0	0	0	CHO	17578078	85169864	25715052	14798601	7151914	17105384	48822868	52499212	20859004	[M-H]-	95.45	0.5	1.25	338.729	0.270651	339.108	9	N/A	https://gnps.ucsd.edu/ProteoSAFe/result.jsp?task=f72bf0170ce1439aa318b500bead7605&view=view_all_clusters_withID&show=true#%7B%22main.cluster%20index_lowerinput%22%3A%229136%22%2C%22main.cluster%20index_upperinput%22%3A%229136%22%7D	1.0000000,0.9955530,0.9800171,0.9780548,0.9735382,0.9582208,0.9541777,0.9516345,0.9501624,0.9481171	CC(C=O)C(OC1OC(C(O)C(O)C1O)C(O)=O)C1=CC=CC=C1,CC(CC1=CC(OC2OC(C(O)C(O)C2O)C(O)=O)=CC=C1)C=O,CC(=O)CC(OC1OC(C(O)C(O)C1O)C(O)=O)C1=CC=CC=C1,CC(CC1=CC=C(OC2OC(C(O)C(O)C2O)C(O)=O)C=C1)C=O,CC(=O)CCC1=CC(OC2OC(C(O)C(O)C2O)C(O)=O)=CC=C1,CC(=O)CCC1=CC=C(OC2OC(C(O)C(O)C2O)C(O)=O)C=C1,CC1(COC2OC(C(O)C(O)C2O)C(O)=O)OC1C1=CC=CC=C1,COC1=C(OC2OC(C(O)C(O)C2O)C(O)=O)C=CC(CC=C)=C1,[H]\C(=C(\C)CO)C1=CC=CC=C1OC1OC(…	HMDB0133639,HMDB0133641,HMDB0133769,HMDB0133643,HMDB0133771,HMDB0133773,HMDB0133653,HMDB0135244,HMDB0133657,HMDB0133675				1,1,0.99,0.989,0.978,0.945,0.897,0.886,0.879,0.856	CC(CC1=CC(OC2OC(C(O)C(O)C2O)C(O)=O)=CC=C1)C=O,COC1=C(OC2OC(C(O)C(O)C2O)C(O)=O)C=CC(CC=C)=C1,CC(CC1=CC=C(OC2OC(C(O)C(O)C2O)C(O)=O)C=C1)C=O,CC(=O)CCC1=CC(OC2OC(C(O)C(O)C2O)C(O)=O)=CC=C1,CC(=O)CCC1=CC=C(OC2OC(C(O)C(O)C2O)C(O)=O)C=C1,OCC1OC(OC2=CC(CC=C)=CC3=C2OCO3)C(O)C(O)C1O,C/C=C/c1ccc(c(c1)OC)OC1[C@@H]([C@H]([C@@H]([C@@H](C(=O)O)O1)O)O)O,[C@@H]1([C@@H]([C@H]([C@@H]([C@H](O1)CO)O)O)O)Oc1c(cc(cc1)/C…	CC(CC1=CC(OC2OC(C(O)C(O)C2O)C(O)=O)=CC=C1)C=O	HMDB0133641,HMDB0135244,HMDB0133643,HMDB0133771,HMDB0133773,FDB014127,CHEBI:89553,SN00229275,SN00239142,SN00374093	0	0.25	7	-1	-1	-0.25
ESI-	371.134	1.918	C17H24O9	17	24	9	0	0	0	0	0	0	0	CHO	8168779	4802942	16966726	6006074	7631756	8730930	23773926	27513572	22233876	[M+Cl]-	116.07	0.529412	1.41176	370.72	0.280412	371.134	9	N/A	https://gnps.ucsd.edu/ProteoSAFe/result.jsp?task=f72bf0170ce1439aa318b500bead7605&view=view_all_clusters_withID&show=true#%7B%22main.cluster%20index_lowerinput%22%3A%2210622%22%2C%22main.cluster%20index_upperinput%22%3A%2210622%22%7D	1.0000000,0.9917764,0.9749881,0.9715427,0.9326795,0.9181735,0.8987808,0.8958868,0.8857635,0.8841050	COC1=C(OC2OC(C(O)C(O)C2O)C(O)=O)C=CC(CCC(C)O)=C1,C[C@]1([C@@H]([C@H]([C@H]([C@@H](O1)O[C@H]1[C@@H]([C@@H]2CCOC(=O)C2=CO1)C=C)O)O)O)CO,C[C@H]1C[C@H]2[C@H]([C@@H](OC=C2C(=O)O1)O[C@H]1[C@@H]([C@H]([C@@H]([C@H](O1)CO)O)O)O)C=C,[C@H]1([C@H]([C@@H]([C@H]([C@@H](O1)O[C@@H]1OC=C([C@@H]2[C@H]1C(=CC2=O)C)COC)O)O)O)CO,C12=C(CC[C@@H]2C=CO[C@H]1O[C@H]1[C@@H]([C@H]([C@@H]([C@H](O1)CO)O)O)O)COC(=O)C,CC1=CC(=O)[…	HMDB0135716,SN00177814,SN00177826,SN00389231,SN00251888,SN00161456,SN00284190,SN00386881,SN00161582,SN00316520				1,0.913,0.885,0.883,0.844,0.839,0.839,0.813,0.806,0.773	COC1=C(OC2OC(C(O)C(O)C2O)C(O)=O)C=CC(CCC(C)O)=C1,COC(=O)CCC1=CC(OC)=C(OC2OC(CO)C(O)C(O)C2O)C=C1,COc1cc(cc(c1O[C@@H]1[C@H]([C@@H]([C@@H]([C@H](O1)CO)O)O)O)OC)[C@@H](C=C)O,c1(c(cc(cc1OC)C(=O)CC)OC)O[C@H]1[C@@H]([C@H]([C@@H]([C@H](O1)CO)O)O)O,c1(c(c(c(c(c1C)O)C(=O)C)OC)C)O[C@H]1[C@@H]([C@H]([C@@H]([C@H](O1)CO)O)O)O,[C@@H]1([C@@H]([C@H]([C@@H]([C@H](O1)CO)O)O)O)Oc1c(ccc(c1)OC)CCC(=O)OC,COC1=CC(\C=C\C…	COC1=C(OC2OC(C(O)C(O)C2O)C(O)=O)C=CC(CCC(C)O)=C1	HMDB0135716,FDB018774,SN00163644,SN00382902,SN00354611,SN00316520,FDB011660,SN00355706,SN00390483,CHEBI:68339	0	0.12	6	-3	-3	-0.352941
ESI-	355.14	2.775	C17H24O8	17	24	8	0	0	0	0	0	0	0	CHO	14637381	6183444	11304747	18024122	27387640	33734304	22568658	57361004	35531728	[M-H]-	25.72	0.470588	1.41176	354.743	0.256552	355.14	9	N/A	https://gnps.ucsd.edu/ProteoSAFe/result.jsp?task=f72bf0170ce1439aa318b500bead7605&view=view_all_clusters_withID&show=true#%7B%22main.cluster%20index_lowerinput%22%3A%229946%22%2C%22main.cluster%20index_upperinput%22%3A%229946%22%7D	1.0000000,0.9868915,0.9740232,0.9591513,0.9543176,0.9432743,0.9198723,0.8963936,0.8897349,0.8852478	c1(c(O[C@H]2[C@@H]([C@H]([C@@H]([C@H](O2)C(=O)O)O)O)O)ccc(c1)OC)C(C)(C)C,c1(c(ccc(c1)O[C@H]1[C@@H]([C@H]([C@@H]([C@H](O1)C(=O)O)O)O)O)OC)C(C)(C)C,[C@H]1([C@H]2C(=CC[C@H]1O[C@H]1[C@@H]([C@H]([C@@H]([C@H](O1)CO)O)O)O)C(=O)OCC2)C=C,c1cc(oc1)c1ccnc(n1)N[C@H]1CO[C@H]2[C@@H]1OC[C@@H]2NC(=O)C1CC1,C[C@H]1C[C@H](Cc2c1c(cc(c2)O)O)O[C@@H]1[C@H]([C@@H]([C@H]([C@@H](O1)CO)O)O)O,COC1=C(OC2OC(CO)C(O)C(O)C2O)C=C…	SN00330007,SN00256334,SN00356798,SN00013020,SN00166066,FDB020342,SN00357258,SN00403124,FDB008359,SN00160448				1,0.816,0.728,0.713,0.639,0.59,0.559,0.539,0.523,0.516	[C@]12([C@H]([C@]([C@@H]([C@H]2O)OC(=O)C)(O)C)[C@@H]2[C@@H](CC[C@]1(O)C)C(=C)C(=O)O2)O,[C@H]1([C@H]2C(=CC[C@H]1O[C@H]1[C@@H]([C@H]([C@@H]([C@H](O1)CO)O)O)O)C(=O)OCC2)C=C,[C@H]12[C@]3(C(=C)[C@@H](O[C@H]2OC(=O)CC(C)C)OC[C@@]1([C@H](C3)OC(=O)C)O)O,C[C@H]([C@H](/C=C/[C@@H]([C@@H]([C@@H]1CC=CC(=O)O1)O)OC)OC(=O)C)OC(=O)C,[C@@]12([C@H]([C@@]([C@H]3[C@@H]1O3)(O)C)[C@@H]1[C@@H]([C@H](C[C@]2(O)C)OC(=O)C)[C…	[C@]12([C@H]([C@]([C@@H]([C@H]2O)OC(=O)C)(O)C)[C@@H]2[C@@H](CC[C@]1(O)C)C(=C)C(=O)O2)O	SN00327119,SN00356798,SN00352741,SN00030697,SN00401163,SN00263232,FDB008359,SN00328250,SN00403124,SN00275214	0	0.153846	6	-2	-2	-0.470588
ESI-	407.133	1.621	C20H24O9	20	24	9	0	0	0	0	0	0	0	CHO	4052703	3762194	4159713	4706308	4658186	2556545	6211616	17249654	7346216	[M-H]-	86.34	0.45	1.2	406.678	0.321608	407.133	9	N/A	https://gnps.ucsd.edu/ProteoSAFe/result.jsp?task=f72bf0170ce1439aa318b500bead7605&view=view_all_clusters_withID&show=true#%7B%22main.cluster%20index_lowerinput%22%3A%2211958%22%2C%22main.cluster%20index_upperinput%22%3A%2211958%22%7D	1.0000000,0.8838575,0.8750868,0.8567127,0.8492306,0.8488362,0.8458403,0.8425368,0.8340824,0.8316738	COC(=O)NC(C(CC1=C(C)N=C2N1C(=O)C1=C(N=CN1)N2C)OO)C(=O)OC,c12[C@@H]3[C@H](O3)C[C@@H]([C@@](C(=O)OC)(/C=C/C[C@@H](OC(=O)c1c(cc(c2)OC)O)C)O)O,C[C@@H]1COC(=O)[C@H]1O[C@H]1[C@@H]([C@H]([C@@H]([C@H](O1)COC(=O)/C=C/c1ccccc1)O)O)O,CC(=O)O[C@H]1C=C[C@@H]([C@]([C@@H]1OC(=O)C)(COC(=O)c1ccccc1)O)OCCO,C/C(=C/Cc1cc2ccc(=O)oc2cc1O[C@H]1[C@@H]([C@H]([C@@H]([C@H](O1)CO)O)O)O)/CO,c12c3oc(=O)ccc3ccc1OC(C[C@H]2O[C@H…	FDB018645,SN00288806,SN00032729,SN00160028,SN00030773,SN00395791,SN00387522,SN00303874,SN00161810,SN00029053				1,0.999,0.822,0.786,0.777,0.622,0.621,0.614,0.602,0.555	COC1=CC(OC2OC(CO)C(O)C(O)C2O)=C2C(O)=C(C(C)=O)C(C)=CC2=C1,c12c(cc(cc2OC)O[C@H]2[C@@H]([C@H]([C@@H]([C@H](O2)CO)O)O)O)cc(c(c1O)C(=O)C)C,[C@@H]1([C@@H]([C@H]([C@@H]([C@H](O1)CO)O)O)O)Oc1c(cc(cc1)O)CCc1cc(c(cc1)O)O,[C@@H]1([C@@H]([C@H]([C@@H]([C@H](O1)CO)O)O)O)Oc1c2c(cc(cc2cc(c1C(=O)C)C)OC)O,c1(c2c(O[C@H]3[C@@H]([C@H]([C@@H]([C@H](O3)CO)O)O)O)cccc2)cc(c(c(c1)OC)O)OC,C[C@@H]1COC(=O)[C@H]1O[C@H]1[C@@H…	COC1=CC(OC2OC(CO)C(O)C(O)C2O)=C2C(O)=C(C(C)=O)C(C)=CC2=C1	FDB017998,SN00282972,SN00245342,SN00371380,SN00286383,SN00032729,SN00030773,SN00063948,SN00029053,SN00387522	0	0.290323	9	0	0	-0.3
ESI-	153.056	1.799	C8H10O3	8	10	3	0	0	0	0	0	0	0	CHO	2.32114e+06	1.76094e+06	1.96541e+06	1.92266e+07	2.58219e+07	7.05518e+06	1.2343e+07	1.38007e+07	1.74763e+07	[M-H]-	22.36	0.375	1.25	152.885	0.114904	153.056	12	N/A	https://gnps.ucsd.edu/ProteoSAFe/result.jsp?task=f72bf0170ce1439aa318b500bead7605&view=view_all_clusters_withID&show=true#%7B%22main.cluster%20index_lowerinput%22%3A%22758%22%2C%22main.cluster%20index_upperinput%22%3A%22758%22%7D	1.0000000,0.9776792,0.9657792,0.9237703,0.9045336,0.9003100,0.8875302,0.8836488,0.8745008,0.8657185	O1C(=O)C=C[C@@H]([C@H]1/C=C/C)O,[C@H]1([C@H](/C=C/C)O)OC(=O)C=C1,C1(=CC(=O)[C@H]([C@@H]1O)O)/C=C/C,[C@@]12([C@H](OC(=O)C1)CC=CC2)O,C(=O)(C(=O)O)[C@H]1CC=CCC1,c1(c(=O)oc(cc1OC)C)C,[C@@H]1(C=C(C[C@@H]2[C@H]1O2)C(=O)O)C,[C@@H]12[C@H](OC(=O)C1)C[C@@H](C=C2)O,C12=CC(=O)O[C@H]1C[C@@H](CC2)O,[C@@]12(C(=O)C=C[C@H](C1)OCC2)O	SN00250898,SN00318285,SN00279614,SN00388679,SN00343379,SN00231409,SN00303821,SN00377538,SN00284070,SN00297235	1,0.984,0.85,0.819,0.798,0.798,0.781,0.77,0.759,0.745	COC1=C(O)C=CC(CO)=C1,c1(c(ccc(c1)O)O)COC,COC1=CC(CO)=CC(O)=C1,c1(c(c(cc(c1)C)O)O)OC,O1C(=O)C=C[C@@H]([C@H]1/C=C/C)O,CCC1=CC(O)=C(O)C(O)=C1,[C@H]1([C@H](/C=C/C)O)OC(=O)C=C1,C1(=CC(=O)[C@H]([C@@H]1O)O)/C=C/C,c1(c(c(cc(c1)O)C)O)OC,c1cc(ccc1C(CO)O)O	FDB008711,SN00313565,FDB002458,SN00382747,SN00250898,HMDB0125534,SN00318285,SN00279614,SN00254799,CHEBI:125383	1,0.914,0.888,0.835,0.834,0.825,0.823,0.823,0.813,0.771	c1(c(ccc(c1)O)O)COC,c1(c(=O)oc(cc1OC)C)C,C1(=CC(=O)[C@H]([C@@H]1O)O)/C=C/C,COC1=C(O)C=CC(CO)=C1,O1C(=O)C=C[C@@H]([C@H]1/C=C/C)O,OC12CCOC1CC(=O)C=C2,[C@@H]1(C=C(C[C@@H]2[C@H]1O2)C(=O)O)C,[C@@]12(C(=O)C=C[C@H](C1)OCC2)O,[C@H]1([C@H](/C=C/C)O)OC(=O)C=C1,C12=CC(=O)O[C@H]1C[C@@H](CC2)O	c1(c(ccc(c1)O)O)COC	SN00313565,SN00231409,SN00279614,FDB008711,SN00250898,FDB006317,SN00303821,SN00297235,SN00318285,SN00284070	0.2	0.384615	4	1	1	-0.5
ESI-	194.082	5.793	C10H13NO3	10	13	3	1	0	0	0	0	0	0	CHON				6.84919e+06	7.35691e+06	6.74071e+06	1.10004e+06	1.39764e+06	1.37038e+06	[M-H]-	10.16	0.3	1.3	193.865	0.134714	194.082	12	N/A	https://gnps.ucsd.edu/ProteoSAFe/result.jsp?task=f72bf0170ce1439aa318b500bead7605&view=view_all_clusters_withID&show=true#%7B%22main.cluster%20index_lowerinput%22%3A%222113%22%2C%22main.cluster%20index_upperinput%22%3A%222113%22%7D	1.0000000,0.9854151,0.9797693,0.9786568,0.9778336,0.9488286,0.9462664,0.9388713,0.9314076,0.9281394	c12c([C@@H](CN[C@H]1C)O)cc(c(c2)O)O,Cc1cc(ccc1O)C[C@@H](C(=O)O)N,COc1cc2c(c(c1)O)[C@@H](CNC2)O,CC(Cc1cccc(c1)O)(C(=O)O)N,CC1=C[C@@]2(C(=CC1=O)N(CCO2)C)O,COc1cc2c(cc1O)[C@@H](CNC2)O,COc1ccc2c(c1O)CNC[C@H]2O,n1c(C(=O)O)ccc(c1)CC[C@H](O)C,c1(cc(ccc1)CO)C[C@H](C(=O)O)N,COC(=O)[C@H](Cc1ccc(cc1)O)N	SN00397848,CHEBI:79076,SN00134758,CHEBI:10303,SN00047586,SN00134800,SN00134756,SN00224609,SN00320164,CHEBI:17215				1,0.925,0.913,0.833,0.819,0.762,0.746,0.7,0.695,0.645	C(=O)([C@@H](Cc1ccc(cc1)OC)O)N,C(=O)([C@@H](Cc1ccc(cc1)OC)N)O,COc1ccc(cc1)[C@@H](CC(=O)[O-])[NH3+],c1cc(ccc1CC[C@@H](C(=O)O)N)O,C1=CC(=CC=C1CC(CC(=O)O)N)O,CC(CC1=CC=C(C=C1)O)(C(=O)O)N,COC(=O)[C@H](Cc1ccc(cc1)O)N,Cc1cc(ccc1O)C[C@@H](C(=O)O)N,CC(Cc1cccc(c1)O)(C(=O)O)N,[C@@H](C(=O)O)([C@@H](Cc1ccccc1)N)O	C(=O)([C@@H](Cc1ccc(cc1)OC)O)N	SN00386399,SN00392786,SN00042779,CHEBI:81871,CCMSLIB00000222219,DB00765,CHEBI:17215,CHEBI:79076,CHEBI:10303,SN00237531	0.166667	0.333333	5	2	1	-0.4
ESI-	369.119	2.451	C17H22O9	17	22	9	0	0	0	0	0	0	0	CHO	18726884	11111679	21183816	11326828	5558594	10704983	17381938	14910828	19431578	[M-H]-	148.15	0.529412	1.29412	368.707	0.293162	369.119	9	N/A	https://gnps.ucsd.edu/ProteoSAFe/result.jsp?task=f72bf0170ce1439aa318b500bead7605&view=view_all_clusters_withID&show=true#%7B%22main.cluster%20index_lowerinput%22%3A%2210545%22%2C%22main.cluster%20index_upperinput%22%3A%2210545%22%7D	1.0000000,0.9917383,0.9879298,0.9792177,0.9755862,0.9486403,0.9394528,0.9325836,0.9322552,0.9320203	CC1(C)OC1CC1=C(O)C=CC=C1OC1OC(C(O)C(O)C1O)C(O)=O,[H]\C(CC1=C(O)C=CC=C1OC1OC(C(O)C(O)C1O)C(O)=O)=C(\C)CO,CC1(C)OC1CC1=C(OC2OC(C(O)C(O)C2O)C(O)=O)C=C(O)C=C1,[H]C(CC1=C(OC2OC(C(O)C(O)C2O)C(O)=O)C=C(O)C=C1)=C(C)CO,COC1=C(OC2OC(C(O)C(O)C2O)C(O)=O)C=CC(CCC(C)=O)=C1,CC(C)=CCC1=C(OC2OC(C(O)C(O)C2O)C(O)=O)C=CC(O)=C1O,C[C@@H]1Cc2c(ccc(c2C(=O)O1)O)CO[C@@H]1[C@@H]([C@@H]([C@@H]([C@@H](O1)CO)O)O)O,CC1(C)OC1CC…	HMDB0126247,HMDB0126372,HMDB0133264,HMDB0133251,HMDB0135675,HMDB0126245,SN00033263,HMDB0133265,HMDB0133261,HMDB0135697				1,0.814,0.802,0.796,0.786,0.784,0.759,0.75,0.737,0.733	c1ccc(cc1)CC(CCC(=O)OC1[C@H]([C@@H]([C@H]([C@H](C(=O)O)O1)O)O)O)O,CC1(C)OC1CC1=C(O)C=CC=C1OC1OC(C(O)C(O)C1O)C(O)=O,CC1(C)OC1CC1=C(OC2OC(C(O)C(O)C2O)C(O)=O)C=C(O)C=C1,COC1=C(OC2OC(C(O)C(O)C2O)C(O)=O)C=CC(CCC(C)=O)=C1,C[C@@H]1Cc2c(ccc(c2C(=O)O1)O)CO[C@@H]1[C@@H]([C@@H]([C@@H]([C@@H](O1)CO)O)O)O,CC1(C)OC1CC1=C(O)C=C(OC2OC(C(O)C(O)C2O)C(O)=O)C=C1,[H]\C(CC1=C(O)C=CC=C1OC1OC(C(O)C(O)C1O)C(O)=O)=C(\C)CO…	c1ccc(cc1)CC(CCC(=O)OC1[C@H]([C@@H]([C@H]([C@H](C(=O)O)O1)O)O)O)O	CHEBI:88704,HMDB0126247,HMDB0133264,HMDB0135675,SN00033263,HMDB0133265,HMDB0126372,HMDB0133251,HMDB0126245,HMDB0133254	0	0.2	7	-2	-2	-0.235294
ESI-	413.11	1.565	C18H22O11	18	22	11	0	0	0	0	0	0	0	CHO	4014743	3637458	2133527	2640646	1406494	7040416	25823438	4812222	7512232	[M-H]-	38.51	0.611111	1.22222	412.649	0.351282	413.11	9	N/A	https://gnps.ucsd.edu/ProteoSAFe/result.jsp?task=f72bf0170ce1439aa318b500bead7605&view=view_all_clusters_withID&show=true#%7B%22main.cluster%20index_lowerinput%22%3A%2212176%22%2C%22main.cluster%20index_upperinput%22%3A%2212176%22%7D	1.0000000,0.9630789,0.8868730,0.8574025,0.8548729,0.8141052,0.8121953,0.7701334,0.7172586,0.6991540	CSCC(=O)N1C[C@@H]2C[C@H](C1)c1c(ccc(=O)n1C2)/C=C/c1ccc(cc1)Cl,CSCC(=O)N1C[C@@H]2C[C@H](C1)c1ccc(c(=O)n1C2)/C=C/c1ccc(cc1)Cl,[C@@]12([C@@]([C@@H](C[C@H](C2=O)C([C@@H]2c3c1cccc3N(C2=O)C)(C)C)Cl)(C=C)C)N=C=S,c1cc(cc(c1)C(=O)O)C(=O)CC[C@@H]1[C@H]([C@H]([C@H](n2cnc3c2ncnc3O)O1)O)O,COc1ccc(cc1COc1ccc(cc1F)F)C=NN=C(c1ccccc1F)O,COc1cc(CC2CCC(=O)O2)cc(c1O)O[C@@H]1[C@H]([C@@H]([C@H]([C@H](C(=O)O)O1)O)O)O,C…	SN00013480,SN00009341,SN00332623,CHEBI:51310,CHEBI:108578,CHEBI:89550,CHEBI:89549,HMDB0128687,HMDB0124885,SN00163405				1,0.977,0.927,0.727,0.725,0.696,0.604,0.377,0.377,0.299	COc1cc(CC2CCC(=O)O2)cc(c1O[C@@H]1[C@H]([C@@H]([C@H]([C@H](C(=O)O)O1)O)O)O)O,COc1cc(CC2CCC(=O)O2)cc(c1O)O[C@@H]1[C@H]([C@@H]([C@H]([C@H](C(=O)O)O1)O)O)O,c1cc(c(cc1C(=O)OC[C@@H]1[C@H]([C@@H]([C@H]([C@@H](O1)OC[C@@H]1CCOC1=O)O)O)O)O)O,CC(=O)OCC1=C[C@@H]2OC(=O)C3=CO[C@@H](O[C@@H]4O[C@H](CO)[C@@H](O)[C@H](O)[C@H]4O)[C@H]1[C@H]23,[C@H]12[C@@H]3[C@H](O[C@H]4[C@@H]([C@H]([C@@H]([C@H](O4)COC(=O)C)O)O)O)OC…	COc1cc(CC2CCC(=O)O2)cc(c1O[C@@H]1[C@H]([C@@H]([C@H]([C@H](C(=O)O)O1)O)O)O)O	CHEBI:89549,CHEBI:89550,SN00163405,FDB007456,SN00391971,HMDB0128687,HMDB0124885,SN00013480,SN00009341,SN00163898	0	0.2	8	-3	-3	0
ESI-	383.135	1.933	C18H24O9	18	24	9	0	0	0	0	0	0	0	CHO	7468418	32632608	9039396	8136942	4398612	7801818	32204576	58309412	47709844	[M-H]-	29.62	0.5	1.33333	382.707	0.292812	383.135	9	N/A	https://gnps.ucsd.edu/ProteoSAFe/result.jsp?task=f72bf0170ce1439aa318b500bead7605&view=view_all_clusters_withID&show=true#%7B%22main.cluster%20index_lowerinput%22%3A%2211081%22%2C%22main.cluster%20index_upperinput%22%3A%2211081%22%7D	1.0000000,0.9962861,0.9911599,0.9576153,0.9459427,0.9445333,0.9093549,0.8914493,0.8686152,0.8682885	CC1=CC(=CC(=C1OC(C)(C)C(=O)O)C)C=CC(=O)C2=CC=C(C=C2)SC,CCC(=O)C(CC1=CC=C(OC)C=C1)OC1OC(C(O)C(O)C1O)C(O)=O,CCC(=O)CC(OC1OC(C(O)C(O)C1O)C(O)=O)C1=CC=C(OC)C=C1,COC1=CC=C(CCC(=O)C(C)OC2OC(C(O)C(O)C2O)C(O)=O)C=C1,COC1=CC=C(CCC(=O)CCOC2OC(C(O)C(O)C2O)C(O)=O)C=C1,Cc1c(c(C)n(Cc2ccc(C(=O)NCc3ccc(cc3)OC)o2)n1)N(=O)=O,[C@@H]1([C@@H](O[C@@H]([C@H]([C@@H]1O)O)CO)OCc1ccccc1)OC(=O)C(C(=O)O)(C)C,[C@H]1([C@H]([C@…	DB05187,HMDB0133005,HMDB0133007,HMDB0132999,HMDB0133003,CHEBI:105328,SN00240167,SN00355026,SN00382672,SN00328548				1,0.958,0.954,0.953,0.873,0.854,0.841,0.835,0.794,0.754	CCC(=O)C(CC1=CC=C(OC)C=C1)OC1OC(C(O)C(O)C1O)C(O)=O,CCC(=O)CC(OC1OC(C(O)C(O)C1O)C(O)=O)C1=CC=C(OC)C=C1,COC1=CC=C(CCC(=O)CCOC2OC(C(O)C(O)C2O)C(O)=O)C=C1,COC1=CC=C(CCC(=O)C(C)OC2OC(C(O)C(O)C2O)C(O)=O)C=C1,[C@@H]1([C@@H](O[C@@H]([C@H]([C@@H]1O)O)CO)OCc1ccccc1)OC(=O)C(C(=O)O)(C)C,[C@H]1([C@H]([C@@H](O[C@@H]([C@H]1O)CO)OCc1ccccc1)O)OC(=O)C(C(=O)O)(C)C,[C@@H]1([C@@H]([C@H]([C@@H](O[C@@H]1CO)OCc1ccccc1)O…	CCC(=O)C(CC1=CC=C(OC)C=C1)OC1OC(C(O)C(O)C1O)C(O)=O	HMDB0133005,HMDB0133007,HMDB0133003,HMDB0132999,SN00240167,SN00355026,SN00382672,SN00240483,SN00328548,SN00321687	0	0.185185	7	-2	-2	-0.333333
ESI-	333.17	4.326	C19H26O5	19	26	5	0	0	0	0	0	0	0	CHO	8624606	14582154	12072201	6550629	5325504	7568922	3920870	3053809	12068576	[M-H]-	30.7	0.263158	1.36842	332.798	0.202021	333.171	9	N/A	https://gnps.ucsd.edu/ProteoSAFe/result.jsp?task=f72bf0170ce1439aa318b500bead7605&view=view_all_clusters_withID&show=true#%7B%22main.cluster%20index_lowerinput%22%3A%228872%22%2C%22main.cluster%20index_upperinput%22%3A%228872%22%7D	1.0000000,0.9971828,0.9861853,0.9742234,0.9664903,0.9652910,0.9623909,0.9478450,0.9456748,0.9400355	C[C@H]1CCCC(=O)CCCCCc2cc(cc(c2C(=O)O1)OC)O,[C@@H]12[C@@H]([C@H](/C(=C\CC/C(=C/[C@H]1OC(=O)C2=C)/C)/C=O)O)OCC(C)C,[C@@H]12[C@@H]([C@@H](/C(=C/CC/C(=C/[C@H]1OC(=O)C2=C)/C)/C)O)OC(=O)C(C)C,[C@H]12[C@H](OC(=O)C1=C)C/C(=C\CC/C(=C/[C@H]2O)/C)/COC(=O)C(C)C,[C@H]12[C@@H](C(=C)C(=O)O1)[C@H](OC(=O)C(C)C)/C=C(/CC/C=C(/[C@@H]2O)\C)\C,[C@H]12[C@@H](OC(=O)C1=C)C/C(=C/C/C=C(\[C@@H](C2)O)/COC(=O)C(C)C)/C,[C@@H]1…	SN00072999,SN00301739,SN00391208,SN00311660,SN00298588,SN00361788,SN00260298,SN00287859,HMDB0134971,SN00361120				1,0.802,0.763,0.748,0.747,0.746,0.738,0.734,0.734,0.732	C[C@H]1CCCC(=O)CCCCCc2cc(cc(c2C(=O)O1)OC)O,c12c(c(c(c(c1O)C(=O)C)OC)CC=C(C)C)O[C@H](C2)C(O)(C)C,CC(C)=CCCC(C)=CCC1=C(C=CC(O)=C1O)C(O)CC(O)=O,CC(C)=CCCC(C)=CCC1=C(CC(O)C(O)=O)C=CC(O)=C1O,CCOC(=O)C/C=C(\c1ccc(cc1)OC)/C(C)(C)C(=O)OCC,c12c(c(cc(c1)O)CC(=O)OCC)C(=O)CCCCC[C@@H](O2)CC,[C@@]1(c2c(OC(=O)C(C)C)cc(cc2)C)(OC1)COC(=O)CCCC,CC(C)=CC(O)CC(C)=CCC1=C(CCC(O)=O)C=CC(O)=C1O,CC(C)=CCC(O)C(C)=CCC1=C(CC…	C[C@H]1CCCC(=O)CCCCCc2cc(cc(c2C(=O)O1)OC)O	SN00072999,SN00282312,HMDB0134966,HMDB0134971,SN00131889,SN00279502,SN00372426,HMDB0134967,HMDB0134962,FDB010658	0.142857	0.272727	7	2	2	-0.842105
ESI-	379.139	2.153	C19H24O8	19	24	8	0	0	0	0	0	0	0	CHO	7.65984e+06	4.25191e+06	2.30546e+07	1.09108e+07	8.12178e+06	1.09958e+07	1.84995e+07	2.79478e+07	1.56679e+07	[M-H]-	45.7	0.421053	1.26316	378.716	0.28435	379.139	11	N/A	https://gnps.ucsd.edu/ProteoSAFe/result.jsp?task=f72bf0170ce1439aa318b500bead7605&view=view_all_clusters_withID&show=true#%7B%22main.cluster%20index_lowerinput%22%3A%2210901%22%2C%22main.cluster%20index_upperinput%22%3A%2210901%22%7D	1.0000000,0.9850877,0.9168812,0.9115145,0.9081453,0.9066828,0.9045249,0.8917592,0.8855850,0.8854985	C12=C(C(=O)O[C@@H]1/C=C(/[C@H](C[C@H](C(=C)CC2)OO)OC(=O)C)\C)COC(=O)C,C12=C(C(=O)O[C@@H]1/C=C(/[C@H](C[C@@H](/C(=C\C2)/C)OO)OC(=O)C)\C)COC(=O)C,[C@H]12[C@](C[C@@H]([C@H]([C@@H]1O)[C@H](C(=O)O)C)OC(=O)C(=C)CO)(COC(=O)C2=C)C=C,C[C@H]1C[C@@H]2[C@@H]([C@H](C[C@@]3(C(=O)C=C1O3)C)OC(=O)[C@@](C)(CO)O)C(=C)C(=O)O2,[C@@H]12[C@]([C@H]([C@@H]([C@H]2C(=C)C[C@@H]([C@@H]2[C@@H]1OC(=O)C2=C)OC(=O)C(=C)C)O)O)(CO)…	SN00306438,SN00363885,SN00329508,SN00143656,SN00285941,SN00320487,SN00071375,SN00271990,SN00344686,FDB020743				1,0.922,0.892,0.891,0.891,0.891,0.879,0.878,0.865,0.865	CCCc1cc(=O)oc2c1ccc(c2C)O[C@H]1[C@@H]([C@H]([C@@H]([C@H](O1)CO)O)O)O,[C@@]12(/C(=C/[C@@H]3[C@@H]([C@@H](C[C@](O1)([C@H](C2)O)C)OC(=O)C(=C)C)C(=C)C(=O)O3)/CO)O,[C@H]12[C@](O2)(CC/C=C(/C[C@@H]([C@@H]2[C@@H]1OC(=O)C2=C)OC(=O)C)\COC(=O)C)CO,[C@H]12[C@@H]([C@@H]([C@@]([C@H](OC(=O)/C(=C\[C@H]2OC(=O)C1=C)/C)C)(O)C)O)OC(=O)C(=C)C,[C@@]1(OC(=O)/C(=C\[C@@H]2[C@@H]([C@@H]([C@@H]1O)OC(=O)C(=C)C)C(=C)C(=O)O2)…	CCCc1cc(=O)oc2c1ccc(c2C)O[C@H]1[C@@H]([C@H]([C@@H]([C@H](O1)CO)O)O)O	SN00071375,SN00389252,SN00357901,SN00249592,SN00377966,SN00345515,SN00389125,SN00377249,SN00226978,SN00302957	0	0.266667	8	0	0	-0.421053
ESI-	443.156	1.951	C20H28O11	20	28	11	0	0	0	0	0	0	0	CHO	2980093	967443	1777748	2438856	2490016	1829252	11651816	7633241	13940281	[M-H]-	56.55	0.55	1.4	442.661	0.338832	443.156	9	N/A	https://gnps.ucsd.edu/ProteoSAFe/result.jsp?task=f72bf0170ce1439aa318b500bead7605&view=view_all_clusters_withID&show=true#%7B%22main.cluster%20index_lowerinput%22%3A%2213079%22%2C%22main.cluster%20index_upperinput%22%3A%2213079%22%7D	1.0000000,0.9264649,0.9080485,0.9079466,0.8685657,0.8682028,0.8679403,0.8668963,0.8650152,0.8641536	c1ccc(c(c1)C#Cc1ccc2c(c1)[C@H]1[C@H](CCN1C(=O)c1ccc(cc1)F)[C@H](CO)N2)F,[C@@H]1([C@@H]([C@@H]([C@@H](O[C@H]1CO)O[C@H]1[C@@H]([C@@H](C(=CO1)C(=O)OC)/C=C/CC(=O)OC)C=C)O)O)O,c12c(c(ccc1O[C@H]([C@H]2O)C(O)(C)C)CCC(=O)O)O[C@H]1[C@@H]([C@H]([C@@H]([C@H](O1)CO)O)O)O,CC12CCC(C(CCC(=O)O)C1CCC2=O)C(=O)O[C@H]1[C@@H]([C@H]([C@@H]([C@@H](C(=O)O)O1)O)O)O,[C@@]1([C@H]([C@@H](OC1)OC[C@@H]1[C@H]([C@@H]([C@H]([C@@…	CHEBI:129479,SN00266654,SN00337344,CHEBI:84110,SN00247792,SN00030110,SN00274643,SN00374005,SN00355582,SN00286590				1,0.951,0.801,0.798,0.798,0.798,0.785,0.779,0.677,0.642	c12c(c(ccc1O[C@H]([C@H]2O)C(O)(C)C)CCC(=O)O)O[C@H]1[C@@H]([C@H]([C@@H]([C@H](O1)CO)O)O)O,O([C@H]1[C@@H]([C@H]([C@@H]([C@H](O1)CO[C@@H]1[C@H]([C@@H]([C@H](CO1)O)O)O)O)O)O)c1cc(ccc1C(=C)C)O,C[C@H]1[C@@H]([C@H]([C@H]([C@@H](O1)O[C@@H]1[C@H]([C@@H]([C@H](O[C@H]1Oc1ccc(cc1)C(=O)C)CO)O)O)O)O)O,[C@@]1([C@H]([C@@H](OC1)OC[C@@H]1[C@H]([C@@H]([C@H]([C@@H](O1)Oc1c(cc(cc1)CC=C)O)O)O)O)O)(CO)O,[C@@H]1([C@@H](…	c12c(c(ccc1O[C@H]([C@H]2O)C(O)(C)C)CCC(=O)O)O[C@H]1[C@@H]([C@H]([C@@H]([C@H](O1)CO)O)O)O	SN00337344,SN00286590,SN00163825,SN00374005,SN00355582,SN00162311,SN00030110,SN00247792,SN00370366,SN00266654	0	0.103448	7	-4	-4	-0.3
ESI-	178.051	3.441	C9H9NO3	9	9	3	1	0	0	0	0	0	0	CHON				1.0039e+07	1.81866e+07	1.34008e+07	4.91696e+06	8.73643e+06	9.47592e+06	[M-H]-	23.04	0.333333	1	177.852	0.147813	178.051	12	N/A	https://gnps.ucsd.edu/ProteoSAFe/result.jsp?task=f72bf0170ce1439aa318b500bead7605&view=view_all_clusters_withID&show=true#%7B%22main.cluster%20index_lowerinput%22%3A%221514%22%2C%22main.cluster%20index_upperinput%22%3A%221514%22%7D	1.0000000,0.9502681,0.9302968,0.9079448,0.8792280,0.8514618,0.8493079,0.7946343,0.7624002,0.7557354	N1C(=O)[C@@H](Oc2c1cccc2)OC,[H]OC(=O)C([H])([H])C([H])([H])C(=O)C1=C([H])C([H])=C([H])N=C1[H],c12c(ncc(c1O)OC)CCC2=O,c1cc(nc2C=CC(C(c12)O)O)O,c1ccc(c(c1)C(=O)CC(=O)O)N,COc1ccc2c(c1)OC/C/2=N\O,C(=O)(C(=O)N)c1ccc(cc1)OC,COC(=O)C1=CC=CC=C1NC=O,[H]OC1([H])C2=C([H])C(=O)C(=O)C([H])=C2N(C([H])([H])[H])C1([H])[H],c1cc(ccc1C[C@H](C(=O)[O-])N)[O-]	SN00340816,FDB022518,SN00281747,CHEBI:17244,CHEBI:131950,SN00074754,SN00344420,FDB009831,FDB029362,CHEBI:32774				1,0.938,0.803,0.702,0.693,0.691,0.665,0.658,0.657,0.627	C(=O)(C(=O)N)c1ccc(cc1)OC,CC(=Nc1ccccc1C(=O)O)O,c1cc(ccc1C[C@H](C(=O)[O-])N)[O-],c1ccc(c(c1)C(=O)CC(=O)O)N,OC(=O)CNC(=O)C1=CC=CC=C1,c1(C/C(=N\O)/C(=O)O)ccccc1,c12c(ncc(c1O)OC)CCC2=O,COC(=O)C1=CC=CC=C1NC=O,c1cc(ccc1CC(=O)NC=O)O,COc1ccc2c(c1)OC/C/2=N\O	C(=O)(C(=O)N)c1ccc(cc1)OC	SN00344420,CHEBI:36555,CHEBI:32774,CHEBI:131950,FDB001819,SN00341949,SN00281747,FDB009831,SN00020657,SN00074754	0.4	0.538462	6	3	2	0
ESI-	419.133	1.988	C21H24O9	21	24	9	0	0	0	0	0	0	0	CHO	2607054	4784574	5105644	1111355	2524572	1638838	5247276	3059880	5044726	[M-H]-	17.7	0.428571	1.14286	418.665	0.335008	419.133	9	N/A	https://gnps.ucsd.edu/ProteoSAFe/result.jsp?task=f72bf0170ce1439aa318b500bead7605&view=view_all_clusters_withID&show=true#%7B%22main.cluster%20index_lowerinput%22%3A%2212370%22%2C%22main.cluster%20index_upperinput%22%3A%2212370%22%7D	1.0000000,0.9891359,0.9807191,0.9792134,0.9708956,0.9703366,0.9511391,0.9486302,0.9456882,0.9424127	COc1ccccc1c1c(=O)c2ccc(c(c2oc1C(F)(F)F)C[NH+]1CCCC1)O,COC1=CC(OC2OC(C(O)C(O)C2O)C(O)=O)=CC(CCC2=CC=CC=C2O)=C1,COC1=CC(OC2OC(C(O)C(O)C2O)C(O)=O)=CC(CCC2=CC(O)=CC=C2)=C1,COc1ccc(cc1)c1c(=O)c2ccc(c(c2oc1C(F)(F)F)C[NH+]1CCCC1)O,COc1cccc(c1)c1cc(C(F)(F)F)n2c(c(cn2)C(=NCC2CCCO2)O)n1,[C@H]12[C@@H]([C@@H](CC(=O)O2)O)O[C@H]([C@H]1O)/C=C/[C@@H]([C@H](OC(=O)C)C)OC(=O)c1ccccc1,[C@@]1([C@H](O1)C)(C(=O)O[C@H]1…	SN00153304,HMDB0135762,HMDB0129923,SN00153542,CHEBI:117091,SN00379600,SN00344152,CHEBI:6725,SN00333850,SN00263108				1,0.995,0.995,0.987,0.984,0.942,0.925,0.923,0.923,0.915	C[C@H]1[C@@H]([C@H]([C@H]([C@@H](O1)Oc1cc(cc(c1C(=O)CCc1ccc(cc1)O)O)O)O)O)O,OCC1OC(OC2=CC(O)=CC(O)=C2C(=O)CCC2=CC=CC=C2)C(O)C(O)C1O,c1(c(C(=O)CCc2ccc(cc2)O)ccc(c1)O)O[C@@H]1[C@@H]([C@@H]([C@H]([C@H](O1)CO)O)O)O,COc1cc(ccc1O[C@H]1[C@@H]([C@H]([C@@H]([C@H](O1)CO)O)O)O)/C=C/c1cc(cc(c1)O)O,[C@H]1([C@@H]([C@H]([C@H]([C@H](O1)CO)O)O)O)Oc1c(ccc(/C=C/c2cc(cc(c2)O)O)c1)OC,c1cc(ccc1CCC(=O)c1ccc(cc1O)O[C@H]…	C[C@H]1[C@@H]([C@H]([C@H]([C@@H](O1)Oc1cc(cc(c1C(=O)CCc1ccc(cc1)O)O)O)O)O)O	CHEBI:27400,FDB016561,SN00403100,SN00028814,SN00248753,SN00028909,SN00034467,FDB016562,FDB008526,CHEBI:6053	0.0833333	0.333333	10	1	1	-0.285714
ESI-	311.114	1.873	C15H20O7	15	20	7	0	0	0	0	0	0	0	CHO	31189916	20248760	6206018	7592034	8498871	37826852	61919244	43101436	17008300	[M-H]-	98.46	0.466667	1.33333	310.767	0.233393	311.114	11	N/A	https://gnps.ucsd.edu/ProteoSAFe/result.jsp?task=f72bf0170ce1439aa318b500bead7605&view=view_all_clusters_withID&show=true#%7B%22main.cluster%20index_lowerinput%22%3A%227733%22%2C%22main.cluster%20index_upperinput%22%3A%227733%22%7D	1.0000000,0.9802739,0.9404445,0.8798923,0.8765340,0.8722619,0.8663583,0.8622623,0.8479972,0.8453556	[C@@H]12[C@]([C@H](C[C@H]2C(=C)C[C@@H]([C@@H]2[C@@H]1OC(=O)C2=C)O)O)(COO)O,[C@@H]1([C@@H]([C@H]([C@@H]([C@H](O1)C(=O)O)O)O)O)O[C@H](c1ccccc1)CC,COCc1c2C(c3ccc(cc3)OC)C(=C(N)Oc2n[nH]1)C#N,c12c3c(cc(c1N=Cc2cc(n3)C(=O)CCO)N)NC(=O)CC,[C@H]12[C@@H]3[C@@H]([C@H]([C@H]([C@]([C@@H]2C=C[C@]1(OO)C)(O)C)O)O)C(=C)C(=O)O3,Cc1cccc(c1C(=O)C)O[C@H]1[C@@H]([C@H]([C@@H]([C@H](O1)CO)O)O)O,[C@H]1([C@H]([C@@H]([C@H](…	SN00312103,SN00230913,CHEBI:115594,SN00345125,SN00345049,SN00041152,SN00238399,HMDB0135312,SN00392752,SN00257797				1,0.99,0.984,0.978,0.962,0.935,0.932,0.914,0.899,0.893	CC1=C[C@@H]2[C@]([C@@H](C1=O)O)([C@]1(CC([C@H]([C@]31CO3)O2)(O)O)C)CO,[C@]1([C@@]2([C@@H]([C@H](C[C@]1(OC2=O)C)O)O)C)(/C=C/C(=C\C(=O)O)/C)O,[C@]1([C@@H](C[C@H]2[C@@H]([C@@H]3[C@@]41[C@@H]([C@@H]([C@@]3(C)O)O)O4)OC(=O)C2=C)O)(C)O,[C@@]123[C@H]([C@@]([C@H]([C@H]1O3)O)(O)C)[C@@H]1[C@@H]([C@@H](C[C@]2(O)C)O)C(=C)C(=O)O1,[C@]12(/C(=C\[C@@H]3[C@H](C(=C)C(=O)O3)[C@@H](C[C@@](O1)([C@H](C2)O)C)O)/CO)O,OCC…	CC1=C[C@@H]2[C@]([C@@H](C1=O)O)([C@]1(CC([C@H]([C@]31CO3)O2)(O)O)C)CO	SN00169096,SN00242591,SN00252016,SN00316287,SN00363771,FDB013434,SN00392752,SN00166722,SN00230913,SN00345049	0	0.217391	6	-1	-1	-0.4
ESI-	371.098	1.654	C16H20O10	16	20	10	0	0	0	0	0	0	0	CHO	4546070	3958252	4935985	7515033	11610742	12158048	19395256	16974850	34118212	[M-H]-	108.99	0.625	1.25	370.684	0.316371	371.098	9	N/A	https://gnps.ucsd.edu/ProteoSAFe/result.jsp?task=f72bf0170ce1439aa318b500bead7605&view=view_all_clusters_withID&show=true#%7B%22main.cluster%20index_lowerinput%22%3A%2210611%22%2C%22main.cluster%20index_upperinput%22%3A%2210611%22%7D	1.0000000,0.9997275,0.6980026,0.6961718,0.6958442,0.6945905,0.6891324,0.6725716,0.6721270,0.6529557	c1ccc(c(c1)N1CCN(CC1)Cc1cc(=O)oc2c1cc(cc2)Cl)F,c1cc(ccc1N1CCN(CC1)Cc1cc(=O)oc2c1cc(cc2)Cl)F,COC1=C(O)C=CC(CCC(=O)OC2OC(C(O)C(O)C2O)C(O)=O)=C1,COC1=CC(O)=C(C=C1)C(C)C(=O)OC1OC(C(O)C(O)C1O)C(O)=O,COC1=CC(CCC(=O)OC2OC(C(O)C(O)C2O)C(O)=O)=CC(O)=C1,COC1=C(O[C@@H]2O[C@@H]([C@@H](O)[C@H](O)[C@H]2O)C(O)=O)C=CC(CCC(O)=O)=C1,COC1=CC(OC2OC(C(O)C(O)C2O)C(O)=O)=CC(CCC(O)=O)=C1,CC1=NC2=C(N1C3=CC=C(C=C3)CN4C5=C…	SN00155008,SN00154962,HMDB0127982,HMDB0133871,HMDB0128016,FDB030052,HMDB0128015,DB07578,HMDB0133870,CCMSLIB00004710962				1,0.889,0.882,0.835,0.829,0.823,0.768,0.762,0.744,0.677	[C@@H]1([C@@H](O[C@@H]([C@H]([C@@H]1O)O)CO)OC(=O)/C=C/c1cc(c(c(c1)O)O)OC)O,[C@@]1([C@H]([C@@H]([C@H](O1)[C@@H](COC(=O)/C=C/c1cc(c(cc1)O)O)O)O)O)(CO)O,COC1=CC(OC2OC(C(O)C(O)C2O)C(O)=O)=C(C=C1)C(C)C(O)=O,[C@H]([C@H]([C@@H]([C@@H](CO)O)O)O)(OC(=O)/C=C/c1cc(c(cc1)O)OC)C(=O)O,COC1=CC(OC2OC(C(O)C(O)C2O)C(O)=O)=CC(CCC(O)=O)=C1,COC1=C(O[C@@H]2O[C@@H]([C@@H](O)[C@H](O)[C@H]2O)C(O)=O)C=CC(CCC(O)=O)=C1,COC1…	[C@@H]1([C@@H](O[C@@H]([C@H]([C@@H]1O)O)CO)OC(=O)/C=C/c1cc(c(c(c1)O)O)OC)O	SN00236756,SN00344662,HMDB0133870,SN00233071,HMDB0128015,FDB030052,HMDB0133871,HMDB0127982,HMDB0128016,SN00385513	0	0.181818	7	-3	-3	0
[truncated: 3,350 more rows]
[truncated: 1 more columns]

## Sheet: library ID
IONIZATION	ionMass	RT	molecularFormula	C	H	O	N	S	Cl	Br	P	F	I	Chemical_group	Drinking_1	Drinking_2	Drinking_3	River_1	River_2	River_3	Sea_1	Sea_2	Sea_3	LibraryID
ESI-	293.175	4.961	C17H26O4	17	26	4	0	0	0	0	0	0	0	CHO				70588008	41644272	106319016				6-GingerolCollisionEnergy:205060
ESI-	296.114	4.286	C14H19NO6	14	19	6	1	0	0	0	0	0	0	CHON	187453	30372	85072	11228504	11377206	9493628	300445	425878	188762	(3,4,5-trihydroxy-6-methyloxan-2-yl)2-(methylamino)benzoate
ESI-	181.051	3.231	C9H10O4	9	10	4	0	0	0	0	0	0	0	CHO	1.24967e+06	860614	400456	3.63467e+06	5.56706e+06	5.90984e+06	9.29572e+06	5.44349e+06	6.29934e+06	HOMOVANILLICACID
ESI-	293.176	4.955	C17H26O4	17	26	4	0	0	0	0	0	0	0	CHO				4.98944e+07	6.46727e+07	1.45289e+08				6-GingerolCollisionEnergy:205060
ESI-	191.035	3.516	C10H8O4	10	8	4	0	0	0	0	0	0	0	CHO	506005	658221	796765	4.06411e+07	4.65421e+07	6.31006e+07	763961	293502	863287	Massbank:FIO00954Scopoletin
ESI-	169.014	2.113	C7H6O5	7	6	5	0	0	0	0	0	0	0	CHO	1.7027e+06	3.46445e+06	4.87857e+06	5.01296e+06	5.90313e+06	3.39403e+06	3.10678e+07	4.03422e+07	4.29197e+07	Gallicacid-40.0eV
ESI-	178.051	3.612	C9H9NO3	9	9	3	1	0	0	0	0	0	0	CHON				1.02342e+07	1.06393e+07	1.24434e+07	5.18536e+06	4.12268e+06	3.39583e+06	Cyclamate
[truncated: 17 more rows]
