# Supplementary material for: Enhancing Molecular Characterization of Dissolved Organic Matter by Integrative Direct Infusion and Liquid Chromatography Nontargeted Workflows
Source: Environ Sci Technol. 2024 Jul 3;58(28):12454–66. doi: 10.1021/acs.est.4c00876 (PMC11256763; doi:10.1021/acs.est.4c00876)
Supplement: Supplementary file 2 — es4c00876_si_002.xlsx [file es4c00876_si_002.xlsx]

## Sheet: SRFA_DI
ionMass	molecularFormula	C	H	O	N	S	C13	SRFA_50ppm.csv	O/C	H/C
200.986	C7H6O5S	7	6	5	0	1	0	109416	0.714286	0.857143
201.019	C11H6O4	11	6	4	0	0	0	9786.76	0.363636	0.545455
201.023	C8H10O4S	8	10	4	0	1	0	5110.94	0.5	1.25
201.04	C8H10O6	8	10	6	0	0	0	285229	0.75	1.25
201.056	C12H10O3	12	10	3	0	0	0	41793.4	0.25	0.833333
201.077	C9H14O5	9	14	5	0	0	0	181213	0.555556	1.55556
201.092	C13H14O2	13	14	2	0	0	0	22922.4	0.153846	1.07692
201.113	C10H18O4	10	18	4	0	0	0	3624.7	0.4	1.8
202.026	C7H10O4S 13C1	8	10	4	0	1	1	2717.75	0.5	1.25
202.044	C7H10O6 13C1	8	10	6	0	0	1	5420.32	0.75	1.25
203.017	C11H8O2S	11	8	2	0	1	0	10830.4	0.181818	0.727273
203.035	C11H8O4	11	8	4	0	0	0	86188.1	0.363636	0.727273
203.056	C8H12O6	8	12	6	0	0	0	312862	0.75	1.5
203.071	C12H12O3	12	12	3	0	0	0	67104.1	0.25	1
203.092	C9H16O5	9	16	5	0	0	0	15950.8	0.555556	1.77778
203.108	C13H16O2	13	16	2	0	0	0	20645.7	0.153846	1.23077
204.042	C7H12O4S 13C1	8	12	4	0	1	1	2080.07	0.5	1.5
204.059	C7H12O6 13C1	8	12	6	0	0	1	7786.6	0.75	1.5
205.014	C10H6O5	10	6	5	0	0	0	89846	0.5	0.6
205.033	C11H10O2S	11	10	2	0	1	0	10946.8	0.181818	0.909091
205.051	C11H10O4	11	10	4	0	0	0	135435	0.363636	0.909091
205.087	C12H14O3	12	14	3	0	0	0	80692.2	0.25	1.16667
205.123	C13H18O2	13	18	2	0	0	0	26045.2	0.153846	1.38462
206.021	C6H10O5S 13C1	7	10	5	0	1	1	38493.6	0.714286	1.42857
206.057	C7H14O4S 13C1	8	14	4	0	1	1	7575.37	0.5	1.75
207.012	C10H8O3S	10	8	3	0	1	0	25960.2	0.3	0.8
207.03	C10H8O5	10	8	5	0	0	0	239176	0.5	0.8
207.049	C11H12O2S	11	12	2	0	1	0	12671.3	0.181818	1.09091
207.066	C11H12O4	11	12	4	0	0	0	133178	0.363636	1.09091
207.103	C12H16O3	12	16	3	0	0	0	83701	0.25	1.33333
208	C5H8O6S 13C1	6	8	6	0	1	1	2768.06	1	1.33333
208.012	C12H4O3 13C1	13	4	3	0	0	1	6078.14	0.230769	0.307692
208.033	C9H8O5 13C1	10	8	5	0	0	1	2853.86	0.5	0.8
208.037	C6H12O5S 13C1	7	12	5	0	1	1	49560.2	0.714286	1.71429
209.009	C9H6O6	9	6	6	0	0	0	26445.6	0.666667	0.666667
209.028	C10H10O3S	10	10	3	0	1	0	73169.6	0.3	1
209.046	C10H10O5	10	10	5	0	0	0	314190	0.5	1
209.064	C11H14O2S	11	14	2	0	1	0	5506.22	0.181818	1.27273
209.082	C11H14O4	11	14	4	0	0	0	181807	0.363636	1.27273
209.118	C12H18O3	12	18	3	0	0	0	40963.5	0.25	1.5
210.016	C5H10O6S 13C1	6	10	6	0	1	1	85662.2	1	1.66667
210.049	C9H10O5 13C1	10	10	5	0	0	1	6979.29	0.5	1
210.052	C6H14O5S 13C1	7	14	5	0	1	1	26445.2	0.714286	2
211.007	C9H8O4S	9	8	4	0	1	0	27217	0.444444	0.888889
211.025	C9H8O6	9	8	6	0	0	0	403237	0.666667	0.888889
211.043	C10H12O3S	10	12	3	0	1	0	48325.8	0.3	1.2
211.061	C10H12O5	10	12	5	0	0	0	317515	0.5	1.2
211.08	C11H16O2S	11	16	2	0	1	0	5947.9	0.181818	1.45455
211.098	C11H16O4	11	16	4	0	0	0	175294	0.363636	1.45455
212.02	C8H7O6N	8	7	6	1	0	0	7326.78	0.75	0.875
212.028	C8H8O6 13C1	9	8	6	0	0	1	5932.75	0.666667	0.888889
212.032	C5H12O6S 13C1	6	12	6	0	1	1	62786	1	2
212.065	C9H12O5 13C1	10	12	5	0	0	1	7486	0.5	1.2
212.068	C6H16O5S 13C1	7	16	5	0	1	1	16169.5	0.714286	2.28571
212.075	C10H15O2NS	10	15	2	1	1	0	35224.8	0.2	1.5
213.004	C8H6O7	8	6	7	0	0	0	41519.9	0.875	0.75
213.023	C9H10O4S	9	10	4	0	1	0	70859.2	0.444444	1.11111
213.04	C9H10O6	9	10	6	0	0	0	267195	0.666667	1.11111
213.056	C13H10O3	13	10	3	0	0	0	3591.91	0.230769	0.769231
213.059	C10H14O3S	10	14	3	0	1	0	25744.9	0.3	1.4
213.077	C10H14O5	10	14	5	0	0	0	361690	0.5	1.4
213.113	C11H18O4	11	18	4	0	0	0	32246.9	0.363636	1.63636
214.044	C8H10O6 13C1	9	10	6	0	0	1	9410.93	0.666667	1.11111
214.047	C5H14O6S 13C1	6	14	6	0	1	1	12829.4	1	2.33333
214.08	C9H14O5 13C1	10	14	5	0	0	1	11476.3	0.5	1.4
215.02	C8H8O7	8	8	7	0	0	0	41401.4	0.875	1
215.035	C12H8O4	12	8	4	0	0	0	23950.9	0.333333	0.666667
215.038	C9H12O4S	9	12	4	0	1	0	9759.14	0.444444	1.33333
215.056	C9H12O6	9	12	6	0	0	0	344842	0.666667	1.33333
215.071	C13H12O3	13	12	3	0	0	0	34613.9	0.230769	0.923077
215.092	C10H16O5	10	16	5	0	0	0	159261	0.5	1.6
215.108	C14H16O2	14	16	2	0	0	0	9264.76	0.142857	1.14286
216.042	C8H12O4S 13C1	9	12	4	0	1	1	2801.01	0.444444	1.33333
216.059	C8H12O6 13C1	9	12	6	0	0	1	8458.32	0.666667	1.33333
217.014	C11H6O5	11	6	5	0	0	0	18293.9	0.454545	0.545455
217.033	C12H10O2S	12	10	2	0	1	0	7541.81	0.166667	0.833333
217.035	C8H10O7	8	10	7	0	0	0	77080.4	0.875	1.25
217.051	C12H10O4	12	10	4	0	0	0	81252.1	0.333333	0.833333
217.072	C9H14O6	9	14	6	0	0	0	148765	0.666667	1.55556
217.087	C13H14O3	13	14	3	0	0	0	64831.3	0.230769	1.07692
217.108	C10H18O5	10	18	5	0	0	0	8880.12	0.5	1.8
217.123	C14H18O2	14	18	2	0	0	0	14765.6	0.142857	1.28571
218.021	C7H10O5S 13C1	8	10	5	0	1	1	17767	0.625	1.25
218.057	C8H14O4S 13C1	9	14	4	0	1	1	2542.76	0.444444	1.55556
218.167	C11H26O1S 13C1	12	26	1	0	1	1	2617.4	0.0833333	2.16667
219.012	C11H8O3S	11	8	3	0	1	0	11909.8	0.272727	0.727273
219.03	C11H8O5	11	8	5	0	0	0	170524	0.454545	0.727273
219.049	C12H12O2S	12	12	2	0	1	0	11043	0.166667	1
219.051	C8H12O7	8	12	7	0	0	0	10928	0.875	1.5
219.066	C12H12O4	12	12	4	0	0	0	136184	0.333333	1
219.103	C13H16O3	13	16	3	0	0	0	89618.6	0.230769	1.23077
219.139	C14H20O2	14	20	2	0	0	0	7546.35	0.142857	1.42857
219.175	C15H24O1	15	24	1	0	0	0	7864.87	0.0666667	1.6
220.037	C7H12O5S 13C1	8	12	5	0	1	1	27566.2	0.625	1.5
220.146	C10H24O2S 13C1	11	24	2	0	1	1	43955.1	0.181818	2.18182
221.009	C10H6O6	10	6	6	0	0	0	154510	0.6	0.6
221.028	C11H10O3S	11	10	3	0	1	0	47193.9	0.272727	0.909091
221.046	C11H10O5	11	10	5	0	0	0	262687	0.454545	0.909091
221.064	C12H14O2S	12	14	2	0	1	0	6661.62	0.166667	1.16667
221.082	C12H14O4	12	14	4	0	0	0	145393	0.333333	1.16667
221.118	C13H18O3	13	18	3	0	0	0	57747.5	0.230769	1.38462
222.008	C6H9O6NS	6	9	6	1	1	0	6184.04	1	1.5
222.016	C6H10O6S 13C1	7	10	6	0	1	1	88147.6	0.857143	1.42857
222.028	C13H6O3 13C1	14	6	3	0	0	1	20996.5	0.214286	0.428571
222.049	C10H10O5 13C1	11	10	5	0	0	1	7530.07	0.454545	0.909091
222.052	C7H14O5S 13C1	8	14	5	0	1	1	20710.2	0.625	1.75
223.007	C10H8O4S	10	8	4	0	1	0	56387.2	0.4	0.8
223.025	C10H8O6	10	8	6	0	0	0	394510	0.6	0.8
223.043	C11H12O3S	11	12	3	0	1	0	39341	0.272727	1.09091
223.061	C11H12O5	11	12	5	0	0	0	277096	0.454545	1.09091
223.08	C12H16O2S	12	16	2	0	1	0	4575.11	0.166667	1.33333
223.098	C12H16O4	12	16	4	0	0	0	207947	0.333333	1.33333
223.134	C13H20O3	13	20	3	0	0	0	8980.74	0.230769	1.53846
224.032	C6H12O6S 13C1	7	12	6	0	1	1	105270	0.857143	1.71429
224.065	C10H12O5 13C1	11	12	5	0	0	1	9704.45	0.454545	1.09091
224.068	C7H16O5S 13C1	8	16	5	0	1	1	28336	0.625	2
225.023	C10H10O4S	10	10	4	0	1	0	120272	0.4	1
225.04	C10H10O6	10	10	6	0	0	0	325976	0.6	1
225.059	C11H14O3S	11	14	3	0	1	0	43180.4	0.272727	1.27273
225.077	C11H14O5	11	14	5	0	0	0	405168	0.454545	1.27273
225.113	C12H18O4	12	18	4	0	0	0	144035	0.333333	1.5
226.044	C9H10O6 13C1	10	10	6	0	0	1	8317.33	0.6	1
226.047	C6H14O6S 13C1	7	14	6	0	1	1	47092.3	0.857143	2
226.08	C10H14O5 13C1	11	14	5	0	0	1	20382	0.454545	1.27273
227.002	C9H8O5S	9	8	5	0	1	0	21609.4	0.555556	0.888889
227.02	C9H8O7	9	8	7	0	0	0	130363	0.777778	0.888889
227.035	C13H8O4	13	8	4	0	0	0	5175.19	0.307692	0.615385
227.038	C10H12O4S	10	12	4	0	1	0	64290.2	0.4	1.2
227.056	C10H12O6	10	12	6	0	0	0	417766	0.6	1.2
227.071	C14H12O3	14	12	3	0	0	0	9821.35	0.214286	0.857143
227.075	C11H16O3S	11	16	3	0	1	0	15671.2	0.272727	1.45455
227.092	C11H16O5	11	16	5	0	0	0	384799	0.454545	1.45455
227.129	C12H20O4	12	20	4	0	0	0	2091.48	0.333333	1.66667
228.059	C9H12O6 13C1	10	12	6	0	0	1	11269.1	0.6	1.2
228.063	C6H16O6S 13C1	7	16	6	0	1	1	9988.2	0.857143	2.28571
228.096	C10H16O5 13C1	11	16	5	0	0	1	15066.6	0.454545	1.45455
229.018	C9H10O5S	9	10	5	0	1	0	17065.2	0.555556	1.11111
229.035	C9H10O7	9	10	7	0	0	0	193706	0.777778	1.11111
229.051	C13H10O4	13	10	4	0	0	0	31732.3	0.307692	0.769231
229.072	C10H14O6	10	14	6	0	0	0	393497	0.6	1.4
229.087	C14H14O3	14	14	3	0	0	0	20857.6	0.214286	1
229.108	C11H18O5	11	18	5	0	0	0	62358.8	0.454545	1.63636
230.021	C8H10O5S 13C1	9	10	5	0	1	1	1880.05	0.555556	1.11111
230.057	C9H14O4S 13C1	10	14	4	0	1	1	2453.62	0.4	1.4
230.075	C9H14O6 13C1	10	14	6	0	0	1	12516.7	0.6	1.4
231.012	C12H8O3S	12	8	3	0	1	0	13584.2	0.25	0.666667
231.03	C12H8O5	12	8	5	0	0	0	78884.5	0.416667	0.666667
231.051	C9H12O7	9	12	7	0	0	0	202416	0.777778	1.33333
231.066	C13H12O4	13	12	4	0	0	0	94413.3	0.307692	0.923077
231.087	C10H16O6	10	16	6	0	0	0	94831.1	0.6	1.6
231.103	C14H16O3	14	16	3	0	0	0	38187.7	0.214286	1.14286
231.124	C11H20O5	11	20	5	0	0	0	5628.15	0.454545	1.81818
232.037	C8H12O5S 13C1	9	12	5	0	1	1	13596.2	0.555556	1.33333
233.009	C11H6O6	11	6	6	0	0	0	70381.4	0.545455	0.545455
233.028	C12H10O3S	12	10	3	0	1	0	30361.4	0.25	0.833333
233.046	C12H10O5	12	10	5	0	0	0	150514	0.416667	0.833333
233.067	C9H14O7	9	14	7	0	0	0	2812.97	0.777778	1.55556
233.082	C13H14O4	13	14	4	0	0	0	138355	0.307692	1.07692
233.118	C14H18O3	14	18	3	0	0	0	62778.6	0.214286	1.28571
234.016	C7H10O6S 13C1	8	10	6	0	1	1	51532.9	0.75	1.25
234.041	C11H9O5N	11	9	5	1	0	0	5651.33	0.454545	0.818182
234.052	C8H14O5S 13C1	9	14	5	0	1	1	12934.4	0.555556	1.55556
235.007	C11H8O4S	11	8	4	0	1	0	31181.1	0.363636	0.727273
235.025	C11H8O6	11	8	6	0	0	0	245437	0.545455	0.727273
235.043	C12H12O3S	12	12	3	0	1	0	40016.9	0.25	1
235.061	C12H12O5	12	12	5	0	0	0	219989	0.416667	1
235.098	C13H16O4	13	16	4	0	0	0	179246	0.307692	1.23077
235.134	C14H20O3	14	20	3	0	0	0	41775.8	0.214286	1.42857
236.032	C7H12O6S 13C1	8	12	6	0	1	1	71507.5	0.75	1.5
236.043	C14H8O3 13C1	15	8	3	0	0	1	16800.9	0.2	0.533333
236.065	C11H12O5 13C1	12	12	5	0	0	1	10099.8	0.416667	1
236.068	C8H16O5S 13C1	9	16	5	0	1	1	11286.3	0.555556	1.77778
236.101	C12H16O4 13C1	13	16	4	0	0	1	7432.6	0.307692	1.23077
237.023	C11H10O4S	11	10	4	0	1	0	117752	0.363636	0.909091
237.04	C11H10O6	11	10	6	0	0	0	364570	0.545455	0.909091
237.059	C12H14O3S	12	14	3	0	1	0	26617.7	0.25	1.16667
237.077	C12H14O5	12	14	5	0	0	0	333825	0.416667	1.16667
237.113	C13H18O4	13	18	4	0	0	0	195326	0.307692	1.38462
238.011	C6H10O7S 13C1	7	10	7	0	1	1	106117	1	1.42857
238.036	C10H9O6N	10	9	6	1	0	0	3563.33	0.6	0.9
238.044	C10H10O6 13C1	11	10	6	0	0	1	12980.3	0.545455	0.909091
238.047	C7H14O6S 13C1	8	14	6	0	1	1	62934.1	0.75	1.75
238.08	C11H14O5 13C1	12	14	5	0	0	1	13792.6	0.416667	1.16667
238.084	C8H18O5S 13C1	9	18	5	0	1	1	9837.52	0.555556	2
239.002	C10H8O5S	10	8	5	0	1	0	27944.3	0.5	0.8
239.02	C10H8O7	10	8	7	0	0	0	278609	0.7	0.8
239.038	C11H12O4S	11	12	4	0	1	0	102714	0.363636	1.09091
239.056	C11H12O6	11	12	6	0	0	0	387576	0.545455	1.09091
239.075	C12H16O3S	12	16	3	0	1	0	31652.2	0.25	1.33333
239.092	C12H16O5	12	16	5	0	0	0	505335	0.416667	1.33333
239.129	C13H20O4	13	20	4	0	0	0	70923.4	0.307692	1.53846
240.023	C9H8O7 13C1	10	8	7	0	0	1	9571.67	0.7	0.8
240.026	C6H12O7S 13C1	7	12	7	0	1	1	105088	1	1.71429
240.059	C10H12O6 13C1	11	12	6	0	0	1	1588.16	0.545455	1.09091
240.063	C7H16O6S 13C1	8	16	6	0	1	1	52564.4	0.75	2
240.096	C11H16O5 13C1	12	16	5	0	0	1	39462.6	0.416667	1.33333
241.018	C10H10O5S	10	10	5	0	1	0	81184.2	0.5	1
241.035	C10H10O7	10	10	7	0	0	0	308066	0.7	1
241.051	C14H10O4	14	10	4	0	0	0	15262.4	0.285714	0.714286
241.054	C11H14O4S	11	14	4	0	1	0	54399.5	0.363636	1.27273
241.072	C11H14O6	11	14	6	0	0	0	569063	0.545455	1.27273
241.108	C12H18O5	12	18	5	0	0	0	314799	0.416667	1.5
242.021	C9H10O5S 13C1	10	10	5	0	1	1	3258.38	0.5	1
242.039	C9H10O7 13C1	10	10	7	0	0	1	13412.4	0.7	1
242.042	C6H14O7S 13C1	7	14	7	0	1	1	33466.7	1	2
242.075	C10H14O6 13C1	11	14	6	0	0	1	27923.5	0.545455	1.27273
242.112	C11H18O5 13C1	12	18	5	0	0	1	14232.8	0.416667	1.5
243.015	C9H8O8	9	8	8	0	0	0	15329.6	0.888889	0.888889
243.03	C13H8O5	13	8	5	0	0	0	15570.7	0.384615	0.615385
243.033	C10H12O5S	10	12	5	0	1	0	22098.1	0.5	1.2
243.051	C10H12O7	10	12	7	0	0	0	360434	0.7	1.2
243.066	C14H12O4	14	12	4	0	0	0	37283.5	0.285714	0.857143
243.07	C11H16O4S	11	16	4	0	1	0	7690.47	0.363636	1.45455
243.087	C11H16O6	11	16	6	0	0	0	433811	0.545455	1.45455
243.103	C15H16O3	15	16	3	0	0	0	14652.9	0.2	1.06667
243.124	C12H20O5	12	20	5	0	0	0	24242	0.416667	1.66667
243.992	C8H7O6NS	8	7	6	1	1	0	2273.89	0.75	0.875
244.018	C8H8O8 13C1	9	8	8	0	0	1	4633.67	0.888889	0.888889
244.037	C9H12O5S 13C1	10	12	5	0	1	1	4273.02	0.5	1.2
244.054	C9H12O7 13C1	10	12	7	0	0	1	16736.1	0.7	1.2
244.091	C10H16O6 13C1	11	16	6	0	0	1	23882.5	0.545455	1.45455
245.009	C12H6O6	12	6	6	0	0	0	17566	0.5	0.5
245.028	C13H10O3S	13	10	3	0	1	0	6355.35	0.230769	0.769231
245.03	C9H10O8	9	10	8	0	0	0	41011.6	0.888889	1.11111
245.046	C13H10O5	13	10	5	0	0	0	83622.3	0.384615	0.769231
245.067	C10H14O7	10	14	7	0	0	0	219081	0.7	1.4
245.082	C14H14O4	14	14	4	0	0	0	68293.5	0.285714	1
245.103	C11H18O6	11	18	6	0	0	0	57376.9	0.545455	1.63636
245.118	C15H18O3	15	18	3	0	0	0	20735	0.2	1.2
246.016	C8H10O6S 13C1	9	10	6	0	1	1	17320.6	0.666667	1.11111
246.034	C8H10O8 13C1	9	10	8	0	0	1	15406.7	0.888889	1.11111
246.041	C12H9O5N	12	9	5	1	0	0	5329.34	0.416667	0.75
246.044	C9H13O5NS	9	13	5	1	1	0	77653.3	0.555556	1.44444
246.052	C9H14O5S 13C1	10	14	5	0	1	1	5722.44	0.5	1.4
246.07	C9H14O7 13C1	10	14	7	0	0	1	8251.65	0.7	1.4
247.007	C12H8O4S	12	8	4	0	1	0	18883.5	0.333333	0.666667
247.025	C12H8O6	12	8	6	0	0	0	181070	0.5	0.666667
247.043	C13H12O3S	13	12	3	0	1	0	5543	0.230769	0.923077
247.046	C9H12O8	9	12	8	0	0	0	34778.4	0.888889	1.33333
247.061	C13H12O5	13	12	5	0	0	0	164423	0.384615	0.923077
247.082	C10H16O7	10	16	7	0	0	0	10648.3	0.7	1.6
247.098	C14H16O4	14	16	4	0	0	0	125760	0.285714	1.14286
247.134	C15H20O3	15	20	3	0	0	0	30743.7	0.2	1.33333
247.995	C7H8O7S 13C1	8	8	7	0	1	1	2587.09	0.875	1
248.032	C8H12O6S 13C1	9	12	6	0	1	1	56028.1	0.666667	1.33333
248.049	C8H12O8 13C1	9	12	8	0	0	1	11436.9	0.888889	1.33333
248.056	C12H11O5N	12	11	5	1	0	0	7916.85	0.416667	0.916667
248.101	C13H16O4 13C1	14	16	4	0	0	1	7191.32	0.285714	1.14286
249.004	C11H6O7	11	6	7	0	0	0	114693	0.636364	0.545455
249.023	C12H10O4S	12	10	4	0	1	0	100197	0.333333	0.833333
249.04	C12H10O6	12	10	6	0	0	0	294533	0.5	0.833333
249.059	C13H14O3S	13	14	3	0	1	0	12755.3	0.230769	1.07692
249.077	C13H14O5	13	14	5	0	0	0	259667	0.384615	1.07692
249.113	C14H18O4	14	18	4	0	0	0	194868	0.285714	1.28571
249.15	C15H22O3	15	22	3	0	0	0	9574.53	0.2	1.46667
250.011	C7H10O7S 13C1	8	10	7	0	1	1	105004	0.875	1.25
250.023	C14H6O4 13C1	15	6	4	0	0	1	29852.3	0.266667	0.4
250.036	C11H9O6N	11	9	6	1	0	0	8519.18	0.545455	0.818182
250.047	C8H14O6S 13C1	9	14	6	0	1	1	43493.1	0.666667	1.55556
250.059	C15H10O3 13C1	16	10	3	0	0	1	21890.5	0.1875	0.625
250.072	C12H13O5N	12	13	5	1	0	0	6686.52	0.416667	1.08333
250.08	C12H14O5 13C1	13	14	5	0	0	1	16406.3	0.384615	1.07692
250.084	C9H18O5S 13C1	10	18	5	0	1	1	5383.06	0.5	1.8
250.117	C13H18O4 13C1	14	18	4	0	0	1	7002.89	0.285714	1.28571
251.002	C11H8O5S	11	8	5	0	1	0	32788.7	0.454545	0.727273
251.02	C11H8O7	11	8	7	0	0	0	334314	0.636364	0.727273
251.038	C12H12O4S	12	12	4	0	1	0	90727.1	0.333333	1
251.056	C12H12O6	12	12	6	0	0	0	340995	0.5	1
251.075	C13H16O3S	13	16	3	0	1	0	16153.8	0.230769	1.23077
251.092	C13H16O5	13	16	5	0	0	0	426214	0.384615	1.23077
251.129	C14H20O4	14	20	4	0	0	0	160038	0.285714	1.42857
252.023	C10H8O7 13C1	11	8	7	0	0	1	1413.03	0.636364	0.727273
252.026	C7H12O7S 13C1	8	12	7	0	1	1	156960	0.875	1.5
252.051	C11H11O6N	11	11	6	1	0	0	7496.36	0.545455	1
252.059	C11H12O6 13C1	12	12	6	0	0	1	12797.7	0.5	1
252.063	C8H16O6S 13C1	9	16	6	0	1	1	42720.2	0.666667	1.77778
252.096	C12H16O5 13C1	13	16	5	0	0	1	28082.5	0.384615	1.23077
252.099	C9H20O5S 13C1	10	20	5	0	1	1	5682.58	0.5	2
253.018	C11H10O5S	11	10	5	0	1	0	173597	0.454545	0.909091
253.035	C11H10O7	11	10	7	0	0	0	389103	0.636364	0.909091
253.054	C12H14O4S	12	14	4	0	1	0	51270.3	0.333333	1.16667
253.072	C12H14O6	12	14	6	0	0	0	603327	0.5	1.16667
253.09	C13H18O3S	13	18	3	0	1	0	12964.2	0.230769	1.38462
253.108	C13H18O5	13	18	5	0	0	0	540464	0.384615	1.38462
253.145	C14H22O4	14	22	4	0	0	0	56429.5	0.285714	1.57143
254.039	C10H10O7 13C1	11	10	7	0	0	1	12765.8	0.636364	0.909091
254.042	C7H14O7S 13C1	8	14	7	0	1	1	80013.7	0.875	1.75
254.057	C11H14O4S 13C1	12	14	4	0	1	1	3775.05	0.333333	1.16667
254.075	C11H14O6 13C1	12	14	6	0	0	1	35719	0.5	1.16667
254.078	C8H18O6S 13C1	9	18	6	0	1	1	30087.5	0.666667	2
254.112	C12H18O5 13C1	13	18	5	0	0	1	40341.5	0.384615	1.38462
255.015	C10H8O8	10	8	8	0	0	0	101253	0.8	0.8
255.03	C14H8O5	14	8	5	0	0	0	5403.34	0.357143	0.571429
255.033	C11H12O5S	11	12	5	0	1	0	90411.2	0.454545	1.09091
255.051	C11H12O7	11	12	7	0	0	0	448115	0.636364	1.09091
255.066	C15H12O4	15	12	4	0	0	0	10980.3	0.266667	0.8
255.07	C12H16O4S	12	16	4	0	1	0	26319.2	0.333333	1.33333
255.087	C12H16O6	12	16	6	0	0	0	854440	0.5	1.33333
255.124	C13H20O5	13	20	5	0	0	0	224795	0.384615	1.53846
255.16	C14H24O4	14	24	4	0	0	0	604248	0.285714	1.71429
256.054	C10H12O7 13C1	11	12	7	0	0	1	23639.5	0.636364	1.09091
256.058	C7H16O7S 13C1	8	16	7	0	1	1	28076.7	0.875	2
256.091	C11H16O6 13C1	12	16	6	0	0	1	76679	0.5	1.33333
256.127	C12H20O5 13C1	13	20	5	0	0	1	9309.37	0.384615	1.53846
256.164	C13H24O4 13C1	14	24	4	0	0	1	59964.1	0.285714	1.71429
257.009	C13H6O6	13	6	6	0	0	0	5276.6	0.461538	0.461538
257.013	C10H10O6S	10	10	6	0	1	0	16218.7	0.6	1
257.03	C10H10O8	10	10	8	0	0	0	143145	0.8	1
257.046	C14H10O5	14	10	5	0	0	0	26900	0.357143	0.714286
257.049	C11H14O5S	11	14	5	0	1	0	19336.7	0.454545	1.27273
257.067	C11H14O7	11	14	7	0	0	0	567731	0.636364	1.27273
257.082	C15H14O4	15	14	4	0	0	0	27263.5	0.266667	0.933333
257.103	C12H18O6	12	18	6	0	0	0	412410	0.5	1.5
258.034	C9H10O8 13C1	10	10	8	0	0	1	4141.57	0.8	1
258.044	C10H13O5NS	10	13	5	1	1	0	65487.1	0.5	1.3
258.052	C10H14O5S 13C1	11	14	5	0	1	1	11851.1	0.454545	1.27273
258.07	C10H14O7 13C1	11	14	7	0	0	1	29894.6	0.636364	1.27273
258.081	C11H17O4NS	11	17	4	1	1	0	18274.1	0.363636	1.54545
258.106	C11H18O6 13C1	12	18	6	0	0	1	21656.6	0.5	1.5
259.007	C13H8O4S	13	8	4	0	1	0	11966.2	0.307692	0.615385
259.025	C13H8O6	13	8	6	0	0	0	57528.4	0.461538	0.615385
259.046	C10H12O8	10	12	8	0	0	0	170341	0.8	1.2
259.061	C14H12O5	14	12	5	0	0	0	78857.7	0.357143	0.857143
259.082	C11H16O7	11	16	7	0	0	0	233639	0.636364	1.45455
259.098	C15H16O4	15	16	4	0	0	0	60058.3	0.266667	1.06667
259.119	C12H20O6	12	20	6	0	0	0	18973.7	0.5	1.66667
259.134	C16H20O3	16	20	3	0	0	0	10785.4	0.1875	1.25
260.013	C8H8O9 13C1	9	8	9	0	0	1	19506.6	1	0.888889
260.023	C9H11O6NS	9	11	6	1	1	0	181470	0.666667	1.22222
260.032	C9H12O6S 13C1	10	12	6	0	1	1	18565.5	0.6	1.2
260.06	C10H15O5NS	10	15	5	1	1	0	52243.3	0.5	1.5
261.004	C12H6O7	12	6	7	0	0	0	44386.5	0.583333	0.5
261.023	C13H10O4S	13	10	4	0	1	0	48071.5	0.307692	0.769231
261.04	C13H10O6	13	10	6	0	0	0	185730	0.461538	0.769231
261.062	C10H14O8	10	14	8	0	0	0	61449.7	0.8	1.4
261.077	C14H14O5	14	14	5	0	0	0	194686	0.357143	1
261.113	C15H18O4	15	18	4	0	0	0	137520	0.266667	1.2
262.003	C8H9O7NS	8	9	7	1	1	0	12210.4	0.875	1.125
262.011	C8H10O7S 13C1	9	10	7	0	1	1	61817.4	0.777778	1.11111
262.018	C12H9O4NS	12	9	4	1	1	0	7060.46	0.333333	0.75
262.029	C8H10O9 13C1	9	10	9	0	0	1	52667.4	1	1.11111
262.036	C12H9O6N	12	9	6	1	0	0	5977.59	0.5	0.75
262.039	C9H13O6NS	9	13	6	1	1	0	71562.8	0.666667	1.44444
262.047	C9H14O6S 13C1	10	14	6	0	1	1	16978.4	0.6	1.4
262.075	C10H17O5NS	10	17	5	1	1	0	25706	0.5	1.7
263.002	C12H8O5S	12	8	5	0	1	0	26878	0.416667	0.666667
263.02	C12H8O7	12	8	7	0	0	0	281446	0.583333	0.666667
263.038	C13H12O4S	13	12	4	0	1	0	60556	0.307692	0.923077
263.056	C13H12O6	13	12	6	0	0	0	297168	0.461538	0.923077
263.075	C14H16O3S	14	16	3	0	1	0	9717.92	0.214286	1.14286
263.092	C14H16O5	14	16	5	0	0	0	324713	0.357143	1.14286
263.129	C15H20O4	15	20	4	0	0	0	157840	0.266667	1.33333
263.99	C7H8O8S 13C1	8	8	8	0	1	1	1125.02	1	1
264.018	C8H11O7NS	8	11	7	1	1	0	12007.3	0.875	1.375
264.023	C11H8O7 13C1	12	8	7	0	0	1	8778.52	0.583333	0.666667
264.026	C8H12O7S 13C1	9	12	7	0	1	1	154350	0.777778	1.33333
264.038	C15H8O4 13C1	16	8	4	0	0	1	39963.9	0.25	0.5
264.051	C12H11O6N	12	11	6	1	0	0	11377	0.5	0.916667
264.055	C9H15O6NS	9	15	6	1	1	0	6533.42	0.666667	1.66667
264.063	C9H16O6S 13C1	10	16	6	0	1	1	26196.7	0.6	1.6
264.075	C16H12O3 13C1	17	12	3	0	0	1	7668.39	0.176471	0.705882
264.096	C13H16O5 13C1	14	16	5	0	0	1	21531.6	0.357143	1.14286
265.018	C12H10O5S	12	10	5	0	1	0	163014	0.416667	0.833333
265.035	C12H10O7	12	10	7	0	0	0	423860	0.583333	0.833333
265.054	C13H14O4S	13	14	4	0	1	0	57307.5	0.307692	1.07692
265.072	C13H14O6	13	14	6	0	0	0	442373	0.461538	1.07692
265.09	C14H18O3S	14	18	3	0	1	0	7697.4	0.214286	1.28571
265.108	C14H18O5	14	18	5	0	0	0	515832	0.357143	1.28571
265.145	C15H22O4	15	22	4	0	0	0	97058.8	0.266667	1.46667
266.006	C7H10O8S 13C1	8	10	8	0	1	1	53040.4	1	1.25
266.021	C11H10O5S 13C1	12	10	5	0	1	1	5280.63	0.416667	0.833333
266.039	C11H10O7 13C1	12	10	7	0	0	1	11006.3	0.583333	0.833333
266.042	C8H14O7S 13C1	9	14	7	0	1	1	98982.4	0.777778	1.55556
266.067	C12H13O6N	12	13	6	1	0	0	10032.5	0.5	1.08333
266.075	C12H14O6 13C1	13	14	6	0	0	1	23060.5	0.461538	1.07692
266.078	C9H18O6S 13C1	10	18	6	0	1	1	30041.4	0.6	1.8
266.096	C9H18O8 13C1	10	18	8	0	0	1	6578.03	0.8	1.8
266.112	C13H18O5 13C1	14	18	5	0	0	1	37200.3	0.357143	1.28571
266.997	C11H8O6S	11	8	6	0	1	0	7408.1	0.545455	0.727273
267.015	C11H8O8	11	8	8	0	0	0	194728	0.727273	0.727273
267.033	C12H12O5S	12	12	5	0	1	0	164974	0.416667	1
267.051	C12H12O7	12	12	7	0	0	0	484586	0.583333	1
267.07	C13H16O4S	13	16	4	0	1	0	33098.6	0.307692	1.23077
267.087	C13H16O6	13	16	6	0	0	0	881544	0.461538	1.23077
267.124	C14H20O5	14	20	5	0	0	0	459412	0.357143	1.42857
267.16	C15H24O4	15	24	4	0	0	0	6418.85	0.266667	1.6
268.021	C7H12O8S 13C1	8	12	8	0	1	1	135367	1	1.5
268.029	C11H11O5NS	11	11	5	1	1	0	27463.4	0.454545	1
268.054	C11H12O7 13C1	12	12	7	0	0	1	23645.5	0.583333	1
268.058	C8H16O7S 13C1	9	16	7	0	1	1	60129.4	0.777778	1.77778
268.083	C12H15O6N	12	15	6	1	0	0	7345.51	0.5	1.25
268.091	C12H16O6 13C1	13	16	6	0	0	1	88190.4	0.461538	1.23077
268.094	C9H20O6S 13C1	10	20	6	0	1	1	12272.1	0.6	2
268.127	C13H20O5 13C1	14	20	5	0	0	1	29855.8	0.357143	1.42857
269.013	C11H10O6S	11	10	6	0	1	0	60636.7	0.545455	0.909091
269.03	C11H10O8	11	10	8	0	0	0	310697	0.727273	0.909091
269.046	C15H10O5	15	10	5	0	0	0	6251.73	0.333333	0.666667
269.049	C12H14O5S	12	14	5	0	1	0	53287.2	0.416667	1.16667
269.067	C12H14O7	12	14	7	0	0	0	792413	0.583333	1.16667
269.085	C13H18O4S	13	18	4	0	1	0	18792	0.307692	1.38462
269.103	C13H18O6	13	18	6	0	0	0	970905	0.461538	1.38462
269.139	C14H22O5	14	22	5	0	0	0	135287	0.357143	1.57143
270.008	C10H9O6NS	10	9	6	1	1	0	66411.7	0.6	0.9
270.034	C10H10O8 13C1	11	10	8	0	0	1	13032.1	0.727273	0.909091
270.037	C7H14O8S 13C1	8	14	8	0	1	1	49851.3	1	1.75
270.044	C11H13O5NS	11	13	5	1	1	0	29067.7	0.454545	1.18182
270.052	C11H14O5S 13C1	12	14	5	0	1	1	1018.88	0.416667	1.16667
270.07	C11H14O7 13C1	12	14	7	0	0	1	56130.7	0.583333	1.16667
270.073	C8H18O7S 13C1	9	18	7	0	1	1	14976.4	0.777778	2
270.106	C12H18O6 13C1	13	18	6	0	0	1	107926	0.461538	1.38462
271.01	C10H8O9	10	8	9	0	0	0	4266.72	0.9	0.8
271.025	C14H8O6	14	8	6	0	0	0	11370.9	0.428571	0.571429
271.028	C11H12O6S	11	12	6	0	1	0	37967.5	0.545455	1.09091
271.046	C11H12O8	11	12	8	0	0	0	369213	0.727273	1.09091
271.061	C15H12O5	15	12	5	0	0	0	27419	0.333333	0.8
271.065	C12H16O5S	12	16	5	0	1	0	8611.11	0.416667	1.33333
271.082	C12H16O7	12	16	7	0	0	0	779874	0.583333	1.33333
271.098	C16H16O4	16	16	4	0	0	0	16378.4	0.25	1
271.119	C13H20O6	13	20	6	0	0	0	289279	0.461538	1.53846
271.155	C14H24O5	14	24	5	0	0	0	14397.6	0.357143	1.71429
272.013	C9H8O9 13C1	10	8	9	0	0	1	12443	0.9	0.8
272.023	C10H11O6NS	10	11	6	1	1	0	177076	0.6	1.1
272.032	C10H12O6S 13C1	11	12	6	0	1	1	7303.84	0.545455	1.09091
272.049	C10H12O8 13C1	11	12	8	0	0	1	23011.1	0.727273	1.09091
272.053	C7H16O8S 13C1	8	16	8	0	1	1	7158.62	1	2
272.068	C11H16O5S 13C1	12	16	5	0	1	1	5522.97	0.416667	1.33333
272.086	C11H16O7 13C1	12	16	7	0	0	1	65145.2	0.583333	1.33333
272.122	C12H20O6 13C1	13	20	6	0	0	1	8875.24	0.461538	1.53846
273.004	C13H6O7	13	6	7	0	0	0	1078.91	0.538462	0.461538
273.025	C10H10O9	10	10	9	0	0	0	15828.1	0.9	1
273.04	C14H10O6	14	10	6	0	0	0	81000.9	0.428571	0.714286
273.062	C11H14O8	11	14	8	0	0	0	274155	0.727273	1.27273
273.077	C15H14O5	15	14	5	0	0	0	88237	0.333333	0.933333
273.098	C12H18O7	12	18	7	0	0	0	219938	0.583333	1.5
273.113	C16H18O4	16	18	4	0	0	0	43418.8	0.25	1.125
273.134	C13H22O6	13	22	6	0	0	0	8276.34	0.461538	1.69231
274.003	C9H9O7NS	9	9	7	1	1	0	26497.6	0.777778	1
274.011	C9H10O7S 13C1	10	10	7	0	1	1	22834.3	0.7	1
274.018	C13H9O4NS	13	9	4	1	1	0	7153.79	0.307692	0.692308
274.029	C9H10O9 13C1	10	10	9	0	0	1	29230.8	0.9	1
274.039	C10H13O6NS	10	13	6	1	1	0	110601	0.6	1.3
274.047	C10H14O6S 13C1	11	14	6	0	1	1	20951.1	0.545455	1.27273
274.065	C10H14O8 13C1	11	14	8	0	0	1	14772.8	0.727273	1.27273
275.002	C13H8O5S	13	8	5	0	1	0	22261.7	0.384615	0.615385
275.02	C13H8O7	13	8	7	0	0	0	119559	0.538462	0.615385
275.038	C14H12O4S	14	12	4	0	1	0	19081.4	0.285714	0.857143
275.041	C10H12O9	10	12	9	0	0	0	13701.8	0.9	1.2
275.056	C14H12O6	14	12	6	0	0	0	189808	0.428571	0.857143
275.077	C11H16O8	11	16	8	0	0	0	51211.9	0.727273	1.45455
275.092	C15H16O5	15	16	5	0	0	0	193685	0.333333	1.06667
275.129	C16H20O4	16	20	4	0	0	0	50854	0.25	1.25
275.99	C8H8O8S 13C1	9	8	8	0	1	1	1071.22	0.888889	0.888889
276.018	C9H11O7NS	9	11	7	1	1	0	81176.1	0.777778	1.22222
276.026	C9H12O7S 13C1	10	12	7	0	1	1	56622.8	0.7	1.2
276.034	C13H11O4NS	13	11	4	1	1	0	8515.61	0.307692	0.846154
276.055	C10H15O6NS	10	15	6	1	1	0	43108.7	0.6	1.5
276.063	C10H16O6S 13C1	11	16	6	0	1	1	18471.7	0.545455	1.45455
276.088	C14H15O5N	14	15	5	1	0	0	7147.26	0.357143	1.07143
276.999	C12H6O8	12	6	8	0	0	0	12242.4	0.666667	0.5
277.018	C13H10O5S	13	10	5	0	1	0	113190	0.384615	0.769231
277.022	C8H11O7NS 13C1	9	11	7	1	1	1	5827.27	0.777778	1.22222
277.035	C13H10O7	13	10	7	0	0	0	305868	0.538462	0.769231
277.054	C14H14O4S	14	14	4	0	1	0	24204.2	0.285714	1
277.072	C14H14O6	14	14	6	0	0	0	337010	0.428571	1
277.108	C15H18O5	15	18	5	0	0	0	367109	0.333333	1.2
277.145	C16H22O4	16	22	4	0	0	0	45767.9	0.25	1.375
278.006	C8H10O8S 13C1	9	10	8	0	1	1	74230.7	0.888889	1.11111
278.018	C15H6O5 13C1	16	6	5	0	0	1	20638.5	0.3125	0.375
278.031	C12H9O7N	12	9	7	1	0	0	3990.07	0.583333	0.75
278.034	C9H13O7NS	9	13	7	1	1	0	25361.9	0.777778	1.44444
278.039	C12H10O7 13C1	13	10	7	0	0	1	5227.34	0.538462	0.769231
278.042	C9H14O7S 13C1	10	14	7	0	1	1	78460.5	0.7	1.4
278.054	C16H10O4 13C1	17	10	4	0	0	1	17519.2	0.235294	0.588235
278.067	C13H13O6N	13	13	6	1	0	0	21886.8	0.461538	1
278.07	C10H17O6NS	10	17	6	1	1	0	7186.12	0.6	1.7
278.075	C13H14O6 13C1	14	14	6	0	0	1	20933.4	0.428571	1
278.078	C10H18O6S 13C1	11	18	6	0	1	1	17347.1	0.545455	1.63636
278.112	C14H18O5 13C1	15	18	5	0	0	1	35285.8	0.333333	1.2
278.997	C12H8O6S	12	8	6	0	1	0	19674.4	0.5	0.666667
279.015	C12H8O8	12	8	8	0	0	0	280483	0.666667	0.666667
279.033	C13H12O5S	13	12	5	0	1	0	155826	0.384615	0.923077
279.051	C13H12O7	13	12	7	0	0	0	428252	0.538462	0.923077
279.07	C14H16O4S	14	16	4	0	1	0	28752	0.285714	1.14286
279.087	C14H16O6	14	16	6	0	0	0	628819	0.428571	1.14286
279.124	C15H20O5	15	20	5	0	0	0	491952	0.333333	1.33333
279.16	C16H24O4	16	24	4	0	0	0	11679.9	0.25	1.5
280.018	C11H8O8 13C1	12	8	8	0	0	1	9924.24	0.666667	0.666667
280.021	C8H12O8S 13C1	9	12	8	0	1	1	162878	0.888889	1.33333
280.046	C12H11O7N	12	11	7	1	0	0	6003.38	0.583333	0.916667
280.054	C12H12O7 13C1	13	12	7	0	0	1	29456	0.538462	0.923077
280.058	C9H16O7S 13C1	10	16	7	0	1	1	47403.9	0.7	1.6
280.083	C13H15O6N	13	15	6	1	0	0	6103.74	0.461538	1.15385
280.091	C13H16O6 13C1	14	16	6	0	0	1	59654.9	0.428571	1.14286
280.094	C10H20O6S 13C1	11	20	6	0	1	1	12202.6	0.545455	1.81818
280.127	C14H20O5 13C1	15	20	5	0	0	1	53791.2	0.333333	1.33333
281.013	C12H10O6S	12	10	6	0	1	0	107108	0.5	0.833333
281.03	C12H10O8	12	10	8	0	0	0	411158	0.666667	0.833333
281.049	C13H14O5S	13	14	5	0	1	0	79364.4	0.384615	1.07692
281.067	C13H14O7	13	14	7	0	0	0	657488	0.538462	1.07692
281.085	C14H18O4S	14	18	4	0	1	0	24314.2	0.285714	1.28571
281.103	C14H18O6	14	18	6	0	0	0	1.08142e+06	0.428571	1.28571
281.139	C15H22O5	15	22	5	0	0	0	346475	0.333333	1.46667
282.008	C11H9O6NS	11	9	6	1	1	0	18155.4	0.545455	0.818182
282.034	C11H10O8 13C1	12	10	8	0	0	1	4462.81	0.666667	0.833333
282.037	C8H14O8S 13C1	9	14	8	0	1	1	114238	0.888889	1.55556
282.062	C12H13O7N	12	13	7	1	0	0	6570.42	0.583333	1.08333
282.07	C12H14O7 13C1	13	14	7	0	0	1	52157.6	0.538462	1.07692
282.073	C9H18O7S 13C1	10	18	7	0	1	1	35670.9	0.7	1.8
282.106	C13H18O6 13C1	14	18	6	0	0	1	124357	0.428571	1.28571
282.143	C14H22O5 13C1	15	22	5	0	0	1	12252.8	0.333333	1.46667
283.01	C11H8O9	11	8	9	0	0	0	20928.9	0.818182	0.727273
283.028	C12H12O6S	12	12	6	0	1	0	111692	0.5	1
283.046	C12H12O8	12	12	8	0	0	0	459663	0.666667	1
283.065	C13H16O5S	13	16	5	0	1	0	30696.6	0.384615	1.23077
283.082	C13H16O7	13	16	7	0	0	0	1.18365e+06	0.538462	1.23077
283.119	C14H20O6	14	20	6	0	0	0	794153	0.428571	1.42857
283.155	C15H24O5	15	24	5	0	0	0	46340.3	0.333333	1.6
284.023	C11H11O6NS	11	11	6	1	1	0	95155.1	0.545455	1
284.049	C11H12O8 13C1	12	12	8	0	0	1	24392	0.666667	1
284.053	C8H16O8S 13C1	9	16	8	0	1	1	28793.4	0.888889	1.77778
284.086	C12H16O7 13C1	13	16	7	0	0	1	127120	0.538462	1.23077
284.122	C13H20O6 13C1	14	20	6	0	0	1	80166.4	0.428571	1.42857
285.025	C11H10O9	11	10	9	0	0	0	90883.6	0.818182	0.909091
285.04	C15H10O6	15	10	6	0	0	0	16555.7	0.4	0.666667
285.044	C12H14O6S	12	14	6	0	1	0	29934.5	0.5	1.16667
285.062	C12H14O8	12	14	8	0	0	0	621315	0.666667	1.16667
285.077	C16H14O5	16	14	5	0	0	0	15701.2	0.3125	0.875
285.098	C13H18O7	13	18	7	0	0	0	927352	0.538462	1.38462
285.113	C17H18O4	17	18	4	0	0	0	9685.21	0.235294	1.05882
285.134	C14H22O6	14	22	6	0	0	0	170118	0.428571	1.57143
286.003	C10H9O7NS	10	9	7	1	1	0	60942.9	0.7	0.9
286.011	C10H10O7S 13C1	11	10	7	0	1	1	2981.96	0.636364	0.909091
286.018	C14H9O4NS	14	9	4	1	1	0	6633.13	0.285714	0.642857
286.029	C10H10O9 13C1	11	10	9	0	0	1	10234.4	0.818182	0.909091
286.039	C11H13O6NS	11	13	6	1	1	0	105170	0.545455	1.18182
286.047	C11H14O6S 13C1	12	14	6	0	1	1	6721.96	0.5	1.16667
286.06	C8H17O8NS	8	17	8	1	1	0	47382.7	1	2.125
286.065	C11H14O8 13C1	12	14	8	0	0	1	54723.5	0.666667	1.16667
286.075	C12H17O5NS	12	17	5	1	1	0	11649.3	0.416667	1.41667
286.101	C12H18O7 13C1	13	18	7	0	0	1	87935.6	0.538462	1.38462
287.02	C14H8O7	14	8	7	0	0	0	35584.9	0.5	0.571429
287.041	C11H12O9	11	12	9	0	0	0	150639	0.818182	1.09091
287.056	C15H12O6	15	12	6	0	0	0	76973.5	0.4	0.8
287.077	C12H16O8	12	16	8	0	0	0	408903	0.666667	1.33333
287.092	C16H16O5	16	16	5	0	0	0	77048.3	0.3125	1
287.114	C13H20O7	13	20	7	0	0	0	154331	0.538462	1.53846
287.129	C17H20O4	17	20	4	0	0	0	35662.9	0.235294	1.17647
288.018	C10H11O7NS	10	11	7	1	1	0	159018	0.7	1.1
288.026	C10H12O7S 13C1	11	12	7	0	1	1	29997.2	0.636364	1.09091
288.055	C11H15O6NS	11	15	6	1	1	0	48510.3	0.545455	1.36364
288.063	C11H16O6S 13C1	12	16	6	0	1	1	5437.19	0.5	1.33333
288.081	C11H16O8 13C1	12	16	8	0	0	1	18397.8	0.666667	1.33333
288.091	C12H19O5NS	12	19	5	1	1	0	13860.1	0.416667	1.58333
288.999	C13H6O8	13	6	8	0	0	0	2515.54	0.615385	0.461538
289.018	C14H10O5S	14	10	5	0	1	0	46730.5	0.357143	0.714286
289.035	C14H10O7	14	10	7	0	0	0	181371	0.5	0.714286
289.057	C11H14O9	11	14	9	0	0	0	64546.6	0.818182	1.27273
289.072	C15H14O6	15	14	6	0	0	0	190001	0.4	0.933333
289.093	C12H18O8	12	18	8	0	0	0	65425	0.666667	1.5
289.108	C16H18O5	16	18	5	0	0	0	146901	0.3125	1.125
289.145	C17H22O4	17	22	4	0	0	0	22395.2	0.235294	1.29412
290.006	C9H10O8S 13C1	10	10	8	0	1	1	41731	0.8	1
290.031	C13H9O7N	13	9	7	1	0	0	14196.8	0.538462	0.692308
290.034	C10H13O7NS	10	13	7	1	1	0	99814.8	0.7	1.3
290.042	C10H14O7S 13C1	11	14	7	0	1	1	46455.5	0.636364	1.27273
290.07	C11H17O6NS	11	17	6	1	1	0	22419.1	0.545455	1.54545
290.997	C13H8O6S	13	8	6	0	1	0	11390.6	0.461538	0.615385
291.015	C13H8O8	13	8	8	0	0	0	195531	0.615385	0.615385
291.033	C14H12O5S	14	12	5	0	1	0	72971.8	0.357143	0.857143
291.051	C14H12O7	14	12	7	0	0	0	301131	0.5	0.857143
291.07	C15H16O4S	15	16	4	0	1	0	13858.6	0.266667	1.06667
291.087	C15H16O6	15	16	6	0	0	0	388415	0.4	1.06667
291.124	C16H20O5	16	20	5	0	0	0	239909	0.3125	1.25
291.16	C17H24O4	17	24	4	0	0	0	10034.3	0.235294	1.41176
292.013	C9H11O8NS	9	11	8	1	1	0	6176.25	0.888889	1.22222
292.018	C12H8O8 13C1	13	8	8	0	0	1	5016.34	0.615385	0.615385
292.021	C9H12O8S 13C1	10	12	8	0	1	1	167471	0.8	1.2
292.033	C16H8O5 13C1	17	8	5	0	0	1	33892.2	0.294118	0.470588
292.046	C13H11O7N	13	11	7	1	0	0	14854.3	0.538462	0.846154
292.05	C10H15O7NS	10	15	7	1	1	0	17511.6	0.7	1.5
292.054	C13H12O7 13C1	14	12	7	0	0	1	12492.1	0.5	0.857143
292.058	C10H16O7S 13C1	11	16	7	0	1	1	36336.6	0.636364	1.45455
292.07	C17H12O4 13C1	18	12	4	0	0	1	13186.2	0.222222	0.666667
292.091	C14H16O6 13C1	15	16	6	0	0	1	25785.5	0.4	1.06667
292.127	C15H20O5 13C1	16	20	5	0	0	1	10107.5	0.3125	1.25
293.013	C13H10O6S	13	10	6	0	1	0	103056	0.461538	0.769231
293.03	C13H10O8	13	10	8	0	0	0	394486	0.615385	0.769231
293.049	C14H14O5S	14	14	5	0	1	0	76795.9	0.357143	1
293.067	C14H14O7	14	14	7	0	0	0	538512	0.5	1
293.085	C15H18O4S	15	18	4	0	1	0	16036.6	0.266667	1.2
293.103	C15H18O6	15	18	6	0	0	0	835379	0.4	1.2
293.139	C16H22O5	16	22	5	0	0	0	223234	0.3125	1.375
294.001	C8H10O9S 13C1	9	10	9	0	1	1	24322.7	1	1.11111
294.034	C12H10O8 13C1	13	10	8	0	0	1	18666.2	0.615385	0.769231
294.037	C9H14O8S 13C1	10	14	8	0	1	1	150367	0.8	1.4
294.044	C13H13O5NS	13	13	5	1	1	0	7385.89	0.384615	1
294.062	C13H13O7N	13	13	7	1	0	0	10433.5	0.538462	1
294.07	C13H14O7 13C1	14	14	7	0	0	1	41166.2	0.5	1
294.073	C10H18O7S 13C1	11	18	7	0	1	1	29084.7	0.636364	1.63636
294.106	C14H18O6 13C1	15	18	6	0	0	1	108857	0.4	1.2
294.143	C15H22O5 13C1	16	22	5	0	0	1	15591.5	0.3125	1.375
295.01	C12H8O9	12	8	9	0	0	0	71542.8	0.75	0.666667
295.028	C13H12O6S	13	12	6	0	1	0	166022	0.461538	0.923077
295.046	C13H12O8	13	12	8	0	0	0	479181	0.615385	0.923077
295.065	C14H16O5S	14	16	5	0	1	0	49678.6	0.357143	1.14286
295.082	C14H16O7	14	16	7	0	0	0	1.03072e+06	0.5	1.14286
295.101	C15H20O4S	15	20	4	0	1	0	10920.6	0.266667	1.33333
295.119	C15H20O6	15	20	6	0	0	0	1.11676e+06	0.4	1.33333
295.155	C16H24O5	16	24	5	0	0	0	69533.9	0.3125	1.5
296.023	C12H11O6NS	12	11	6	1	1	0	45343.9	0.5	0.916667
296.041	C12H11O8N	12	11	8	1	0	0	14493	0.666667	0.916667
296.049	C12H12O8 13C1	13	12	8	0	0	1	29069.5	0.615385	0.923077
296.053	C9H16O8S 13C1	10	16	8	0	1	1	57480.9	0.8	1.6
296.078	C13H15O7N	13	15	7	1	0	0	9270.26	0.538462	1.15385
296.086	C13H16O7 13C1	14	16	7	0	0	1	113576	0.5	1.14286
296.089	C10H20O7S 13C1	11	20	7	0	1	1	23779.2	0.636364	1.81818
296.122	C14H20O6 13C1	15	20	6	0	0	1	155507	0.4	1.33333
297.007	C12H10O7S	12	10	7	0	1	0	20539.9	0.583333	0.833333
297.025	C12H10O9	12	10	9	0	0	0	248516	0.75	0.833333
297.044	C13H14O6S	13	14	6	0	1	0	84951.5	0.461538	1.07692
297.062	C13H14O8	13	14	8	0	0	0	759545	0.615385	1.07692
297.08	C14H18O5S	14	18	5	0	1	0	22913.8	0.357143	1.28571
297.098	C14H18O7	14	18	7	0	0	0	1.54563e+06	0.5	1.28571
297.134	C15H22O6	15	22	6	0	0	0	604303	0.4	1.46667
298.003	C11H9O7NS	11	9	7	1	1	0	42300	0.636364	0.818182
298.029	C11H10O9 13C1	12	10	9	0	0	1	9690.32	0.75	0.833333
298.039	C12H13O6NS	12	13	6	1	1	0	70779.2	0.5	1.08333
298.047	C12H14O6S 13C1	13	14	6	0	1	1	6969.79	0.461538	1.07692
298.065	C12H14O8 13C1	13	14	8	0	0	1	86249.5	0.615385	1.07692
298.068	C9H18O8S 13C1	10	18	8	0	1	1	21753.8	0.8	1.8
298.075	C13H17O5NS	13	17	5	1	1	0	7914.66	0.384615	1.30769
298.101	C13H18O7 13C1	14	18	7	0	0	1	212185	0.5	1.28571
298.138	C14H22O6 13C1	15	22	6	0	0	1	60116.1	0.4	1.46667
299.02	C15H8O7	15	8	7	0	0	0	8147.29	0.466667	0.533333
299.023	C12H12O7S	12	12	7	0	1	0	29200.9	0.583333	1
299.041	C12H12O9	12	12	9	0	0	0	348724	0.75	1
299.056	C16H12O6	16	12	6	0	0	0	30749.3	0.375	0.75
299.059	C13H16O6S	13	16	6	0	1	0	18890.1	0.461538	1.23077
299.077	C13H16O8	13	16	8	0	0	0	1.04877e+06	0.615385	1.23077
299.092	C17H16O5	17	16	5	0	0	0	17212.4	0.294118	0.941176
299.114	C14H20O7	14	20	7	0	0	0	850971	0.5	1.42857
299.15	C15H24O6	15	24	6	0	0	0	101280	0.4	1.6
300.008	C10H8O10 13C1	11	8	10	0	0	1	8317.68	0.909091	0.727273
300.018	C11H11O7NS	11	11	7	1	1	0	165582	0.636364	1
300.026	C11H12O7S 13C1	12	12	7	0	1	1	14653.6	0.583333	1
300.055	C12H15O6NS	12	15	6	1	1	0	55699.8	0.5	1.25
300.063	C12H16O6S 13C1	13	16	6	0	1	1	7496.65	0.461538	1.23077
300.081	C12H16O8 13C1	13	16	8	0	0	1	110909	0.615385	1.23077
300.117	C13H20O7 13C1	14	20	7	0	0	1	94777.2	0.5	1.42857
301.018	C15H10O5S	15	10	5	0	1	0	32930.8	0.333333	0.666667
301.035	C15H10O7	15	10	7	0	0	0	47223.8	0.466667	0.666667
301.057	C12H14O9	12	14	9	0	0	0	339276	0.75	1.16667
301.072	C16H14O6	16	14	6	0	0	0	81259.7	0.375	0.875
301.093	C13H18O8	13	18	8	0	0	0	582087	0.615385	1.38462
301.108	C17H18O5	17	18	5	0	0	0	72356.4	0.294118	1.05882
301.129	C14H22O7	14	22	7	0	0	0	108682	0.5	1.57143
301.145	C18H22O4	18	22	4	0	0	0	10074.2	0.222222	1.22222
301.998	C10H9O8NS	10	9	8	1	1	0	7041.77	0.8	0.9
302.006	C10H10O8S 13C1	11	10	8	0	1	1	15605.6	0.727273	0.909091
302.013	C14H9O5NS	14	9	5	1	1	0	6316.92	0.357143	0.642857
302.023	C10H10O10 13C1	11	10	10	0	0	1	22487.2	0.909091	0.909091
302.031	C14H9O7N	14	9	7	1	0	0	9096.37	0.5	0.642857
302.034	C11H13O7NS	11	13	7	1	1	0	143245	0.636364	1.18182
302.042	C11H14O7S 13C1	12	14	7	0	1	1	24212.3	0.583333	1.16667
302.07	C12H17O6NS	12	17	6	1	1	0	31454.5	0.5	1.41667
302.078	C12H18O6S 13C1	13	18	6	0	1	1	5819.28	0.461538	1.38462
302.096	C12H18O8 13C1	13	18	8	0	0	1	39560.6	0.615385	1.38462
302.997	C14H8O6S	14	8	6	0	1	0	3554.02	0.428571	0.571429
303.015	C14H8O8	14	8	8	0	0	0	90471.6	0.571429	0.571429
303.033	C15H12O5S	15	12	5	0	1	0	35543	0.333333	0.8
303.051	C15H12O7	15	12	7	0	0	0	185970	0.466667	0.8
303.072	C12H16O9	12	16	9	0	0	0	117929	0.75	1.33333
303.087	C16H16O6	16	16	6	0	0	0	236816	0.375	1
303.109	C13H20O8	13	20	8	0	0	0	71316.4	0.615385	1.53846
303.124	C17H20O5	17	20	5	0	0	0	140382	0.294118	1.17647
303.16	C18H24O4	18	24	4	0	0	0	9151.79	0.222222	1.33333
304.013	C10H11O8NS	10	11	8	1	1	0	46865.7	0.8	1.1
304.021	C10H12O8S 13C1	11	12	8	0	1	1	75359.4	0.727273	1.09091
304.046	C14H11O7N	14	11	7	1	0	0	12492.8	0.5	0.785714
304.05	C11H15O7NS	11	15	7	1	1	0	53950	0.636364	1.36364
304.058	C11H16O7S 13C1	12	16	7	0	1	1	23729.7	0.583333	1.33333
304.086	C12H19O6NS	12	19	6	1	1	0	12445.6	0.5	1.58333
305.013	C14H10O6S	14	10	6	0	1	0	99070.9	0.428571	0.714286
305.017	C9H11O8NS 13C1	10	11	8	1	1	1	6018.45	0.8	1.1
305.03	C14H10O8	14	10	8	0	0	0	294331	0.571429	0.714286
305.049	C15H14O5S	15	14	5	0	1	0	34313.9	0.333333	0.933333
305.067	C15H14O7	15	14	7	0	0	0	403419	0.466667	0.933333
305.103	C16H18O6	16	18	6	0	0	0	415958	0.375	1.125
305.139	C17H22O5	17	22	5	0	0	0	187066	0.294118	1.29412
306.001	C9H10O9S 13C1	10	10	9	0	1	1	40153.5	0.9	1
306.013	C16H6O6 13C1	17	6	6	0	0	1	10629.1	0.352941	0.352941
306.026	C13H9O8N	13	9	8	1	0	0	7366.18	0.615385	0.692308
306.029	C10H13O8NS	10	13	8	1	1	0	23340	0.8	1.3
306.034	C13H10O8 13C1	14	10	8	0	0	1	4459.55	0.571429	0.714286
306.037	C10H14O8S 13C1	11	14	8	0	1	1	92076.6	0.727273	1.27273
306.049	C17H10O5 13C1	18	10	5	0	0	1	35908.6	0.277778	0.555556
306.062	C14H13O7N	14	13	7	1	0	0	20556.8	0.5	0.928571
306.07	C14H14O7 13C1	15	14	7	0	0	1	16068.9	0.466667	0.933333
306.073	C11H18O7S 13C1	12	18	7	0	1	1	22251.1	0.583333	1.5
306.085	C18H14O4 13C1	19	14	4	0	0	1	14439.9	0.210526	0.736842
306.106	C15H18O6 13C1	16	18	6	0	0	1	27020.4	0.375	1.125
306.143	C16H22O5 13C1	17	22	5	0	0	1	9936.62	0.294118	1.29412
307.01	C13H8O9	13	8	9	0	0	0	176023	0.692308	0.615385
307.028	C14H12O6S	14	12	6	0	1	0	185433	0.428571	0.857143
307.046	C14H12O8	14	12	8	0	0	0	493114	0.571429	0.857143
307.065	C15H16O5S	15	16	5	0	1	0	36209.9	0.333333	1.06667
307.082	C15H16O7	15	16	7	0	0	0	739790	0.466667	1.06667
307.119	C16H20O6	16	20	6	0	0	0	649335	0.375	1.25
307.155	C17H24O5	17	24	5	0	0	0	134092	0.294118	1.41176
308.008	C9H11O9NS	9	11	9	1	1	0	13727.1	1	1.22222
308.013	C12H8O9 13C1	13	8	9	0	0	1	1502.64	0.692308	0.615385
308.041	C13H11O8N	13	11	8	1	0	0	15881.6	0.615385	0.846154
308.049	C13H12O8 13C1	14	12	8	0	0	1	35372.9	0.571429	0.857143
308.053	C10H16O8S 13C1	11	16	8	0	1	1	98456.1	0.727273	1.45455
308.078	C14H15O7N	14	15	7	1	0	0	18241.5	0.5	1.07143
308.086	C14H16O7 13C1	15	16	7	0	0	1	82280.6	0.466667	1.06667
308.089	C11H20O7S 13C1	12	20	7	0	1	1	12505	0.583333	1.66667
308.122	C15H20O6 13C1	16	20	6	0	0	1	94061.1	0.375	1.25
309.007	C13H10O7S	13	10	7	0	1	0	41346.6	0.538462	0.769231
309.025	C13H10O9	13	10	9	0	0	0	385856	0.692308	0.769231
309.044	C14H14O6S	14	14	6	0	1	0	128013	0.428571	1
309.062	C14H14O8	14	14	8	0	0	0	723883	0.571429	1
309.08	C15H18O5S	15	18	5	0	1	0	29885.9	0.333333	1.2
309.098	C15H18O7	15	18	7	0	0	0	1.47291e+06	0.466667	1.2
309.134	C16H22O6	16	22	6	0	0	0	633028	0.375	1.375
309.171	C17H26O5	17	26	5	0	0	0	25557.9	0.294118	1.52941
310.029	C12H10O9 13C1	13	10	9	0	0	1	31048.3	0.692308	0.769231
310.057	C13H13O8N	13	13	8	1	0	0	20836	0.615385	1
310.065	C13H14O8 13C1	14	14	8	0	0	1	76441.6	0.571429	1
310.068	C10H18O8S 13C1	11	18	8	0	1	1	42586.5	0.727273	1.63636
310.093	C14H17O7N	14	17	7	1	0	0	18337.5	0.5	1.21429
310.101	C14H18O7 13C1	15	18	7	0	0	1	209484	0.466667	1.2
310.138	C15H22O6 13C1	16	22	6	0	0	1	79042.4	0.375	1.375
311.023	C13H12O7S	13	12	7	0	1	0	102922	0.538462	0.923077
311.041	C13H12O9	13	12	9	0	0	0	508140	0.692308	0.923077
311.059	C14H16O6S	14	16	6	0	1	0	53213.3	0.428571	1.14286
311.077	C14H16O8	14	16	8	0	0	0	1.28305e+06	0.571429	1.14286
311.096	C15H20O5S	15	20	5	0	1	0	13802.5	0.333333	1.33333
311.114	C15H20O7	15	20	7	0	0	0	1.70543e+06	0.466667	1.33333
311.15	C16H24O6	16	24	6	0	0	0	236894	0.375	1.5
311.169	C17H28O3S	17	28	3	0	1	0	1891.01	0.176471	1.64706
312.018	C12H11O7NS	12	11	7	1	1	0	123490	0.583333	0.916667
312.044	C12H12O9 13C1	13	12	9	0	0	1	43271.9	0.692308	0.923077
312.055	C13H15O6NS	13	15	6	1	1	0	24933.3	0.461538	1.15385
312.072	C13H15O8N	13	15	8	1	0	0	13565.7	0.615385	1.15385
312.081	C13H16O8 13C1	14	16	8	0	0	1	164965	0.571429	1.14286
312.117	C14H20O7 13C1	15	20	7	0	0	1	244226	0.466667	1.33333
312.153	C15H24O6 13C1	16	24	6	0	0	1	12662.5	0.375	1.5
313.02	C12H10O10	12	10	10	0	0	0	84838.7	0.833333	0.833333
313.035	C16H10O7	16	10	7	0	0	0	12552.9	0.4375	0.625
313.039	C13H14O7S	13	14	7	0	1	0	48738	0.538462	1.07692
313.057	C13H14O9	13	14	9	0	0	0	683271	0.692308	1.07692
313.072	C17H14O6	17	14	6	0	0	0	28598.8	0.352941	0.823529
313.075	C14H18O6S	14	18	6	0	1	0	13283.3	0.428571	1.28571
313.093	C14H18O8	14	18	8	0	0	0	1.50794e+06	0.571429	1.28571
313.108	C18H18O5	18	18	5	0	0	0	19146.7	0.277778	1
313.129	C15H22O7	15	22	7	0	0	0	686990	0.466667	1.46667
313.166	C16H26O6	16	26	6	0	0	0	13983.6	0.375	1.625
313.998	C11H9O8NS	11	9	8	1	1	0	19765.9	0.727273	0.818182
314.006	C11H10O8S 13C1	12	10	8	0	1	1	5560.36	0.666667	0.833333
314.023	C11H10O10 13C1	12	10	10	0	0	1	16245.8	0.833333	0.833333
314.034	C12H13O7NS	12	13	7	1	1	0	145243	0.583333	1.08333
314.042	C12H14O7S 13C1	13	14	7	0	1	1	5297.14	0.538462	1.07692
314.06	C12H14O9 13C1	13	14	9	0	0	1	57109.7	0.692308	1.07692
314.07	C13H17O6NS	13	17	6	1	1	0	26196.1	0.461538	1.30769
314.088	C13H17O8N	13	17	8	1	0	0	8631.49	0.615385	1.30769
314.096	C13H18O8 13C1	14	18	8	0	0	1	188227	0.571429	1.28571
314.133	C14H22O7 13C1	15	22	7	0	0	1	75264.1	0.466667	1.46667
315.015	C15H8O8	15	8	8	0	0	0	22072	0.533333	0.533333
315.036	C12H12O10	12	12	10	0	0	0	160293	0.833333	1
315.051	C16H12O7	16	12	7	0	0	0	91472.8	0.4375	0.75
315.072	C13H16O9	13	16	9	0	0	0	574734	0.692308	1.23077
315.087	C17H16O6	17	16	6	0	0	0	92850	0.352941	0.941176
315.109	C14H20O8	14	20	8	0	0	0	568855	0.571429	1.42857
315.124	C18H20O5	18	20	5	0	0	0	74119.5	0.277778	1.11111
315.145	C15H24O7	15	24	7	0	0	0	57063.9	0.466667	1.6
316.003	C10H8O11 13C1	11	8	11	0	0	1	16286.7	1	0.727273
316.013	C11H11O8NS	11	11	8	1	1	0	99438.7	0.727273	1
316.021	C11H12O8S 13C1	12	12	8	0	1	1	36664.7	0.666667	1
316.029	C15H11O5NS	15	11	5	1	1	0	9702.27	0.333333	0.733333
316.031	C11H11O10N	11	11	10	1	0	0	169243	0.909091	1
316.046	C15H11O7N	15	11	7	1	0	0	9614.96	0.466667	0.733333
316.05	C12H15O7NS	12	15	7	1	1	0	77819.8	0.583333	1.25
316.058	C12H16O7S 13C1	13	16	7	0	1	1	2863.3	0.538462	1.23077
316.067	C12H15O9N	12	15	9	1	0	0	35028.2	0.75	1.25
316.076	C12H16O9 13C1	13	16	9	0	0	1	49460.7	0.692308	1.23077
316.086	C13H19O6NS	13	19	6	1	1	0	8242.55	0.461538	1.46154
316.112	C13H20O8 13C1	14	20	8	0	0	1	64192.5	0.571429	1.42857
317.013	C15H10O6S	15	10	6	0	1	0	60523.8	0.4	0.666667
317.03	C15H10O8	15	10	8	0	0	0	183919	0.533333	0.666667
317.051	C12H14O10	12	14	10	0	0	0	110888	0.833333	1.16667
317.067	C16H14O7	16	14	7	0	0	0	262942	0.4375	0.875
317.088	C13H18O9	13	18	9	0	0	0	168245	0.692308	1.38462
317.103	C17H18O6	17	18	6	0	0	0	254116	0.352941	1.05882
317.124	C14H22O8	14	22	8	0	0	0	44984.3	0.571429	1.57143
317.139	C18H22O5	18	22	5	0	0	0	122359	0.277778	1.22222
318.001	C10H10O9S 13C1	11	10	9	0	1	1	27029.2	0.818182	0.909091
318.018	C10H10O11 13C1	11	10	11	0	0	1	87006.9	1	0.909091
318.026	C14H9O8N	14	9	8	1	0	0	11585	0.571429	0.642857
318.029	C11H13O8NS	11	13	8	1	1	0	91577.9	0.727273	1.18182
318.037	C11H14O8S 13C1	12	14	8	0	1	1	72801.9	0.666667	1.16667
318.044	C15H13O5NS	15	13	5	1	1	0	7418.85	0.333333	0.866667
318.062	C15H13O7N	15	13	7	1	0	0	14159.2	0.466667	0.866667
318.065	C12H17O7NS	12	17	7	1	1	0	26643.7	0.583333	1.41667
318.073	C12H18O7S 13C1	13	18	7	0	1	1	8803.2	0.538462	1.38462
319.01	C14H8O9	14	8	9	0	0	0	133887	0.642857	0.571429
319.028	C15H12O6S	15	12	6	0	1	0	132102	0.4	0.8
319.032	C10H13O8NS 13C1	11	13	8	1	1	1	7452.43	0.727273	1.18182
319.046	C15H12O8	15	12	8	0	0	0	398685	0.533333	0.8
319.065	C16H16O5S	16	16	5	0	1	0	17122	0.3125	1
319.082	C16H16O7	16	16	7	0	0	0	462036	0.4375	1
319.119	C17H20O6	17	20	6	0	0	0	433452	0.352941	1.17647
319.155	C18H24O5	18	24	5	0	0	0	134180	0.277778	1.33333
320.028	C17H8O6 13C1	18	8	6	0	0	1	36800.3	0.333333	0.444444
320.041	C14H11O8N	14	11	8	1	0	0	26114.5	0.571429	0.785714
320.045	C11H15O8NS	11	15	8	1	1	0	22064.4	0.727273	1.36364
320.049	C14H12O8 13C1	15	12	8	0	0	1	8023.23	0.533333	0.8
320.053	C11H16O8S 13C1	12	16	8	0	1	1	87529.8	0.666667	1.33333
320.062	C11H15O10N	11	15	10	1	0	0	21729.2	0.909091	1.36364
320.078	C15H15O7N	15	15	7	1	0	0	20799.3	0.466667	1
320.086	C15H16O7 13C1	16	16	7	0	0	1	32681.5	0.4375	1
320.122	C16H20O6 13C1	17	20	6	0	0	1	38438.5	0.352941	1.17647
321.007	C14H10O7S	14	10	7	0	1	0	55897.4	0.5	0.714286
321.012	C9H11O9NS 13C1	10	11	9	1	1	1	20976	0.9	1.1
321.025	C14H10O9	14	10	9	0	0	0	424958	0.642857	0.714286
321.029	C11H14O9S	11	14	9	0	1	0	14076.5	0.818182	1.27273
321.044	C15H14O6S	15	14	6	0	1	0	127824	0.4	0.933333
321.062	C15H14O8	15	14	8	0	0	0	613709	0.533333	0.933333
321.08	C16H18O5S	16	18	5	0	1	0	27485.7	0.3125	1.125
321.098	C16H18O7	16	18	7	0	0	0	851232	0.4375	1.125
321.134	C17H22O6	17	22	6	0	0	0	595390	0.352941	1.29412
321.171	C18H26O5	18	26	5	0	0	0	67459.8	0.277778	1.44444
322.029	C13H10O9 13C1	14	10	9	0	0	1	15864.4	0.642857	0.714286
322.044	C17H10O6 13C1	18	10	6	0	0	1	7300.13	0.333333	0.555556
322.057	C14H13O8N	14	13	8	1	0	0	19884.6	0.571429	0.928571
322.065	C14H14O8 13C1	15	14	8	0	0	1	55681.9	0.533333	0.933333
322.068	C11H18O8S 13C1	12	18	8	0	1	1	40511.6	0.666667	1.5
322.093	C15H17O7N	15	17	7	1	0	0	12974.6	0.466667	1.13333
322.101	C15H18O7 13C1	16	18	7	0	0	1	110313	0.4375	1.125
322.138	C16H22O6 13C1	17	22	6	0	0	1	66917.6	0.352941	1.29412
323.004	C13H8O10	13	8	10	0	0	0	43537.6	0.769231	0.615385
323.023	C14H12O7S	14	12	7	0	1	0	190150	0.5	0.857143
323.041	C14H12O9	14	12	9	0	0	0	581252	0.642857	0.857143
323.059	C15H16O6S	15	16	6	0	1	0	76027.9	0.4	1.06667
323.077	C15H16O8	15	16	8	0	0	0	1.07423e+06	0.533333	1.06667
323.096	C16H20O5S	16	20	5	0	1	0	13767	0.3125	1.25
323.114	C16H20O7	16	20	7	0	0	0	1.40019e+06	0.4375	1.25
323.15	C17H24O6	17	24	6	0	0	0	419490	0.352941	1.41176
324.018	C13H11O7NS	13	11	7	1	1	0	65870.6	0.538462	0.846154
324.026	C13H12O7S 13C1	14	12	7	0	1	1	5058.32	0.5	0.857143
324.044	C13H12O9 13C1	14	12	9	0	0	1	40119.7	0.642857	0.857143
324.055	C14H15O6NS	14	15	6	1	1	0	13840.9	0.428571	1.07143
324.072	C14H15O8N	14	15	8	1	0	0	24831.9	0.571429	1.07143
324.081	C14H16O8 13C1	15	16	8	0	0	1	138600	0.533333	1.06667
324.084	C11H20O8S 13C1	12	20	8	0	1	1	14474.2	0.666667	1.66667
324.109	C15H19O7N	15	19	7	1	0	0	11380.1	0.466667	1.26667
324.117	C15H20O7 13C1	16	20	7	0	0	1	223244	0.4375	1.25
324.153	C16H24O6 13C1	17	24	6	0	0	1	44342.5	0.352941	1.41176
325.002	C13H10O8S	13	10	8	0	1	0	10931	0.615385	0.769231
325.02	C13H10O10	13	10	10	0	0	0	198092	0.769231	0.769231
325.039	C14H14O7S	14	14	7	0	1	0	120348	0.5	1
325.057	C14H14O9	14	14	9	0	0	0	842496	0.642857	1
325.075	C15H18O6S	15	18	6	0	1	0	30988.2	0.4	1.2
325.093	C15H18O8	15	18	8	0	0	0	1.93248e+06	0.533333	1.2
325.129	C16H22O7	16	22	7	0	0	0	1.12259e+06	0.4375	1.375
325.166	C17H26O6	17	26	6	0	0	0	111011	0.352941	1.52941
325.998	C12H9O8NS	12	9	8	1	1	0	12240.6	0.666667	0.75
326.023	C12H10O10 13C1	13	10	10	0	0	1	1618.07	0.769231	0.769231
326.034	C13H13O7NS	13	13	7	1	1	0	86607.3	0.538462	1
326.052	C13H13O9N	13	13	9	1	0	0	34313.8	0.692308	1
326.06	C13H14O9 13C1	14	14	9	0	0	1	90347.3	0.642857	1
326.07	C14H17O6NS	14	17	6	1	1	0	8220.26	0.428571	1.21429
326.088	C14H17O8N	14	17	8	1	0	0	18227.2	0.571429	1.21429
326.096	C14H18O8 13C1	15	18	8	0	0	1	280665	0.533333	1.2
326.133	C15H22O7 13C1	16	22	7	0	0	1	175273	0.4375	1.375
327.015	C16H8O8	16	8	8	0	0	0	3261.23	0.5	0.5
327.018	C13H12O8S	13	12	8	0	1	0	18650.4	0.615385	0.923077
327.036	C13H12O10	13	12	10	0	0	0	343594	0.769231	0.923077
327.051	C17H12O7	17	12	7	0	0	0	22231.2	0.411765	0.705882
327.054	C14H16O7S	14	16	7	0	1	0	24972.7	0.5	1.14286
327.072	C14H16O9	14	16	9	0	0	0	1.10453e+06	0.642857	1.14286
327.087	C18H16O6	18	16	6	0	0	0	28094.6	0.333333	0.888889
327.109	C15H20O8	15	20	8	0	0	0	1.62295e+06	0.533333	1.33333
327.124	C19H20O5	19	20	5	0	0	0	19475.4	0.263158	1.05263
327.145	C16H24O7	16	24	7	0	0	0	342799	0.4375	1.5
328.013	C12H11O8NS	12	11	8	1	1	0	102142	0.666667	0.916667
328.021	C12H12O8S 13C1	13	12	8	0	1	1	11445.1	0.615385	0.923077
328.039	C12H12O10 13C1	13	12	10	0	0	1	24296.7	0.769231	0.923077
328.05	C13H15O7NS	13	15	7	1	1	0	78754.4	0.538462	1.15385
328.058	C13H16O7S 13C1	14	16	7	0	1	1	6174.04	0.5	1.14286
328.067	C13H15O9N	13	15	9	1	0	0	32244.6	0.692308	1.15385
328.076	C13H16O9 13C1	14	16	9	0	0	1	134602	0.642857	1.14286
328.086	C14H19O6NS	14	19	6	1	1	0	11786.9	0.428571	1.35714
328.112	C14H20O8 13C1	15	20	8	0	0	1	228567	0.533333	1.33333
328.148	C15H24O7 13C1	16	24	7	0	0	1	20055.4	0.4375	1.5
329.015	C12H10O11	12	10	11	0	0	0	11919.1	0.916667	0.833333
329.03	C16H10O8	16	10	8	0	0	0	58457	0.5	0.625
329.051	C13H14O10	13	14	10	0	0	0	423156	0.769231	1.07692
329.067	C17H14O7	17	14	7	0	0	0	103189	0.411765	0.823529
329.088	C14H18O9	14	18	9	0	0	0	844137	0.642857	1.28571
329.103	C18H18O6	18	18	6	0	0	0	116442	0.333333	1
329.124	C15H22O8	15	22	8	0	0	0	485561	0.533333	1.46667
329.139	C19H22O5	19	22	5	0	0	0	51713.2	0.263158	1.15789
329.161	C16H26O7	16	26	7	0	0	0	15523.1	0.4375	1.625
330.001	C11H10O9S 13C1	12	10	9	0	1	1	7904.22	0.75	0.833333
330.018	C11H10O11 13C1	12	10	11	0	0	1	35690.9	0.916667	0.833333
330.026	C15H9O8N	15	9	8	1	0	0	7076.69	0.533333	0.6
330.029	C12H13O8NS	12	13	8	1	1	0	163390	0.666667	1.08333
330.037	C12H14O8S 13C1	13	14	8	0	1	1	29004.8	0.615385	1.07692
330.055	C12H14O10 13C1	13	14	10	0	0	1	33846.2	0.769231	1.07692
330.062	C16H13O7N	16	13	7	1	0	0	9111.97	0.4375	0.8125
330.065	C13H17O7NS	13	17	7	1	1	0	32227.7	0.538462	1.30769
330.073	C13H18O7S 13C1	14	18	7	0	1	1	6651.45	0.5	1.28571
330.083	C13H17O9N	13	17	9	1	0	0	22543.8	0.692308	1.30769
330.091	C13H18O9 13C1	14	18	9	0	0	1	92745.5	0.642857	1.28571
330.128	C14H22O8 13C1	15	22	8	0	0	1	40591.7	0.533333	1.46667
331.01	C15H8O9	15	8	9	0	0	0	52128	0.6	0.533333
331.014	C10H9O11N 13C1	11	9	11	1	0	1	13875	1	0.818182
331.028	C16H12O6S	16	12	6	0	1	0	55226.2	0.375	0.75
331.046	C16H12O8	16	12	8	0	0	0	243911	0.5	0.75
331.067	C13H16O10	13	16	10	0	0	0	223743	0.769231	1.23077
331.082	C17H16O7	17	16	7	0	0	0	275603	0.411765	0.941176
331.103	C14H20O9	14	20	9	0	0	0	207114	0.642857	1.42857
331.119	C18H20O6	18	20	6	0	0	0	262225	0.333333	1.11111
331.14	C15H24O8	15	24	8	0	0	0	30823.9	0.533333	1.6
331.155	C19H24O5	19	24	5	0	0	0	85526.1	0.263158	1.26316
332.008	C11H11O9NS	11	11	9	1	1	0	11740.4	0.818182	1
332.023	C15H11O6NS	15	11	6	1	1	0	8840.06	0.4	0.733333
332.026	C11H11O11N	11	11	11	1	0	0	71094.9	1	1
332.041	C15H11O8N	15	11	8	1	0	0	7647.41	0.533333	0.733333
332.045	C12H15O8NS	12	15	8	1	1	0	69939.1	0.666667	1.25
332.053	C12H16O8S 13C1	13	16	8	0	1	1	33360.3	0.615385	1.23077
332.078	C16H15O7N	16	15	7	1	0	0	10717.5	0.4375	0.9375
332.081	C13H19O7NS	13	19	7	1	1	0	13210	0.538462	1.46154
332.099	C13H19O9N	13	19	9	1	0	0	10101	0.692308	1.46154
332.122	C17H20O6 13C1	18	20	6	0	0	1	10942.3	0.333333	1.11111
333.007	C15H10O7S	15	10	7	0	1	0	66166.8	0.466667	0.666667
333.025	C15H10O9	15	10	9	0	0	0	298832	0.6	0.666667
333.029	C10H11O11N 13C1	11	11	11	1	0	1	12290.6	1	1
333.044	C16H14O6S	16	14	6	0	1	0	73172.7	0.375	0.875
333.062	C16H14O8	16	14	8	0	0	0	451034	0.5	0.875
333.083	C13H18O10	13	18	10	0	0	0	21808.3	0.769231	1.38462
333.098	C17H18O7	17	18	7	0	0	0	525306	0.411765	1.05882
333.134	C18H22O6	18	22	6	0	0	0	407207	0.333333	1.22222
333.171	C19H26O5	19	26	5	0	0	0	67732.6	0.263158	1.36842
333.996	C10H10O10S 13C1	11	10	10	0	1	1	6048.18	0.909091	0.909091
334.02	C14H9O9N	14	9	9	1	0	0	7835.88	0.642857	0.642857
334.024	C11H13O9NS	11	13	9	1	1	0	18647.9	0.818182	1.18182
334.039	C15H13O6NS	15	13	6	1	1	0	6327.1	0.4	0.866667
334.042	C11H13O11N	11	13	11	1	0	0	46671.5	1	1.18182
334.057	C15H13O8N	15	13	8	1	0	0	22873.1	0.533333	0.866667
334.065	C15H14O8 13C1	16	14	8	0	0	1	21347.2	0.5	0.875
334.068	C12H18O8S 13C1	13	18	8	0	1	1	23923.7	0.615385	1.38462
334.093	C16H17O7N	16	17	7	1	0	0	8746.25	0.4375	1.0625
334.101	C16H18O7 13C1	17	18	7	0	0	1	44677.9	0.411765	1.05882
334.138	C17H22O6 13C1	18	22	6	0	0	1	28604.7	0.333333	1.22222
335.004	C14H8O10	14	8	10	0	0	0	78510.6	0.714286	0.571429
335.023	C15H12O7S	15	12	7	0	1	0	167094	0.466667	0.8
335.041	C15H12O9	15	12	9	0	0	0	581866	0.6	0.8
335.059	C16H16O6S	16	16	6	0	1	0	70855.6	0.375	1
335.077	C16H16O8	16	16	8	0	0	0	738109	0.5	1
335.096	C17H20O5S	17	20	5	0	1	0	11171.7	0.294118	1.17647
335.114	C17H20O7	17	20	7	0	0	0	954648	0.411765	1.17647
335.15	C18H24O6	18	24	6	0	0	0	462392	0.333333	1.33333
335.186	C19H28O5	19	28	5	0	0	0	21001.6	0.263158	1.47368
336.003	C10H11O10NS	10	11	10	1	1	0	8612.99	1	1.1
336.036	C14H11O9N	14	11	9	1	0	0	10074.7	0.642857	0.785714
336.039	C11H15O9NS	11	15	9	1	1	0	9960.83	0.818182	1.36364
336.044	C14H12O9 13C1	15	12	9	0	0	1	26966.9	0.6	0.8
336.072	C15H15O8N	15	15	8	1	0	0	28392.6	0.533333	1
336.081	C15H16O8 13C1	16	16	8	0	0	1	75433.9	0.5	1
336.084	C12H20O8S 13C1	13	20	8	0	1	1	16476	0.615385	1.53846
336.109	C16H19O7N	16	19	7	1	0	0	8037.86	0.4375	1.1875
336.117	C16H20O7 13C1	17	20	7	0	0	1	143726	0.411765	1.17647
336.153	C17H24O6 13C1	18	24	6	0	0	1	55312.2	0.333333	1.33333
337.002	C14H10O8S	14	10	8	0	1	0	11553.5	0.571429	0.714286
337.02	C14H10O10	14	10	10	0	0	0	317472	0.714286	0.714286
337.039	C15H14O7S	15	14	7	0	1	0	164868	0.466667	0.933333
337.057	C15H14O9	15	14	9	0	0	0	771220	0.6	0.933333
337.075	C16H18O6S	16	18	6	0	1	0	40195.6	0.375	1.125
337.093	C16H18O8	16	18	8	0	0	0	1.31898e+06	0.5	1.125
337.129	C17H22O7	17	22	7	0	0	0	1.26636e+06	0.411765	1.29412
337.166	C18H26O6	18	26	6	0	0	0	264943	0.333333	1.44444
337.998	C13H9O8NS	13	9	8	1	1	0	6891.7	0.615385	0.692308
338.019	C10H13O10NS	10	13	10	1	1	0	65733.3	1	1.3
338.023	C13H10O10 13C1	14	10	10	0	0	1	13566.1	0.714286	0.714286
338.034	C14H13O7NS	14	13	7	1	1	0	41255	0.5	0.928571
338.052	C14H13O9N	14	13	9	1	0	0	19226.1	0.642857	0.928571
338.06	C14H14O9 13C1	15	14	9	0	0	1	74120.5	0.6	0.933333
338.088	C15H17O8N	15	17	8	1	0	0	24201.1	0.533333	1.13333
338.096	C15H18O8 13C1	16	18	8	0	0	1	186398	0.5	1.125
338.133	C16H22O7 13C1	17	22	7	0	0	1	196448	0.411765	1.29412
339.018	C14H12O8S	14	12	8	0	1	0	61425.9	0.571429	0.857143
339.036	C14H12O10	14	12	10	0	0	0	519754	0.714286	0.857143
339.054	C15H16O7S	15	16	7	0	1	0	90263.9	0.466667	1.06667
339.072	C15H16O9	15	16	9	0	0	0	1.15863e+06	0.6	1.06667
339.091	C16H20O6S	16	20	6	0	1	0	16546.9	0.375	1.25
339.109	C16H20O8	16	20	8	0	0	0	1.83562e+06	0.5	1.25
339.145	C17H24O7	17	24	7	0	0	0	748980	0.411765	1.41176
339.181	C18H28O6	18	28	6	0	0	0	56374.5	0.333333	1.55556
340.013	C13H11O8NS	13	11	8	1	1	0	84448.7	0.615385	0.846154
340.031	C13H11O10N	13	11	10	1	0	0	113979	0.769231	0.846154
340.039	C13H12O10 13C1	14	12	10	0	0	1	30624.4	0.714286	0.857143
340.05	C14H15O7NS	14	15	7	1	1	0	47718.2	0.5	1.07143
340.067	C14H15O9N	14	15	9	1	0	0	16025.8	0.642857	1.07143
340.076	C14H16O9 13C1	15	16	9	0	0	1	154446	0.6	1.06667
340.104	C15H19O8N	15	19	8	1	0	0	11160.5	0.533333	1.26667
340.112	C15H20O8 13C1	16	20	8	0	0	1	287887	0.5	1.25
340.148	C16H24O7 13C1	17	24	7	0	0	1	107335	0.411765	1.41176
340.358	C22H47O1N	22	47	1	1	0	0	6147.62	0.0454545	2.13636
341.015	C13H10O11	13	10	11	0	0	0	83478.6	0.846154	0.769231
341.034	C14H14O8S	14	14	8	0	1	0	42371.2	0.571429	1
341.051	C14H14O10	14	14	10	0	0	0	669401	0.714286	1
341.067	C18H14O7	18	14	7	0	0	0	27962.9	0.388889	0.777778
341.088	C15H18O9	15	18	9	0	0	0	1.51489e+06	0.6	1.2
341.103	C19H18O6	19	18	6	0	0	0	19404.8	0.315789	0.947368
341.124	C16H22O8	16	22	8	0	0	0	1.19724e+06	0.5	1.375
341.161	C17H26O7	17	26	7	0	0	0	170191	0.411765	1.52941
341.197	C18H30O6	18	30	6	0	0	0	99226.9	0.333333	1.66667
342.01	C12H9O11N	12	9	11	1	0	0	70010.8	0.916667	0.75
342.029	C13H13O8NS	13	13	8	1	1	0	176666	0.615385	1
342.037	C13H14O8S 13C1	14	14	8	0	1	1	13952.7	0.571429	1
342.047	C13H13O10N	13	13	10	1	0	0	99594.5	0.769231	1
342.055	C13H14O10 13C1	14	14	10	0	0	1	63422.8	0.714286	1
342.065	C14H17O7NS	14	17	7	1	1	0	33339.3	0.5	1.21429
342.083	C14H17O9N	14	17	9	1	0	0	19309.4	0.642857	1.21429
342.091	C14H18O9 13C1	15	18	9	0	0	1	208221	0.6	1.2
342.128	C15H22O8 13C1	16	22	8	0	0	1	179575	0.5	1.375
343.01	C16H8O9	16	8	9	0	0	0	13844.4	0.5625	0.5
343.031	C13H12O11	13	12	11	0	0	0	140439	0.846154	0.923077
343.046	C17H12O8	17	12	8	0	0	0	93134.2	0.470588	0.705882
343.067	C14H16O10	14	16	10	0	0	0	652497	0.714286	1.14286
343.082	C18H16O7	18	16	7	0	0	0	128324	0.388889	0.888889
343.103	C15H20O9	15	20	9	0	0	0	921814	0.6	1.33333
343.119	C19H20O6	19	20	6	0	0	0	106807	0.315789	1.05263
343.14	C16H24O8	16	24	8	0	0	0	289787	0.5	1.5
343.155	C20H24O5	20	24	5	0	0	0	35847.4	0.25	1.2
344.008	C12H11O9NS	12	11	9	1	1	0	31161.8	0.75	0.916667
344.023	C16H11O6NS	16	11	6	1	1	0	10453	0.375	0.6875
344.026	C12H11O11N	12	11	11	1	0	0	138374	0.916667	0.916667
344.041	C16H11O8N	16	11	8	1	0	0	8423.71	0.5	0.6875
344.045	C13H15O8NS	13	15	8	1	1	0	118867	0.615385	1.15385
344.053	C13H16O8S 13C1	14	16	8	0	1	1	13106.5	0.571429	1.14286
344.062	C13H15O10N	13	15	10	1	0	0	58227	0.769231	1.15385
344.07	C13H16O10 13C1	14	16	10	0	0	1	83959.9	0.714286	1.14286
344.081	C14H19O7NS	14	19	7	1	1	0	14439.3	0.5	1.35714
344.099	C14H19O9N	14	19	9	1	0	0	10376.6	0.642857	1.35714
344.107	C14H20O9 13C1	15	20	9	0	0	1	119724	0.6	1.33333
344.143	C15H24O8 13C1	16	24	8	0	0	1	17294.4	0.5	1.5
345.007	C16H10O7S	16	10	7	0	1	0	31814.2	0.4375	0.625
345.025	C16H10O9	16	10	9	0	0	0	168517	0.5625	0.625
345.046	C13H14O11	13	14	11	0	0	0	117321	0.846154	1.07692
345.062	C17H14O8	17	14	8	0	0	0	250412	0.470588	0.823529
345.083	C14H18O10	14	18	10	0	0	0	308721	0.714286	1.28571
345.098	C18H18O7	18	18	7	0	0	0	292152	0.388889	1
345.119	C15H22O9	15	22	9	0	0	0	205460	0.6	1.46667
345.134	C19H22O6	19	22	6	0	0	0	234803	0.315789	1.15789
345.171	C20H26O5	20	26	5	0	0	0	39147.4	0.25	1.3
346.013	C11H10O12 13C1	12	10	12	0	0	1	78885.8	1	0.833333
346.02	C15H9O9N	15	9	9	1	0	0	5674.5	0.6	0.6
346.024	C12H13O9NS	12	13	9	1	1	0	70331.9	0.75	1.08333
346.042	C12H13O11N	12	13	11	1	0	0	98905.2	0.916667	1.08333
346.057	C16H13O8N	16	13	8	1	0	0	23116.2	0.5	0.8125
346.06	C13H17O8NS	13	17	8	1	1	0	40967.3	0.615385	1.30769
346.068	C13H18O8S 13C1	14	18	8	0	1	1	15978	0.571429	1.28571
346.078	C13H17O10N	13	17	10	1	0	0	16759.7	0.769231	1.30769
346.093	C17H17O7N	17	17	7	1	0	0	7193	0.411765	1
346.101	C17H18O7 13C1	18	18	7	0	0	1	15602.5	0.388889	1
346.135	C11H25O11N	11	25	11	1	0	0	14676.4	1	2.27273
347.004	C15H8O10	15	8	10	0	0	0	55570.8	0.666667	0.533333
347.023	C16H12O7S	16	12	7	0	1	0	114188	0.4375	0.75
347.027	C11H13O9NS 13C1	12	13	9	1	1	1	13966.3	0.75	1.08333
347.041	C16H12O9	16	12	9	0	0	0	421551	0.5625	0.75
347.045	C11H13O11N 13C1	12	13	11	1	0	1	9638.61	0.916667	1.08333
347.062	C13H16O11	13	16	11	0	0	0	30921.8	0.846154	1.23077
347.077	C17H16O8	17	16	8	0	0	0	484203	0.470588	0.941176
347.098	C14H20O10	14	20	10	0	0	0	27071.9	0.714286	1.42857
347.114	C18H20O7	18	20	7	0	0	0	538171	0.388889	1.11111
347.15	C19H24O6	19	24	6	0	0	0	321033	0.315789	1.26316
347.186	C20H28O5	20	28	5	0	0	0	17608.7	0.25	1.4
348.023	C18H8O7 13C1	19	8	7	0	0	1	23991	0.368421	0.421053
348.036	C15H11O9N	15	11	9	1	0	0	12972.6	0.6	0.733333
348.039	C12H15O9NS	12	15	9	1	1	0	33375.3	0.75	1.25
348.055	C16H15O6NS	16	15	6	1	1	0	7252.33	0.375	0.9375
348.057	C12H15O11N	12	15	11	1	0	0	22462.1	0.916667	1.25
348.072	C16H15O8N	16	15	8	1	0	0	16797.2	0.5	0.9375
348.081	C16H16O8 13C1	17	16	8	0	0	1	35314.2	0.470588	0.941176
348.084	C13H20O8S 13C1	14	20	8	0	1	1	19066.3	0.571429	1.42857
348.117	C17H20O7 13C1	18	20	7	0	0	1	68187.4	0.388889	1.11111
348.153	C18H24O6 13C1	19	24	6	0	0	1	28137.1	0.315789	1.26316
349.002	C15H10O8S	15	10	8	0	1	0	17903.3	0.533333	0.666667
349.02	C15H10O10	15	10	10	0	0	0	311976	0.666667	0.666667
349.039	C16H14O7S	16	14	7	0	1	0	143916	0.4375	0.875
349.057	C16H14O9	16	14	9	0	0	0	646483	0.5625	0.875
349.075	C17H18O6S	17	18	6	0	1	0	32861	0.352941	1.05882
349.093	C17H18O8	17	18	8	0	0	0	821373	0.470588	1.05882
349.112	C18H22O5S	18	22	5	0	1	0	8444	0.277778	1.22222
349.129	C18H22O7	18	22	7	0	0	0	909676	0.388889	1.22222
349.166	C19H26O6	19	26	6	0	0	0	301221	0.315789	1.36842
350.015	C14H9O10N	14	9	10	1	0	0	24346.8	0.714286	0.642857
350.023	C14H10O10 13C1	15	10	10	0	0	1	10081.6	0.666667	0.666667
350.034	C15H13O7NS	15	13	7	1	1	0	14693.2	0.466667	0.866667
350.052	C15H13O9N	15	13	9	1	0	0	23895.1	0.6	0.866667
350.06	C15H14O9 13C1	16	14	9	0	0	1	60319.3	0.5625	0.875
350.088	C16H17O8N	16	17	8	1	0	0	18903	0.5	1.0625
350.096	C16H18O8 13C1	17	18	8	0	0	1	101250	0.470588	1.05882
350.133	C17H22O7 13C1	18	22	7	0	0	1	142607	0.388889	1.22222
350.169	C18H26O6 13C1	19	26	6	0	0	1	19594.9	0.315789	1.36842
350.999	C14H8O11	14	8	11	0	0	0	8441.65	0.785714	0.571429
351.018	C15H12O8S	15	12	8	0	1	0	100673	0.533333	0.8
351.036	C15H12O10	15	12	10	0	0	0	582684	0.666667	0.8
351.054	C16H16O7S	16	16	7	0	1	0	99890.3	0.4375	1
351.072	C16H16O9	16	16	9	0	0	0	904051	0.5625	1
351.091	C17H20O6S	17	20	6	0	1	0	19864.5	0.352941	1.17647
351.109	C17H20O8	17	20	8	0	0	0	1.43887e+06	0.470588	1.17647
351.145	C18H24O7	18	24	7	0	0	0	922416	0.388889	1.33333
351.181	C19H28O6	19	28	6	0	0	0	102543	0.315789	1.47368
351.995	C13H7O11N	13	7	11	1	0	0	5868.83	0.846154	0.538462
352.013	C14H11O8NS	14	11	8	1	1	0	35549.7	0.571429	0.785714
352.031	C14H11O10N	14	11	10	1	0	0	60393.7	0.714286	0.785714
352.039	C14H12O10 13C1	15	12	10	0	0	1	33598.3	0.666667	0.8
352.05	C15H15O7NS	15	15	7	1	1	0	22095	0.466667	1
352.067	C15H15O9N	15	15	9	1	0	0	30544.4	0.6	1
352.076	C15H16O9 13C1	16	16	9	0	0	1	107054	0.5625	1
352.104	C16H19O8N	16	19	8	1	0	0	18698.6	0.5	1.1875
352.112	C16H20O8 13C1	17	20	8	0	0	1	248322	0.470588	1.17647
352.148	C17H24O7 13C1	18	24	7	0	0	1	160499	0.388889	1.33333
352.358	C23H47O1N	23	47	1	1	0	0	10120.1	0.0434783	2.04348
353.015	C14H10O11	14	10	11	0	0	0	114710	0.785714	0.714286
353.034	C15H14O8S	15	14	8	0	1	0	110874	0.533333	0.933333
353.051	C15H14O10	15	14	10	0	0	0	765918	0.666667	0.933333
353.07	C16H18O7S	16	18	7	0	1	0	52896.5	0.4375	1.125
353.088	C16H18O9	16	18	9	0	0	0	1.39203e+06	0.5625	1.125
353.106	C17H22O6S	17	22	6	0	1	0	10592	0.352941	1.29412
353.124	C17H22O8	17	22	8	0	0	0	1.61682e+06	0.470588	1.29412
353.161	C18H26O7	18	26	7	0	0	0	444178	0.388889	1.44444
354.01	C13H9O11N	13	9	11	1	0	0	66908.3	0.846154	0.692308
354.018	C13H10O11 13C1	14	10	11	0	0	1	10278	0.785714	0.714286
354.029	C14H13O8NS	14	13	8	1	1	0	107903	0.571429	0.928571
354.047	C14H13O10N	14	13	10	1	0	0	67538.1	0.714286	0.928571
354.055	C14H14O10 13C1	15	14	10	0	0	1	95273.3	0.666667	0.933333
354.065	C15H17O7NS	15	17	7	1	1	0	23221	0.466667	1.13333
354.083	C15H17O9N	15	17	9	1	0	0	22378.5	0.6	1.13333
354.091	C15H18O9 13C1	16	18	9	0	0	1	209777	0.5625	1.125
354.128	C16H22O8 13C1	17	22	8	0	0	1	286392	0.470588	1.29412
354.164	C17H26O7 13C1	18	26	7	0	0	1	50710.8	0.388889	1.44444
355.01	C17H8O9	17	8	9	0	0	0	6364.2	0.529412	0.470588
355.031	C14H12O11	14	12	11	0	0	0	279858	0.785714	0.857143
355.049	C15H16O8S	15	16	8	0	1	0	39022	0.533333	1.06667
355.067	C15H16O10	15	16	10	0	0	0	944810	0.666667	1.06667
355.082	C19H16O7	19	16	7	0	0	0	36524.9	0.368421	0.842105
355.103	C16H20O9	16	20	9	0	0	0	1.573e+06	0.5625	1.25
355.119	C20H20O6	20	20	6	0	0	0	21400.9	0.3	1
355.14	C17H24O8	17	24	8	0	0	0	820954	0.470588	1.41176
355.176	C18H28O7	18	28	7	0	0	0	72823.4	0.388889	1.55556
356.008	C13H11O9NS	13	11	9	1	1	0	47935.3	0.692308	0.846154
356.016	C13H12O9S 13C1	14	12	9	0	1	1	18378.1	0.642857	0.857143
356.026	C13H11O11N	13	11	11	1	0	0	148993	0.846154	0.846154
356.034	C13H12O11 13C1	14	12	11	0	0	1	32238.7	0.785714	0.857143
356.045	C14H15O8NS	14	15	8	1	1	0	116573	0.571429	1.07143
356.062	C14H15O10N	14	15	10	1	0	0	54315.2	0.714286	1.07143
356.07	C14H16O10 13C1	15	16	10	0	0	1	109616	0.666667	1.06667
356.081	C15H19O7NS	15	19	7	1	1	0	11965.3	0.466667	1.26667
356.099	C15H19O9N	15	19	9	1	0	0	14243.5	0.6	1.26667
356.107	C15H20O9 13C1	16	20	9	0	0	1	251853	0.5625	1.25
356.143	C16H24O8 13C1	17	24	8	0	0	1	119945	0.470588	1.41176
357.01	C13H10O12	13	10	12	0	0	0	10109.7	0.923077	0.769231
357.025	C17H10O9	17	10	9	0	0	0	70382.5	0.529412	0.588235
357.046	C14H14O11	14	14	11	0	0	0	402837	0.785714	1
357.062	C18H14O8	18	14	8	0	0	0	110019	0.444444	0.777778
357.083	C15H18O10	15	18	10	0	0	0	855667	0.666667	1.2
357.098	C19H18O7	19	18	7	0	0	0	129204	0.368421	0.947368
357.119	C16H22O9	16	22	9	0	0	0	770257	0.5625	1.375
357.134	C20H22O6	20	22	6	0	0	0	87739.9	0.3	1.1
357.155	C17H26O8	17	26	8	0	0	0	168767	0.470588	1.52941
357.996	C12H10O10S 13C1	13	10	10	0	1	1	6740.56	0.769231	0.769231
358.005	C12H9O12N	12	9	12	1	0	0	17750.6	1	0.75
358.013	C12H10O12 13C1	13	10	12	0	0	1	28064	0.923077	0.769231
358.024	C13H13O9NS	13	13	9	1	1	0	116382	0.692308	1
358.039	C17H13O6NS	17	13	6	1	1	0	14330.3	0.352941	0.764706
358.042	C13H13O11N	13	13	11	1	0	0	117451	0.846154	1
358.057	C17H13O8N	17	13	8	1	0	0	13145.6	0.470588	0.764706
358.06	C14H17O8NS	14	17	8	1	1	0	41782	0.571429	1.21429
358.068	C14H18O8S 13C1	15	18	8	0	1	1	9676.44	0.533333	1.2
358.078	C14H17O10N	14	17	10	1	0	0	25158.5	0.714286	1.21429
358.086	C14H18O10 13C1	15	18	10	0	0	1	119114	0.666667	1.2
358.097	C15H21O7NS	15	21	7	1	1	0	7733.24	0.466667	1.4
359.004	C16H8O10	16	8	10	0	0	0	25559.1	0.625	0.5
359.023	C17H12O7S	17	12	7	0	1	0	63176.2	0.411765	0.705882
359.041	C17H12O9	17	12	9	0	0	0	228019	0.529412	0.705882
359.062	C14H16O11	14	16	11	0	0	0	249532	0.785714	1.14286
359.077	C18H16O8	18	16	8	0	0	0	297643	0.444444	0.888889
359.098	C15H20O10	15	20	10	0	0	0	364966	0.666667	1.33333
359.114	C19H20O7	19	20	7	0	0	0	298659	0.368421	1.05263
359.135	C16H24O9	16	24	9	0	0	0	134670	0.5625	1.5
359.15	C20H24O6	20	24	6	0	0	0	178478	0.3	1.2
360.021	C12H11O12N	12	11	12	1	0	0	40986	1	0.916667
360.036	C16H11O9N	16	11	9	1	0	0	13310.3	0.5625	0.6875
360.039	C13H15O9NS	13	15	9	1	1	0	67235.4	0.692308	1.15385
360.057	C13H15O11N	13	15	11	1	0	0	40935.2	0.846154	1.15385
360.072	C17H15O8N	17	15	8	1	0	0	14593.1	0.470588	0.882353
360.094	C14H19O10N	14	19	10	1	0	0	9766.21	0.714286	1.35714
360.117	C18H20O7 13C1	19	20	7	0	0	1	10120.8	0.368421	1.05263
361.002	C16H10O8S	16	10	8	0	1	0	14510.8	0.5	0.625
361.02	C16H10O10	16	10	10	0	0	0	212583	0.625	0.625
361.039	C17H14O7S	17	14	7	0	1	0	96649.9	0.411765	0.823529
361.057	C17H14O9	17	14	9	0	0	0	468643	0.529412	0.823529
361.078	C14H18O11	14	18	11	0	0	0	44345.3	0.785714	1.28571
361.093	C18H18O8	18	18	8	0	0	0	520493	0.444444	1
361.114	C15H22O10	15	22	10	0	0	0	40194.6	0.666667	1.46667
361.129	C19H22O7	19	22	7	0	0	0	526530	0.368421	1.15789
361.166	C20H26O6	20	26	6	0	0	0	217158	0.3	1.3
361.982	C11H9O11NS	11	9	11	1	1	0	93462.5	1	0.818182
362.036	C12H13O12N	12	13	12	1	0	0	35869.9	1	1.08333
362.052	C16H13O9N	16	13	9	1	0	0	22711.7	0.5625	0.8125
362.06	C16H14O9 13C1	17	14	9	0	0	1	22533.9	0.529412	0.823529
362.073	C13H17O11N	13	17	11	1	0	0	13938.3	0.846154	1.30769
362.088	C17H17O8N	17	17	8	1	0	0	8802.28	0.470588	1
362.096	C17H18O8 13C1	18	18	8	0	0	1	50192.5	0.444444	1
362.133	C18H22O7 13C1	19	22	7	0	0	1	70585.1	0.368421	1.15789
362.169	C19H26O6 13C1	20	26	6	0	0	1	13991.4	0.3	1.3
362.999	C15H8O11	15	8	11	0	0	0	8445.95	0.733333	0.533333
363.018	C16H12O8S	16	12	8	0	1	0	110586	0.5	0.75
363.036	C16H12O10	16	12	10	0	0	0	551458	0.625	0.75
363.054	C17H16O7S	17	16	7	0	1	0	81335.5	0.411765	0.941176
363.072	C17H16O9	17	16	9	0	0	0	685112	0.529412	0.941176
363.091	C18H20O6S	18	20	6	0	1	0	19450.7	0.333333	1.11111
363.109	C18H20O8	18	20	8	0	0	0	889912	0.444444	1.11111
363.145	C19H24O7	19	24	7	0	0	0	762873	0.368421	1.26316
363.181	C20H28O6	20	28	6	0	0	0	128218	0.3	1.4
364.013	C15H11O8NS	15	11	8	1	1	0	19298.8	0.533333	0.733333
364.031	C15H11O10N	15	11	10	1	0	0	18454.9	0.666667	0.733333
364.039	C15H12O10 13C1	16	12	10	0	0	1	21526.1	0.625	0.75
364.052	C12H15O12N	12	15	12	1	0	0	10422.9	1	1.25
364.067	C16H15O9N	16	15	9	1	0	0	35544.1	0.5625	0.9375
364.076	C16H16O9 13C1	17	16	9	0	0	1	70063.2	0.529412	0.941176
364.104	C17H19O8N	17	19	8	1	0	0	14856.3	0.470588	1.11765
364.112	C17H20O8 13C1	18	20	8	0	0	1	143228	0.444444	1.11111
364.148	C18H24O7 13C1	19	24	7	0	0	1	125841	0.368421	1.26316
365.015	C15H10O11	15	10	11	0	0	0	156707	0.733333	0.666667
365.034	C16H14O8S	16	14	8	0	1	0	154144	0.5	0.875
365.051	C16H14O10	16	14	10	0	0	0	740028	0.625	0.875
365.07	C17H18O7S	17	18	7	0	1	0	50903.4	0.411765	1.05882
365.088	C17H18O9	17	18	9	0	0	0	1.00397e+06	0.529412	1.05882
365.106	C18H22O6S	18	22	6	0	1	0	16921	0.333333	1.22222
365.124	C18H22O8	18	22	8	0	0	0	1.36909e+06	0.444444	1.22222
365.161	C19H26O7	19	26	7	0	0	0	601922	0.368421	1.36842
365.197	C20H30O6	20	30	6	0	0	0	20200.5	0.3	1.5
366.01	C14H9O11N	14	9	11	1	0	0	35043.8	0.785714	0.642857
366.018	C14H10O11 13C1	15	10	11	0	0	1	5544.97	0.733333	0.666667
366.029	C15H13O8NS	15	13	8	1	1	0	55334.4	0.533333	0.866667
366.047	C15H13O10N	15	13	10	1	0	0	32812.7	0.666667	0.866667
366.055	C15H14O10 13C1	16	14	10	0	0	1	64070.9	0.625	0.875
366.068	C12H17O12N	12	17	12	1	0	0	15732.8	1	1.41667
366.083	C16H17O9N	16	17	9	1	0	0	29292.3	0.5625	1.0625
366.091	C16H18O9 13C1	17	18	9	0	0	1	135579	0.529412	1.05882
366.128	C17H22O8 13C1	18	22	8	0	0	1	240631	0.444444	1.22222
366.164	C18H26O7 13C1	19	26	7	0	0	1	84133.9	0.368421	1.36842
367.013	C15H12O9S	15	12	9	0	1	0	29048.2	0.6	0.8
367.031	C15H12O11	15	12	11	0	0	0	384878	0.733333	0.8
367.049	C16H16O8S	16	16	8	0	1	0	60370.1	0.5	1
367.067	C16H16O10	16	16	10	0	0	0	916183	0.625	1
367.086	C17H20O7S	17	20	7	0	1	0	17996.1	0.411765	1.17647
367.103	C17H20O9	17	20	9	0	0	0	1.57628e+06	0.529412	1.17647
367.14	C18H24O8	18	24	8	0	0	0	1.27699e+06	0.444444	1.33333
367.176	C19H28O7	19	28	7	0	0	0	232973	0.368421	1.47368
368.008	C14H11O9NS	14	11	9	1	1	0	32542.2	0.642857	0.785714
368.026	C14H11O11N	14	11	11	1	0	0	106479	0.785714	0.785714
368.034	C14H12O11 13C1	15	12	11	0	0	1	18966.8	0.733333	0.8
368.045	C15H15O8NS	15	15	8	1	1	0	70331.4	0.533333	1
368.062	C15H15O10N	15	15	10	1	0	0	33495.3	0.666667	1
368.07	C15H16O10 13C1	16	16	10	0	0	1	104761	0.625	1
368.083	C12H19O12N	12	19	12	1	0	0	9689.89	1	1.58333
368.099	C16H19O9N	16	19	9	1	0	0	15265.1	0.5625	1.1875
368.107	C16H20O9 13C1	17	20	9	0	0	1	246321	0.529412	1.17647
368.143	C17H24O8 13C1	18	24	8	0	0	1	236029	0.444444	1.33333
368.18	C18H28O7 13C1	19	28	7	0	0	1	8313.93	0.368421	1.47368
369.01	C14H10O12	14	10	12	0	0	0	22024.2	0.857143	0.714286
369.025	C18H10O9	18	10	9	0	0	0	32670	0.5	0.555556
369.046	C15H14O11	15	14	11	0	0	0	568067	0.733333	0.933333
369.062	C19H14O8	19	14	8	0	0	0	35972.4	0.421053	0.736842
369.083	C16H18O10	16	18	10	0	0	0	1.12496e+06	0.625	1.125
369.098	C20H18O7	20	18	7	0	0	0	19198.3	0.35	0.9
369.119	C17H22O9	17	22	9	0	0	0	1.4063e+06	0.529412	1.29412
369.134	C21H22O6	21	22	6	0	0	0	14720.4	0.285714	1.04762
369.155	C18H26O8	18	26	8	0	0	0	498442	0.444444	1.44444
369.192	C19H30O7	19	30	7	0	0	0	13289.3	0.368421	1.57895
370.005	C13H9O12N	13	9	12	1	0	0	22984.6	0.923077	0.692308
370.013	C13H10O12 13C1	14	10	12	0	0	1	18076.7	0.857143	0.714286
370.024	C14H13O9NS	14	13	9	1	1	0	114286	0.642857	0.928571
370.042	C14H13O11N	14	13	11	1	0	0	114690	0.785714	0.928571
370.05	C14H14O11 13C1	15	14	11	0	0	1	68267.6	0.733333	0.933333
370.06	C15H17O8NS	15	17	8	1	1	0	58311	0.533333	1.13333
370.078	C15H17O10N	15	17	10	1	0	0	28294.1	0.666667	1.13333
370.086	C15H18O10 13C1	16	18	10	0	0	1	163837	0.625	1.125
370.122	C16H22O9 13C1	17	22	9	0	0	1	241631	0.529412	1.29412
370.159	C17H26O8 13C1	18	26	8	0	0	1	45372	0.444444	1.44444
371.004	C17H8O10	17	8	10	0	0	0	3186.4	0.588235	0.470588
371.026	C14H12O12	14	12	12	0	0	0	101668	0.857143	0.857143
371.041	C18H12O9	18	12	9	0	0	0	101581	0.5	0.666667
371.062	C15H16O11	15	16	11	0	0	0	597514	0.733333	1.06667
371.077	C19H16O8	19	16	8	0	0	0	105135	0.421053	0.842105
371.098	C16H20O10	16	20	10	0	0	0	927828	0.625	1.25
371.114	C20H20O7	20	20	7	0	0	0	114123	0.35	1
371.135	C17H24O9	17	24	9	0	0	0	558249	0.529412	1.41176
371.15	C21H24O6	21	24	6	0	0	0	57406.5	0.285714	1.14286
371.171	C18H28O8	18	28	8	0	0	0	54309.6	0.444444	1.55556
372.011	C13H12O10S 13C1	14	12	10	0	1	1	26125.6	0.714286	0.857143
372.021	C13H11O12N	13	11	12	1	0	0	68095.1	0.923077	0.846154
372.029	C13H12O12 13C1	14	12	12	0	0	1	36409.9	0.857143	0.857143
372.036	C17H11O9N	17	11	9	1	0	0	10539.4	0.529412	0.647059
372.039	C14H15O9NS	14	15	9	1	1	0	107127	0.642857	1.07143
372.057	C14H15O11N	14	15	11	1	0	0	69604.2	0.785714	1.07143
372.076	C15H19O8NS	15	19	8	1	1	0	14034.2	0.533333	1.26667
372.094	C15H19O10N	15	19	10	1	0	0	10937.4	0.666667	1.26667
372.102	C15H20O10 13C1	16	20	10	0	0	1	145656	0.625	1.25
372.138	C16H24O9 13C1	17	24	9	0	0	1	56101.3	0.529412	1.41176
373.002	C17H10O8S	17	10	8	0	1	0	8386.52	0.470588	0.588235
373.02	C17H10O10	17	10	10	0	0	0	133166	0.588235	0.588235
373.041	C14H14O12	14	14	12	0	0	0	141857	0.857143	1
373.057	C18H14O9	18	14	9	0	0	0	261139	0.5	0.777778
373.078	C15H18O11	15	18	11	0	0	0	338219	0.733333	1.2
373.093	C19H18O8	19	18	8	0	0	0	286575	0.421053	0.947368
373.114	C16H22O10	16	22	10	0	0	0	354488	0.625	1.375
373.129	C20H22O7	20	22	7	0	0	0	270095	0.35	1.1
373.15	C17H26O9	17	26	9	0	0	0	59366.4	0.529412	1.52941
373.166	C21H26O6	21	26	6	0	0	0	83715.5	0.285714	1.2381
374.008	C12H10O13 13C1	13	10	13	0	0	1	15342.4	1	0.769231
374.019	C13H13O10NS	13	13	10	1	1	0	27983.1	0.769231	1
374.036	C13H13O12N	13	13	12	1	0	0	63990.1	0.923077	1
374.052	C17H13O9N	17	13	9	1	0	0	7555.51	0.529412	0.764706
374.055	C14H17O9NS	14	17	9	1	1	0	38716.7	0.642857	1.21429
374.073	C14H17O11N	14	17	11	1	0	0	20076.1	0.785714	1.21429
374.096	C18H18O8 13C1	19	18	8	0	0	1	8088.85	0.421053	0.947368
374.13	C12H25O12N	12	25	12	1	0	0	12360.7	1	2.08333
374.999	C16H8O11	16	8	11	0	0	0	6763.09	0.6875	0.5
375.018	C17H12O8S	17	12	8	0	1	0	72698.5	0.470588	0.705882
375.036	C17H12O10	17	12	10	0	0	0	379812	0.588235	0.705882
375.057	C14H16O12	14	16	12	0	0	0	56493.8	0.857143	1.14286
375.072	C18H16O9	18	16	9	0	0	0	476662	0.5	0.888889
375.093	C15H20O11	15	20	11	0	0	0	79791.1	0.733333	1.33333
375.109	C19H20O8	19	20	8	0	0	0	544609	0.421053	1.05263
375.13	C16H24O10	16	24	10	0	0	0	15395.4	0.625	1.5
375.145	C20H24O7	20	24	7	0	0	0	432468	0.35	1.2
375.181	C21H28O6	21	28	6	0	0	0	72956.4	0.285714	1.33333
376.013	C16H11O8NS	16	11	8	1	1	0	8466.1	0.5	0.6875
376.018	C19H8O8 13C1	20	8	8	0	0	1	7573.45	0.4	0.4
376.031	C16H11O10N	16	11	10	1	0	0	12616.6	0.625	0.6875
376.052	C13H15O12N	13	15	12	1	0	0	30123.5	0.923077	1.15385
376.067	C17H15O9N	17	15	9	1	0	0	31568.7	0.529412	0.882353
376.076	C17H16O9 13C1	18	16	9	0	0	1	29021.5	0.5	0.888889
376.112	C18H20O8 13C1	19	20	8	0	0	1	52604.6	0.421053	1.05263
376.146	C12H27O12N	12	27	12	1	0	0	50364.8	1	2.25
377.015	C16H10O11	16	10	11	0	0	0	157161	0.6875	0.625
377.034	C17H14O8S	17	14	8	0	1	0	135491	0.470588	0.823529
377.051	C17H14O10	17	14	10	0	0	0	650615	0.588235	0.823529
377.07	C18H18O7S	18	18	7	0	1	0	46851.4	0.388889	1
377.088	C18H18O9	18	18	9	0	0	0	688364	0.5	1
377.124	C19H22O8	19	22	8	0	0	0	929641	0.421053	1.15789
377.161	C20H26O7	20	26	7	0	0	0	498307	0.35	1.3
377.197	C21H30O6	21	30	6	0	0	0	15120.2	0.285714	1.42857
378.01	C15H9O11N	15	9	11	1	0	0	9394.12	0.733333	0.6
378.047	C16H13O10N	16	13	10	1	0	0	20376.8	0.625	0.8125
378.055	C16H14O10 13C1	17	14	10	0	0	1	55362.9	0.588235	0.823529
378.083	C17H17O9N	17	17	9	1	0	0	26350.3	0.529412	1
378.091	C17H18O9 13C1	18	18	9	0	0	1	87788.3	0.5	1
378.128	C18H22O8 13C1	19	22	8	0	0	1	162207	0.421053	1.15789
378.164	C19H26O7 13C1	20	26	7	0	0	1	67247.5	0.35	1.3
379.013	C16H12O9S	16	12	9	0	1	0	29773.7	0.5625	0.75
379.031	C16H12O11	16	12	11	0	0	0	450753	0.6875	0.75
379.049	C17H16O8S	17	16	8	0	1	0	113351	0.470588	0.941176
379.067	C17H16O10	17	16	10	0	0	0	766334	0.588235	0.941176
379.086	C18H20O7S	18	20	7	0	1	0	33586.8	0.388889	1.11111
379.103	C18H20O9	18	20	9	0	0	0	1.13347e+06	0.5	1.11111
379.14	C19H24O8	19	24	8	0	0	0	1.20139e+06	0.421053	1.26316
379.176	C20H28O7	20	28	7	0	0	0	311319	0.35	1.4
380.008	C15H11O9NS	15	11	9	1	1	0	18126	0.6	0.733333
380.026	C15H11O11N	15	11	11	1	0	0	59988.9	0.733333	0.733333
380.034	C15H12O11 13C1	16	12	11	0	0	1	29462.4	0.6875	0.75
380.045	C16H15O8NS	16	15	8	1	1	0	30072.8	0.5	0.9375
380.062	C16H15O10N	16	15	10	1	0	0	27867.9	0.625	0.9375
380.07	C16H16O10 13C1	17	16	10	0	0	1	85606.9	0.588235	0.941176
380.099	C17H19O9N	17	19	9	1	0	0	20171.5	0.529412	1.11765
380.107	C17H20O9 13C1	18	20	9	0	0	1	195146	0.5	1.11111
380.143	C18H24O8 13C1	19	24	8	0	0	1	205080	0.421053	1.26316
380.18	C19H28O7 13C1	20	28	7	0	0	1	24854.3	0.35	1.4
381.01	C15H10O12	15	10	12	0	0	0	36532.5	0.8	0.666667
381.029	C16H14O9S	16	14	9	0	1	0	49824.7	0.5625	0.875
381.046	C16H14O11	16	14	11	0	0	0	641392	0.6875	0.875
381.065	C17H18O8S	17	18	8	0	1	0	52921.5	0.470588	1.05882
381.083	C17H18O10	17	18	10	0	0	0	984086	0.588235	1.05882
381.101	C18H22O7S	18	22	7	0	1	0	11760.1	0.388889	1.22222
381.119	C18H22O9	18	22	9	0	0	0	1.51483e+06	0.5	1.22222
381.155	C19H26O8	19	26	8	0	0	0	823918	0.421053	1.36842
381.192	C20H30O7	20	30	7	0	0	0	63449.9	0.35	1.5
382.005	C14H9O12N	14	9	12	1	0	0	11679.8	0.857143	0.642857
382.024	C15H13O9NS	15	13	9	1	1	0	74674	0.6	0.866667
382.042	C15H13O11N	15	13	11	1	0	0	69040.3	0.733333	0.866667
382.05	C15H14O11 13C1	16	14	11	0	0	1	45474.7	0.6875	0.875
382.06	C16H17O8NS	16	17	8	1	1	0	41553.6	0.5	1.0625
382.078	C16H17O10N	16	17	10	1	0	0	33266.7	0.625	1.0625
382.086	C16H18O10 13C1	17	18	10	0	0	1	140225	0.588235	1.05882
382.114	C17H21O9N	17	21	9	1	0	0	12781.6	0.529412	1.23529
382.122	C17H22O9 13C1	18	22	9	0	0	1	258878	0.5	1.22222
382.159	C18H26O8 13C1	19	26	8	0	0	1	146179	0.421053	1.36842
383.026	C15H12O12	15	12	12	0	0	0	208383	0.8	0.8
383.041	C19H12O9	19	12	9	0	0	0	37462.1	0.473684	0.631579
383.062	C16H16O11	16	16	11	0	0	0	747058	0.6875	1
383.077	C20H16O8	20	16	8	0	0	0	23926.7	0.4	0.8
383.098	C17H20O10	17	20	10	0	0	0	1.25894e+06	0.588235	1.17647
383.114	C21H20O7	21	20	7	0	0	0	18523.6	0.333333	0.952381
383.135	C18H24O9	18	24	9	0	0	0	1.14964e+06	0.5	1.33333
383.15	C22H24O6	22	24	6	0	0	0	14023.2	0.272727	1.09091
383.171	C19H28O8	19	28	8	0	0	0	298146	0.421053	1.47368
384.003	C14H11O10NS	14	11	10	1	1	0	11415.5	0.714286	0.785714
384.011	C14H12O10S 13C1	15	12	10	0	1	1	6461.25	0.666667	0.8
384.021	C14H11O12N	14	11	12	1	0	0	83131.4	0.857143	0.785714
384.029	C14H12O12 13C1	15	12	12	0	0	1	21447.7	0.8	0.8
384.039	C15H15O9NS	15	15	9	1	1	0	96154.6	0.6	1
384.057	C15H15O11N	15	15	11	1	0	0	73986.4	0.733333	1
384.076	C16H19O8NS	16	19	8	1	1	0	18950.9	0.5	1.1875
384.094	C16H19O10N	16	19	10	1	0	0	14795.3	0.625	1.1875
384.138	C17H24O9 13C1	18	24	9	0	0	1	179451	0.5	1.33333
384.174	C18H28O8 13C1	19	28	8	0	0	1	16512.5	0.421053	1.47368
385.005	C14H10O13	14	10	13	0	0	0	15098.4	0.928571	0.714286
385.02	C18H10O10	18	10	10	0	0	0	31930.4	0.555556	0.555556
385.041	C15H14O12	15	14	12	0	0	0	331434	0.8	0.933333
385.057	C19H14O9	19	14	9	0	0	0	101726	0.473684	0.736842
385.078	C16H18O11	16	18	11	0	0	0	719619	0.6875	1.125
385.093	C20H18O8	20	18	8	0	0	0	92520.9	0.4	0.9
385.114	C17H22O10	17	22	10	0	0	0	906967	0.588235	1.29412
385.129	C21H22O7	21	22	7	0	0	0	86662.1	0.333333	1.04762
385.15	C18H26O9	18	26	9	0	0	0	364532	0.5	1.44444
385.166	C22H26O6	22	26	6	0	0	0	23540.3	0.272727	1.18182
385.187	C19H30O8	19	30	8	0	0	0	8241.64	0.421053	1.57895
386.008	C13H10O13 13C1	14	10	13	0	0	1	11829.5	0.928571	0.714286
386.019	C14H13O10NS	14	13	10	1	1	0	52610.4	0.714286	0.928571
386.036	C14H13O12N	14	13	12	1	0	0	104845	0.857143	0.928571
386.052	C18H13O9N	18	13	9	1	0	0	9130.74	0.5	0.722222
386.055	C15H17O9NS	15	17	9	1	1	0	58579	0.6	1.13333
386.073	C15H17O11N	15	17	11	1	0	0	25218.1	0.733333	1.13333
386.092	C16H21O8NS	16	21	8	1	1	0	10438.9	0.5	1.3125
386.999	C17H8O11	17	8	11	0	0	0	2498.51	0.647059	0.470588
387.018	C18H12O8S	18	12	8	0	1	0	40485.7	0.444444	0.666667
387.036	C18H12O10	18	12	10	0	0	0	213619	0.555556	0.666667
387.057	C15H16O12	15	16	12	0	0	0	274355	0.8	1.06667
387.072	C19H16O9	19	16	9	0	0	0	258318	0.473684	0.842105
387.093	C16H20O11	16	20	11	0	0	0	390314	0.6875	1.25
387.109	C20H20O8	20	20	8	0	0	0	252929	0.4	1
387.13	C17H24O10	17	24	10	0	0	0	286079	0.588235	1.41176
387.145	C21H24O7	21	24	7	0	0	0	209258	0.333333	1.14286
387.166	C18H28O9	18	28	9	0	0	0	19818.2	0.5	1.55556
387.181	C22H28O6	22	28	6	0	0	0	45894.6	0.272727	1.27273
388.006	C13H12O11S 13C1	14	12	11	0	1	1	17841.4	0.785714	0.857143
388.016	C13H11O13N	13	11	13	1	0	0	20063.9	1	0.846154
388.024	C13H12O13 13C1	14	12	13	0	0	1	67139.7	0.928571	0.857143
388.034	C14H15O10NS	14	15	10	1	1	0	46921.2	0.714286	1.07143
388.052	C14H15O12N	14	15	12	1	0	0	50934.3	0.857143	1.07143
388.067	C18H15O9N	18	15	9	1	0	0	8457.46	0.5	0.833333
388.112	C19H20O8 13C1	20	20	8	0	0	1	19357.3	0.4	1
388.148	C20H24O7 13C1	21	24	7	0	0	1	9725.17	0.333333	1.14286
389.015	C17H10O11	17	10	11	0	0	0	141093	0.647059	0.588235
389.034	C18H14O8S	18	14	8	0	1	0	85476.1	0.444444	0.777778
389.051	C18H14O10	18	14	10	0	0	0	446006	0.555556	0.777778
389.073	C15H18O12	15	18	12	0	0	0	81467.1	0.8	1.2
389.088	C19H18O9	19	18	9	0	0	0	457342	0.473684	0.947368
389.109	C16H22O11	16	22	11	0	0	0	64993.8	0.6875	1.375
389.124	C20H22O8	20	22	8	0	0	0	477891	0.4	1.1
389.145	C17H26O10	17	26	10	0	0	0	10900.9	0.588235	1.52941
389.161	C21H26O7	21	26	7	0	0	0	287904	0.333333	1.2381
389.197	C22H30O6	22	30	6	0	0	0	17710.8	0.272727	1.36364
390.014	C13H13O11NS	13	13	11	1	1	0	9012.86	0.846154	1
390.031	C13H13O13N	13	13	13	1	0	0	28494.7	1	1
390.047	C17H13O10N	17	13	10	1	0	0	15444.9	0.588235	0.764706
390.055	C17H14O10 13C1	18	14	10	0	0	1	22012.3	0.555556	0.777778
390.068	C14H17O12N	14	17	12	1	0	0	19841.6	0.857143	1.21429
390.083	C18H17O9N	18	17	9	1	0	0	15684.2	0.5	0.944444
390.091	C18H18O9 13C1	19	18	9	0	0	1	27803.4	0.473684	0.947368
390.128	C19H22O8 13C1	20	22	8	0	0	1	53187	0.4	1.1
390.164	C20H26O7 13C1	21	26	7	0	0	1	24156	0.333333	1.2381
391.013	C17H12O9S	17	12	9	0	1	0	36372.4	0.529412	0.705882
391.031	C17H12O11	17	12	11	0	0	0	417690	0.647059	0.705882
391.049	C18H16O8S	18	16	8	0	1	0	107721	0.444444	0.888889
391.067	C18H16O10	18	16	10	0	0	0	627733	0.555556	0.888889
391.086	C19H20O7S	19	20	7	0	1	0	26627.5	0.368421	1.05263
391.103	C19H20O9	19	20	9	0	0	0	740700	0.473684	1.05263
391.14	C20H24O8	20	24	8	0	0	0	770016	0.4	1.2
391.176	C21H28O7	21	28	7	0	0	0	275270	0.333333	1.33333
392.008	C16H11O9NS	16	11	9	1	1	0	10624.1	0.5625	0.6875
392.026	C16H11O11N	16	11	11	1	0	0	17644	0.6875	0.6875
392.034	C16H12O11 13C1	17	12	11	0	0	1	9759.19	0.647059	0.705882
392.047	C13H15O13N	13	15	13	1	0	0	14329.6	1	1.15385
392.062	C17H15O10N	17	15	10	1	0	0	22126.8	0.588235	0.882353
392.07	C17H16O10 13C1	18	16	10	0	0	1	54083.3	0.555556	0.888889
392.099	C18H19O9N	18	19	9	1	0	0	16833.6	0.5	1.05556
392.107	C18H20O9 13C1	19	20	9	0	0	1	101078	0.473684	1.05263
392.143	C19H24O8 13C1	20	24	8	0	0	1	131401	0.4	1.2
392.18	C20H28O7 13C1	21	28	7	0	0	1	14981.8	0.333333	1.33333
393.01	C16H10O12	16	10	12	0	0	0	60430.8	0.75	0.625
393.029	C17H14O9S	17	14	9	0	1	0	95986.1	0.529412	0.823529
393.046	C17H14O11	17	14	11	0	0	0	667324	0.647059	0.823529
393.065	C18H18O8S	18	18	8	0	1	0	64756.2	0.444444	1
393.083	C18H18O10	18	18	10	0	0	0	771376	0.555556	1
393.101	C19H22O7S	19	22	7	0	1	0	12684.3	0.368421	1.15789
393.119	C19H22O9	19	22	9	0	0	0	1.16483e+06	0.473684	1.15789
393.155	C20H26O8	20	26	8	0	0	0	806492	0.4	1.3
393.192	C21H30O7	21	30	7	0	0	0	118734	0.333333	1.42857
394.005	C15H9O12N	15	9	12	1	0	0	10804.1	0.8	0.6
394.024	C16H13O9NS	16	13	9	1	1	0	49960.1	0.5625	0.8125
394.042	C16H13O11N	16	13	11	1	0	0	51097.3	0.6875	0.8125
394.05	C16H14O11 13C1	17	14	11	0	0	1	51306.9	0.647059	0.823529
394.063	C13H17O13N	13	17	13	1	0	0	15546.7	1	1.30769
394.078	C17H17O10N	17	17	10	1	0	0	30167.5	0.588235	1
394.086	C17H18O10 13C1	18	18	10	0	0	1	102643	0.555556	1
394.114	C18H21O9N	18	21	9	1	0	0	15362.8	0.5	1.16667
394.122	C18H22O9 13C1	19	22	9	0	0	1	203663	0.473684	1.15789
394.159	C19H26O8 13C1	20	26	8	0	0	1	155025	0.4	1.3
395.026	C16H12O12	16	12	12	0	0	0	265084	0.75	0.75
395.044	C17H16O9S	17	16	9	0	1	0	72246.4	0.529412	0.941176
395.062	C17H16O11	17	16	11	0	0	0	731636	0.647059	0.941176
395.081	C18H20O8S	18	20	8	0	1	0	33541.5	0.444444	1.11111
395.098	C18H20O10	18	20	10	0	0	0	1.09399e+06	0.555556	1.11111
395.135	C19H24O9	19	24	9	0	0	0	1.35186e+06	0.473684	1.26316
395.171	C20H28O8	20	28	8	0	0	0	456746	0.4	1.4
396.003	C15H11O10NS	15	11	10	1	1	0	6572.49	0.666667	0.733333
396.021	C15H11O12N	15	11	12	1	0	0	55389.9	0.8	0.733333
396.029	C15H12O12 13C1	16	12	12	0	0	1	12779	0.75	0.75
396.039	C16H15O9NS	16	15	9	1	1	0	66865.2	0.5625	0.9375
396.057	C16H15O11N	16	15	11	1	0	0	45486	0.6875	0.9375
396.065	C16H16O11 13C1	17	16	11	0	0	1	66288.9	0.647059	0.941176
396.078	C13H19O13N	13	19	13	1	0	0	13103.4	1	1.46154
396.094	C17H19O10N	17	19	10	1	0	0	25365.5	0.588235	1.11765
396.102	C17H20O10 13C1	18	20	10	0	0	1	182541	0.555556	1.11111
396.138	C18H24O9 13C1	19	24	9	0	0	1	253708	0.473684	1.26316
396.174	C19H28O8 13C1	20	28	8	0	0	1	69162.3	0.4	1.4
397.005	C15H10O13	15	10	13	0	0	0	5991.75	0.866667	0.666667
397.02	C19H10O10	19	10	10	0	0	0	10547	0.526316	0.526316
397.041	C16H14O12	16	14	12	0	0	0	435979	0.75	0.875
397.057	C20H14O9	20	14	9	0	0	0	34728.5	0.45	0.7
397.078	C17H18O11	17	18	11	0	0	0	801347	0.647059	1.05882
397.093	C21H18O8	21	18	8	0	0	0	20121	0.380952	0.857143
397.114	C18H22O10	18	22	10	0	0	0	1.23839e+06	0.555556	1.22222
397.129	C22H22O7	22	22	7	0	0	0	14486.2	0.318182	1
397.15	C19H26O9	19	26	9	0	0	0	779947	0.473684	1.36842
397.166	C23H26O6	23	26	6	0	0	0	7348.1	0.26087	1.13043
397.187	C20H30O8	20	30	8	0	0	0	107613	0.4	1.5
398.008	C14H10O13 13C1	15	10	13	0	0	1	6541.37	0.866667	0.666667
398.019	C15H13O10NS	15	13	10	1	1	0	60493.5	0.666667	0.866667
398.036	C15H13O12N	15	13	12	1	0	0	100368	0.8	0.866667
398.052	C19H13O9N	19	13	9	1	0	0	11900.1	0.473684	0.684211
398.055	C16H17O9NS	16	17	9	1	1	0	73346.9	0.5625	1.0625
398.073	C16H17O11N	16	17	11	1	0	0	26461.6	0.6875	1.0625
398.081	C16H18O11 13C1	17	18	11	0	0	1	103757	0.647059	1.05882
398.094	C13H21O13N	13	21	13	1	0	0	8652.68	1	1.61538
398.109	C17H21O10N	17	21	10	1	0	0	11164.2	0.588235	1.23529
398.117	C17H22O10 13C1	18	22	10	0	0	1	219706	0.555556	1.22222
398.154	C18H26O9 13C1	19	26	9	0	0	1	138874	0.473684	1.36842
399.021	C15H12O13	15	12	13	0	0	0	58827.7	0.866667	0.8
399.036	C19H12O10	19	12	10	0	0	0	96046.5	0.526316	0.631579
399.057	C16H16O12	16	16	12	0	0	0	476565	0.75	1
399.072	C20H16O9	20	16	9	0	0	0	125683	0.45	0.8
399.093	C17H20O11	17	20	11	0	0	0	760979	0.647059	1.17647
399.109	C21H20O8	21	20	8	0	0	0	95851.6	0.380952	0.952381
399.13	C18H24O10	18	24	10	0	0	0	764395	0.555556	1.33333
399.145	C22H24O7	22	24	7	0	0	0	66958.1	0.318182	1.09091
399.166	C19H28O9	19	28	9	0	0	0	220487	0.473684	1.47368
399.181	C23H28O6	23	28	6	0	0	0	10605.7	0.26087	1.21739
400.006	C14H12O11S 13C1	15	12	11	0	1	1	19066	0.733333	0.8
400.016	C14H11O13N	14	11	13	1	0	0	25164.9	0.928571	0.785714
400.024	C14H12O13 13C1	15	12	13	0	0	1	38538.3	0.866667	0.8
400.034	C15H15O10NS	15	15	10	1	1	0	79038.7	0.666667	1
400.052	C15H15O12N	15	15	12	1	0	0	72105.6	0.8	1
400.067	C19H15O9N	19	15	9	1	0	0	13573.2	0.473684	0.789474
400.071	C16H19O9NS	16	19	9	1	1	0	17982.1	0.5625	1.1875
400.089	C16H19O11N	16	19	11	1	0	0	14303.2	0.6875	1.1875
400.097	C16H20O11 13C1	17	20	11	0	0	1	110330	0.647059	1.17647
400.11	C13H23O13N	13	23	13	1	0	0	7523.52	1	1.76923
400.133	C17H24O10 13C1	18	24	10	0	0	1	118436	0.555556	1.33333
400.169	C18H28O9 13C1	19	28	9	0	0	1	19493.1	0.473684	1.47368
401.015	C18H10O11	18	10	11	0	0	0	73658.6	0.611111	0.555556
401.036	C15H14O13	15	14	13	0	0	0	113836	0.866667	0.933333
401.051	C19H14O10	19	14	10	0	0	0	220543	0.526316	0.736842
401.073	C16H18O12	16	18	12	0	0	0	354388	0.75	1.125
401.088	C20H18O9	20	18	9	0	0	0	231195	0.45	0.9
401.109	C17H22O11	17	22	11	0	0	0	387768	0.647059	1.29412
401.124	C21H22O8	21	22	8	0	0	0	229536	0.380952	1.04762
401.145	C18H26O10	18	26	10	0	0	0	182815	0.555556	1.44444
401.161	C22H26O7	22	26	7	0	0	0	171529	0.318182	1.18182
401.197	C23H30O6	23	30	6	0	0	0	11815.3	0.26087	1.30435
402.003	C13H10O14 13C1	14	10	14	0	0	1	7610.45	1	0.714286
402.031	C14H13O13N	14	13	13	1	0	0	44122.6	0.928571	0.928571
402.047	C18H13O10N	18	13	10	1	0	0	16034	0.555556	0.722222
402.05	C15H17O10NS	15	17	10	1	1	0	33409.9	0.666667	1.13333
402.068	C15H17O12N	15	17	12	1	0	0	30218	0.8	1.13333
402.083	C19H17O9N	19	17	9	1	0	0	12931.6	0.473684	0.894737
402.091	C19H18O9 13C1	20	18	9	0	0	1	7739.95	0.45	0.9
402.125	C13H25O13N	13	25	13	1	0	0	16066.1	1	1.92308
402.149	C17H26O10 13C1	18	26	10	0	0	1	7398.1	0.555556	1.44444
403.013	C18H12O9S	18	12	9	0	1	0	21582.7	0.5	0.666667
403.031	C18H12O11	18	12	11	0	0	0	285063	0.611111	0.666667
403.052	C15H16O13	15	16	13	0	0	0	92943.6	0.866667	1.06667
403.067	C19H16O10	19	16	10	0	0	0	397281	0.526316	0.842105
403.088	C16H20O12	16	20	12	0	0	0	118326	0.75	1.25
403.103	C20H20O9	20	20	9	0	0	0	418609	0.45	1
403.125	C17H24O11	17	24	11	0	0	0	75355.3	0.647059	1.41176
403.14	C21H24O8	21	24	8	0	0	0	425804	0.380952	1.14286
403.176	C22H28O7	22	28	7	0	0	0	203134	0.318182	1.27273
404.019	C13H12O14 13C1	14	12	14	0	0	1	44002.5	1	0.857143
404.047	C14H15O13N	14	15	13	1	0	0	25568.5	0.928571	1.07143
404.062	C18H15O10N	18	15	10	1	0	0	21460	0.555556	0.833333
404.07	C18H16O10 13C1	19	16	10	0	0	1	27220.4	0.526316	0.842105
404.083	C15H19O12N	15	19	12	1	0	0	7129.11	0.8	1.26667
404.099	C19H19O9N	19	19	9	1	0	0	10176	0.473684	1
404.107	C19H20O9 13C1	20	20	9	0	0	1	43844.8	0.45	1
404.141	C13H27O13N	13	27	13	1	0	0	50106.8	1	2.07692
404.18	C21H28O7 13C1	22	28	7	0	0	1	11076.2	0.318182	1.27273
405.01	C17H10O12	17	10	12	0	0	0	62735.7	0.705882	0.588235
405.029	C18H14O9S	18	14	9	0	1	0	86429.4	0.5	0.777778
405.046	C18H14O11	18	14	11	0	0	0	538749	0.611111	0.777778
405.065	C19H18O8S	19	18	8	0	1	0	54576	0.421053	0.947368
405.083	C19H18O10	19	18	10	0	0	0	567892	0.526316	0.947368
405.101	C20H22O7S	20	22	7	0	1	0	12265.1	0.35	1.1
405.119	C20H22O9	20	22	9	0	0	0	684971	0.45	1.1
405.155	C21H26O8	21	26	8	0	0	0	591451	0.380952	1.2381
405.192	C22H30O7	22	30	7	0	0	0	138586	0.318182	1.36364
406.005	C16H9O12N	16	9	12	1	0	0	7999.56	0.75	0.5625
406.024	C17H13O9NS	17	13	9	1	1	0	14731.3	0.529412	0.764706
406.042	C17H13O11N	17	13	11	1	0	0	29525.3	0.647059	0.764706
406.05	C17H14O11 13C1	18	14	11	0	0	1	31172.7	0.611111	0.777778
406.063	C14H17O13N	14	17	13	1	0	0	10619.2	0.928571	1.21429
406.078	C18H17O10N	18	17	10	1	0	0	24820.1	0.555556	0.944444
406.086	C18H18O10 13C1	19	18	10	0	0	1	50567.7	0.526316	0.947368
406.122	C19H22O9 13C1	20	22	9	0	0	1	100639	0.45	1.1
406.157	C13H29O13N	13	29	13	1	0	0	109002	1	2.23077
406.369	C26H49O2N	26	49	2	1	0	0	7484.14	0.0769231	1.88462
407.026	C17H12O12	17	12	12	0	0	0	280603	0.705882	0.705882
407.044	C18H16O9S	18	16	9	0	1	0	108902	0.5	0.888889
407.062	C18H16O11	18	16	11	0	0	0	708240	0.611111	0.888889
407.081	C19H20O8S	19	20	8	0	1	0	36964.6	0.421053	1.05263
407.098	C19H20O10	19	20	10	0	0	0	791170	0.526316	1.05263
407.117	C20H24O7S	20	24	7	0	1	0	12306.3	0.35	1.2
407.135	C20H24O9	20	24	9	0	0	0	1.05276e+06	0.45	1.2
407.171	C21H28O8	21	28	8	0	0	0	502249	0.380952	1.33333
407.208	C22H32O7	22	32	7	0	0	0	29624.5	0.318182	1.45455
408.003	C16H11O10NS	16	11	10	1	1	0	9902.03	0.625	0.6875
408.021	C16H11O12N	16	11	12	1	0	0	37235.5	0.75	0.6875
408.039	C17H15O9NS	17	15	9	1	1	0	29590.1	0.529412	0.882353
408.057	C17H15O11N	17	15	11	1	0	0	25695.4	0.647059	0.882353
408.065	C17H16O11 13C1	18	16	11	0	0	1	65213.7	0.611111	0.888889
408.078	C14H19O13N	14	19	13	1	0	0	10421.6	0.928571	1.35714
408.094	C18H19O10N	18	19	10	1	0	0	24134.5	0.555556	1.05556
408.102	C18H20O10 13C1	19	20	10	0	0	1	103802	0.526316	1.05263
408.13	C19H23O9N	19	23	9	1	0	0	8666.91	0.473684	1.21053
408.138	C19H24O9 13C1	20	24	9	0	0	1	203610	0.45	1.2
408.174	C20H28O8 13C1	21	28	8	0	0	1	66092.8	0.380952	1.33333
409.005	C16H10O13	16	10	13	0	0	0	8521.2	0.8125	0.625
409.023	C17H14O10S	17	14	10	0	1	0	25293.7	0.588235	0.823529
409.041	C17H14O12	17	14	12	0	0	0	498372	0.705882	0.823529
409.06	C18H18O9S	18	18	9	0	1	0	65670.1	0.5	1
409.078	C18H18O11	18	18	11	0	0	0	721961	0.611111	1
409.093	C22H18O8	22	18	8	0	0	0	14647.3	0.363636	0.818182
409.114	C19H22O10	19	22	10	0	0	0	1.15736e+06	0.526316	1.15789
409.15	C20H26O9	20	26	9	0	0	0	986888	0.45	1.3
409.187	C21H30O8	21	30	8	0	0	0	215040	0.380952	1.42857
410	C15H9O13N	15	9	13	1	0	0	6797.98	0.866667	0.6
410.019	C16H13O10NS	16	13	10	1	1	0	46208.3	0.625	0.8125
410.036	C16H13O12N	16	13	12	1	0	0	83225.8	0.75	0.8125
410.055	C17H17O9NS	17	17	9	1	1	0	34782.3	0.529412	1
410.073	C17H17O11N	17	17	11	1	0	0	32833.7	0.647059	1
410.081	C17H18O11 13C1	18	18	11	0	0	1	87105.3	0.611111	1
410.109	C18H21O10N	18	21	10	1	0	0	20232	0.555556	1.16667
410.117	C18H22O10 13C1	19	22	10	0	0	1	203601	0.526316	1.15789
410.19	C20H30O8 13C1	21	30	8	0	0	1	13160.6	0.380952	1.42857
411.021	C16H12O13	16	12	13	0	0	0	99457.2	0.8125	0.75
411.036	C20H12O10	20	12	10	0	0	0	50349.1	0.5	0.6
411.057	C17H16O12	17	16	12	0	0	0	571196	0.705882	0.941176
411.072	C21H16O9	21	16	9	0	0	0	27633	0.428571	0.761905
411.093	C18H20O11	18	20	11	0	0	0	873497	0.611111	1.11111
411.109	C22H20O8	22	20	8	0	0	0	12135.4	0.363636	0.909091
411.13	C19H24O10	19	24	10	0	0	0	1.11161e+06	0.526316	1.26316
411.145	C23H24O7	23	24	7	0	0	0	11926.9	0.304348	1.04348
411.166	C20H28O9	20	28	9	0	0	0	475729	0.45	1.4
411.202	C21H32O8	21	32	8	0	0	0	21148.6	0.380952	1.52381
412.016	C15H11O13N	15	11	13	1	0	0	32980.6	0.866667	0.733333
412.024	C15H12O13 13C1	16	12	13	0	0	1	19954.3	0.8125	0.75
412.034	C16H15O10NS	16	15	10	1	1	0	74506.2	0.625	0.9375
412.052	C16H15O12N	16	15	12	1	0	0	54518.1	0.75	0.9375
412.071	C17H19O9NS	17	19	9	1	1	0	21706.5	0.529412	1.11765
412.089	C17H19O11N	17	19	11	1	0	0	24237.5	0.647059	1.11765
412.133	C18H24O10 13C1	19	24	10	0	0	1	204750	0.526316	1.26316
412.169	C19H28O9 13C1	20	28	9	0	0	1	56899	0.45	1.4
413.015	C19H10O11	19	10	11	0	0	0	37218	0.578947	0.526316
413.036	C16H14O13	16	14	13	0	0	0	200318	0.8125	0.875
413.051	C20H14O10	20	14	10	0	0	0	104570	0.5	0.7
413.073	C17H18O12	17	18	12	0	0	0	564989	0.705882	1.05882
413.088	C21H18O9	21	18	9	0	0	0	80723.6	0.428571	0.857143
413.109	C18H22O11	18	22	11	0	0	0	788947	0.611111	1.22222
413.124	C22H22O8	22	22	8	0	0	0	80993.8	0.363636	1
413.145	C19H26O10	19	26	10	0	0	0	565180	0.526316	1.36842
413.161	C23H26O7	23	26	7	0	0	0	38685.3	0.304348	1.13043
413.182	C20H30O9	20	30	9	0	0	0	93899.4	0.45	1.5
414.014	C15H13O11NS	15	13	11	1	1	0	14220.3	0.733333	0.866667
414.031	C15H13O13N	15	13	13	1	0	0	57473.9	0.866667	0.866667
414.047	C19H13O10N	19	13	10	1	0	0	10488.4	0.526316	0.684211
414.05	C16H17O10NS	16	17	10	1	1	0	49610.3	0.625	1.0625
414.068	C16H17O12N	16	17	12	1	0	0	26806.5	0.75	1.0625
414.086	C17H21O9NS	17	21	9	1	1	0	7992.44	0.529412	1.23529
414.104	C17H21O11N	17	21	11	1	0	0	8693.59	0.647059	1.23529
415.013	C19H12O9S	19	12	9	0	1	0	21770.4	0.473684	0.631579
415.031	C19H12O11	19	12	11	0	0	0	158535	0.578947	0.631579
415.052	C16H16O13	16	16	13	0	0	0	232989	0.8125	1
415.067	C20H16O10	20	16	10	0	0	0	207578	0.5	0.8
415.088	C17H20O12	17	20	12	0	0	0	369756	0.705882	1.17647
415.103	C21H20O9	21	20	9	0	0	0	198734	0.428571	0.952381
415.125	C18H24O11	18	24	11	0	0	0	366484	0.611111	1.33333
415.14	C22H24O8	22	24	8	0	0	0	212864	0.363636	1.09091
415.161	C19H28O10	19	28	10	0	0	0	124931	0.526316	1.47368
415.176	C23H28O7	23	28	7	0	0	0	91574.9	0.304348	1.21739
416.019	C14H12O14 13C1	15	12	14	0	0	1	30838.4	0.933333	0.8
416.029	C15H15O11NS	15	15	11	1	1	0	28237.3	0.733333	1
416.047	C15H15O13N	15	15	13	1	0	0	28832.8	0.866667	1
416.062	C19H15O10N	19	15	10	1	0	0	13900.2	0.526316	0.789474
416.066	C16H19O10NS	16	19	10	1	1	0	24007.6	0.625	1.1875
416.107	C20H20O9 13C1	21	20	9	0	0	1	9449.72	0.428571	0.952381
416.143	C21H24O8 13C1	22	24	8	0	0	1	13369.8	0.363636	1.09091
417.01	C18H10O12	18	10	12	0	0	0	48463.1	0.666667	0.555556
417.029	C19H14O9S	19	14	9	0	1	0	75777.2	0.473684	0.736842
417.046	C19H14O11	19	14	11	0	0	0	364650	0.578947	0.736842
417.067	C16H18O13	16	18	13	0	0	0	108109	0.8125	1.125
417.083	C20H18O10	20	18	10	0	0	0	380157	0.5	0.9
417.104	C17H22O12	17	22	12	0	0	0	125811	0.705882	1.29412
417.119	C21H22O9	21	22	9	0	0	0	399143	0.428571	1.04762
417.14	C18H26O11	18	26	11	0	0	0	33112.5	0.611111	1.44444
417.155	C22H26O8	22	26	8	0	0	0	366993	0.363636	1.18182
417.192	C23H30O7	23	30	7	0	0	0	104372	0.304348	1.30435
418.026	C14H13O14N	14	13	14	1	0	0	11306	1	0.928571
418.05	C18H14O11 13C1	19	14	11	0	0	1	16528.5	0.578947	0.736842
418.063	C15H17O13N	15	17	13	1	0	0	13884.2	0.866667	1.13333
418.078	C19H17O10N	19	17	10	1	0	0	11255.4	0.526316	0.894737
418.086	C19H18O10 13C1	20	18	10	0	0	1	20614.7	0.5	0.9
418.122	C20H22O9 13C1	21	22	9	0	0	1	34909.2	0.428571	1.04762
418.159	C21H26O8 13C1	22	26	8	0	0	1	35294.3	0.363636	1.18182
419.004	C21H8O10	21	8	10	0	0	0	7042.43	0.47619	0.380952
419.026	C18H12O12	18	12	12	0	0	0	282282	0.666667	0.666667
419.044	C19H16O9S	19	16	9	0	1	0	80683.4	0.473684	0.842105
419.062	C19H16O11	19	16	11	0	0	0	556552	0.578947	0.842105
419.081	C20H20O8S	20	20	8	0	1	0	34575.8	0.4	1
419.098	C20H20O10	20	20	10	0	0	0	515046	0.5	1
419.135	C21H24O9	21	24	9	0	0	0	649308	0.428571	1.14286
419.171	C22H28O8	22	28	8	0	0	0	421299	0.363636	1.27273
419.208	C23H32O7	23	32	7	0	0	0	41439.9	0.304348	1.3913
420.021	C17H11O12N	17	11	12	1	0	0	10779.8	0.705882	0.647059
420.042	C14H15O14N	14	15	14	1	0	0	11340.9	1	1.07143
420.057	C18H15O11N	18	15	11	1	0	0	16627.2	0.611111	0.833333
420.065	C18H16O11 13C1	19	16	11	0	0	1	49198.1	0.578947	0.842105
420.078	C15H19O13N	15	19	13	1	0	0	7342.24	0.866667	1.26667
420.094	C19H19O10N	19	19	10	1	0	0	13229.7	0.526316	1
420.102	C19H20O10 13C1	20	20	10	0	0	1	48523.8	0.5	1
420.174	C21H28O8 13C1	22	28	8	0	0	1	57257.7	0.363636	1.27273
421.005	C17H10O13	17	10	13	0	0	0	10211.5	0.764706	0.588235
421.023	C18H14O10S	18	14	10	0	1	0	33409.4	0.555556	0.777778
421.041	C18H14O12	18	14	12	0	0	0	533956	0.666667	0.777778
421.06	C19H18O9S	19	18	9	0	1	0	76313.6	0.473684	0.947368
421.078	C19H18O11	19	18	11	0	0	0	621565	0.578947	0.947368
421.096	C20H22O8S	20	22	8	0	1	0	19831.1	0.4	1.1
421.114	C20H22O10	20	22	10	0	0	0	787706	0.5	1.1
421.15	C21H26O9	21	26	9	0	0	0	834049	0.428571	1.2381
421.187	C22H30O8	22	30	8	0	0	0	314039	0.363636	1.36364
422.019	C17H13O10NS	17	13	10	1	1	0	24282.7	0.588235	0.764706
422.036	C17H13O12N	17	13	12	1	0	0	28355.5	0.705882	0.764706
422.045	C17H14O12 13C1	18	14	12	0	0	1	25090.2	0.666667	0.777778
422.058	C14H17O14N	14	17	14	1	0	0	11970	1	1.21429
422.073	C18H17O11N	18	17	11	1	0	0	22297.1	0.611111	0.944444
422.109	C19H21O10N	19	21	10	1	0	0	12488.4	0.526316	1.10526
422.19	C21H30O8 13C1	22	30	8	0	0	1	33391.7	0.363636	1.36364
423.021	C17H12O13	17	12	13	0	0	0	119878	0.764706	0.705882
423.036	C21H12O10	21	12	10	0	0	0	44930.3	0.47619	0.571429
423.057	C18H16O12	18	16	12	0	0	0	604214	0.666667	0.888889
423.076	C19H20O9S	19	20	9	0	1	0	34592.9	0.473684	1.05263
423.093	C19H20O11	19	20	11	0	0	0	731677	0.578947	1.05263
423.13	C20H24O10	20	24	10	0	0	0	1.07572e+06	0.5	1.2
423.166	C21H28O9	21	28	9	0	0	0	617378	0.428571	1.33333
423.202	C22H32O8	22	32	8	0	0	0	98253.1	0.363636	1.45455
424.016	C16H11O13N	16	11	13	1	0	0	15784.7	0.8125	0.6875
424.034	C17H15O10NS	17	15	10	1	1	0	50510.2	0.588235	0.882353
424.052	C17H15O12N	17	15	12	1	0	0	42366.6	0.705882	0.882353
424.073	C14H19O14N	14	19	14	1	0	0	22351.2	1	1.35714
424.089	C18H19O11N	18	19	11	1	0	0	23708.5	0.611111	1.05556
425.015	C20H10O11	20	10	11	0	0	0	10347.9	0.55	0.5
425.036	C17H14O13	17	14	13	0	0	0	269203	0.764706	0.823529
425.051	C21H14O10	21	14	10	0	0	0	47785.6	0.47619	0.666667
425.073	C18H18O12	18	18	12	0	0	0	586920	0.666667	1
425.088	C22H18O9	22	18	9	0	0	0	27793.1	0.409091	0.818182
425.109	C19H22O11	19	22	11	0	0	0	866460	0.578947	1.15789
425.124	C23H22O8	23	22	8	0	0	0	16430.3	0.347826	0.956522
425.145	C20H26O10	20	26	10	0	0	0	906064	0.5	1.3
425.161	C24H26O7	24	26	7	0	0	0	10326.6	0.291667	1.08333
425.182	C21H30O9	21	30	9	0	0	0	255938	0.428571	1.42857
426.014	C16H13O11NS	16	13	11	1	1	0	8852.93	0.6875	0.8125
426.031	C16H13O13N	16	13	13	1	0	0	61380.6	0.8125	0.8125
426.05	C17H17O10NS	17	17	10	1	1	0	57252.4	0.588235	1
426.068	C17H17O12N	17	17	12	1	0	0	27422.1	0.705882	1
426.089	C14H21O14N	14	21	14	1	0	0	13964.7	1	1.5
426.104	C18H21O11N	18	21	11	1	0	0	14282.8	0.611111	1.16667
426.185	C20H30O9 13C1	21	30	9	0	0	1	12473.8	0.428571	1.42857
427.015	C16H12O14	16	12	14	0	0	0	19229.7	0.875	0.75
427.031	C20H12O11	20	12	11	0	0	0	78964	0.55	0.6
427.052	C17H16O13	17	16	13	0	0	0	351106	0.764706	0.941176
427.067	C21H16O10	21	16	10	0	0	0	95918.8	0.47619	0.761905
427.088	C18H20O12	18	20	12	0	0	0	541945	0.666667	1.11111
427.103	C22H20O9	22	20	9	0	0	0	72210.7	0.409091	0.909091
427.125	C19H24O11	19	24	11	0	0	0	695996	0.578947	1.26316
427.14	C23H24O8	23	24	8	0	0	0	66234.1	0.347826	1.04348
427.161	C20H28O10	20	28	10	0	0	0	378229	0.5	1.4
427.176	C24H28O7	24	28	7	0	0	0	12468.7	0.291667	1.16667
427.197	C21H32O9	21	32	9	0	0	0	22888.3	0.428571	1.52381
428.011	C15H11O14N	15	11	14	1	0	0	12341.9	0.933333	0.733333
428.019	C15H12O14 13C1	16	12	14	0	0	1	11911.6	0.875	0.75
428.029	C16H15O11NS	16	15	11	1	1	0	30037.9	0.6875	0.9375
428.047	C16H15O13N	16	15	13	1	0	0	54367.6	0.8125	0.9375
428.062	C20H15O10N	20	15	10	1	0	0	10542.8	0.5	0.75
428.066	C17H19O10NS	17	19	10	1	1	0	29172.2	0.588235	1.11765
428.083	C17H19O12N	17	19	12	1	0	0	19376.8	0.705882	1.11765
428.105	C14H23O14N	14	23	14	1	0	0	7984.59	1	1.64286
428.128	C18H24O11 13C1	19	24	11	0	0	1	106992	0.578947	1.26316
428.164	C19H28O10 13C1	20	28	10	0	0	1	34483.8	0.5	1.4
429.01	C19H10O12	19	10	12	0	0	0	29683.7	0.631579	0.526316
429.031	C16H14O14	16	14	14	0	0	0	61654.3	0.875	0.875
429.046	C20H14O11	20	14	11	0	0	0	220494	0.55	0.7
429.067	C17H18O13	17	18	13	0	0	0	286650	0.764706	1.05882
429.083	C21H18O10	21	18	10	0	0	0	193831	0.47619	0.857143
429.104	C18H22O12	18	22	12	0	0	0	364138	0.666667	1.22222
429.119	C22H22O9	22	22	9	0	0	0	214129	0.409091	1
429.14	C19H26O11	19	26	11	0	0	0	299763	0.578947	1.36842
429.155	C23H26O8	23	26	8	0	0	0	156807	0.347826	1.13043
429.177	C20H30O10	20	30	10	0	0	0	41690.4	0.5	1.5
429.192	C24H30O7	24	30	7	0	0	0	37944.6	0.291667	1.25
430.026	C15H13O14N	15	13	14	1	0	0	13672.4	0.933333	0.866667
430.045	C16H17O11NS	16	17	11	1	1	0	20162.9	0.6875	1.0625
430.063	C16H17O13N	16	17	13	1	0	0	25638.6	0.8125	1.0625
430.078	C20H17O10N	20	17	10	1	0	0	14003.1	0.5	0.85
430.12	C14H25O14N	14	25	14	1	0	0	15094.5	1	1.78571
430.144	C18H26O11 13C1	19	26	11	0	0	1	18808.8	0.578947	1.36842
431.008	C19H12O10S	19	12	10	0	1	0	7453.66	0.526316	0.631579
431.026	C19H12O12	19	12	12	0	0	0	202834	0.631579	0.631579
431.044	C20H16O9S	20	16	9	0	1	0	78723.7	0.45	0.8
431.062	C20H16O11	20	16	11	0	0	0	365064	0.55	0.8
431.083	C17H20O13	17	20	13	0	0	0	126723	0.764706	1.17647
431.098	C21H20O10	21	20	10	0	0	0	335289	0.47619	0.952381
431.119	C18H24O12	18	24	12	0	0	0	99866.8	0.666667	1.33333
431.135	C22H24O9	22	24	9	0	0	0	371822	0.409091	1.09091
431.156	C19H28O11	19	28	11	0	0	0	30479.1	0.578947	1.47368
431.171	C23H28O8	23	28	8	0	0	0	241476	0.347826	1.21739
431.208	C24H32O7	24	32	7	0	0	0	33304.6	0.291667	1.33333
432.014	C14H12O15 13C1	15	12	15	0	0	1	9870.45	1	0.8
432.021	C18H11O12N	18	11	12	1	0	0	6521.58	0.666667	0.611111
432.042	C15H15O14N	15	15	14	1	0	0	26852.5	0.933333	1
432.065	C19H16O11 13C1	20	16	11	0	0	1	17295.1	0.55	0.8
432.078	C16H19O13N	16	19	13	1	0	0	8299.02	0.8125	1.1875
432.094	C20H19O10N	20	19	10	1	0	0	6868.31	0.5	0.95
432.102	C20H20O10 13C1	21	20	10	0	0	1	16098	0.47619	0.952381
432.136	C14H27O14N	14	27	14	1	0	0	40077.3	1	1.92857
432.174	C22H28O8 13C1	23	28	8	0	0	1	17463.6	0.347826	1.21739
433.005	C18H10O13	18	10	13	0	0	0	11831.2	0.722222	0.555556
433.023	C19H14O10S	19	14	10	0	1	0	48078.4	0.526316	0.736842
433.041	C19H14O12	19	14	12	0	0	0	458673	0.631579	0.736842
433.06	C20H18O9S	20	18	9	0	1	0	56992.4	0.45	0.9
433.078	C20H18O11	20	18	11	0	0	0	463662	0.55	0.9
433.096	C21H22O8S	21	22	8	0	1	0	23245.5	0.380952	1.04762
433.114	C21H22O10	21	22	10	0	0	0	506206	0.47619	1.04762
433.15	C22H26O9	22	26	9	0	0	0	586669	0.409091	1.18182
433.187	C23H30O8	23	30	8	0	0	0	264982	0.347826	1.30435
434.019	C18H13O10NS	18	13	10	1	1	0	10458.1	0.555556	0.722222
434.036	C18H13O12N	18	13	12	1	0	0	12589.1	0.666667	0.722222
434.045	C18H14O12 13C1	19	14	12	0	0	1	19623.6	0.631579	0.736842
434.058	C15H17O14N	15	17	14	1	0	0	21157.9	0.933333	1.13333
434.073	C19H17O11N	19	17	11	1	0	0	15392	0.578947	0.894737
434.081	C19H18O11 13C1	20	18	11	0	0	1	40901.4	0.55	0.9
434.117	C20H22O10 13C1	21	22	10	0	0	1	69792.8	0.47619	1.04762
434.152	C14H29O14N	14	29	14	1	0	0	82865.2	1	2.07143
434.19	C22H30O8 13C1	23	30	8	0	0	1	22533.2	0.347826	1.30435
435.021	C18H12O13	18	12	13	0	0	0	147989	0.722222	0.666667
435.036	C22H12O10	22	12	10	0	0	0	53739	0.454545	0.545455
435.057	C19H16O12	19	16	12	0	0	0	602923	0.631579	0.842105
435.076	C20H20O9S	20	20	9	0	1	0	39701.4	0.45	1
435.093	C20H20O11	20	20	11	0	0	0	543601	0.55	1
435.112	C21H24O8S	21	24	8	0	1	0	7284.88	0.380952	1.14286
435.13	C21H24O10	21	24	10	0	0	0	786429	0.47619	1.14286
435.166	C22H28O9	22	28	9	0	0	0	625565	0.409091	1.27273
435.202	C23H32O8	23	32	8	0	0	0	141786	0.347826	1.3913
436.016	C17H11O13N	17	11	13	1	0	0	8670.96	0.764706	0.647059
436.034	C18H15O10NS	18	15	10	1	1	0	28263.6	0.555556	0.833333
436.052	C18H15O12N	18	15	12	1	0	0	24570.3	0.666667	0.833333
436.073	C15H19O14N	15	19	14	1	0	0	7789.47	0.933333	1.26667
436.089	C19H19O11N	19	19	11	1	0	0	18520.4	0.578947	1
436.097	C19H20O11 13C1	20	20	11	0	0	1	65392.8	0.55	1
436.133	C20H24O10 13C1	21	24	10	0	0	1	134177	0.47619	1.14286
436.167	C14H31O14N	14	31	14	1	0	0	111959	1	2.21429
437.015	C21H10O11	21	10	11	0	0	0	11942.8	0.52381	0.47619
437.036	C18H14O13	18	14	13	0	0	0	334947	0.722222	0.777778
437.051	C22H14O10	22	14	10	0	0	0	49280.4	0.454545	0.636364
437.073	C19H18O12	19	18	12	0	0	0	564721	0.631579	0.947368
437.088	C23H18O9	23	18	9	0	0	0	18018.6	0.391304	0.782609
437.109	C20H22O11	20	22	11	0	0	0	743845	0.55	1.1
437.145	C21H26O10	21	26	10	0	0	0	887800	0.47619	1.2381
437.182	C22H30O9	22	30	9	0	0	0	390811	0.409091	1.36364
437.218	C23H34O8	23	34	8	0	0	0	13261.3	0.347826	1.47826
438.014	C17H13O11NS	17	13	11	1	1	0	16175.5	0.647059	0.764706
438.031	C17H13O13N	17	13	13	1	0	0	30627.1	0.764706	0.764706
438.05	C18H17O10NS	18	17	10	1	1	0	49479.8	0.555556	0.944444
438.068	C18H17O12N	18	17	12	1	0	0	18069.2	0.666667	0.944444
438.089	C15H21O14N	15	21	14	1	0	0	11247.9	0.933333	1.4
438.104	C19H21O11N	19	21	11	1	0	0	11136.7	0.578947	1.10526
438.112	C19H22O11 13C1	20	22	11	0	0	1	114793	0.55	1.1
438.185	C21H30O9 13C1	22	30	9	0	0	1	44280.7	0.409091	1.36364
439.015	C17H12O14	17	12	14	0	0	0	28252	0.823529	0.705882
439.031	C21H12O11	21	12	11	0	0	0	39212.4	0.52381	0.571429
439.052	C18H16O13	18	16	13	0	0	0	421557	0.722222	0.888889
439.067	C22H16O10	22	16	10	0	0	0	47238.1	0.454545	0.727273
439.088	C19H20O12	19	20	12	0	0	0	559095	0.631579	1.05263
439.103	C23H20O9	23	20	9	0	0	0	16459.3	0.391304	0.869565
439.125	C20H24O11	20	24	11	0	0	0	838728	0.55	1.2
439.14	C24H24O8	24	24	8	0	0	0	10098.6	0.333333	1
439.161	C21H28O10	21	28	10	0	0	0	609160	0.47619	1.33333
439.197	C22H32O9	22	32	9	0	0	0	115097	0.409091	1.45455
440.019	C16H12O14 13C1	17	12	14	0	0	1	10910.1	0.823529	0.705882
440.029	C17H15O11NS	17	15	11	1	1	0	38376.6	0.647059	0.882353
440.047	C17H15O13N	17	15	13	1	0	0	58413.3	0.764706	0.882353
440.062	C21H15O10N	21	15	10	1	0	0	7977.33	0.47619	0.714286
440.066	C18H19O10NS	18	19	10	1	1	0	26842.4	0.555556	1.05556
440.083	C18H19O12N	18	19	12	1	0	0	12866.4	0.666667	1.05556
440.164	C20H28O10 13C1	21	28	10	0	0	1	106019	0.47619	1.33333
441.01	C20H10O12	20	10	12	0	0	0	13530.8	0.6	0.5
441.031	C17H14O14	17	14	14	0	0	0	104347	0.823529	0.823529
441.046	C21H14O11	21	14	11	0	0	0	113486	0.52381	0.666667
441.067	C18H18O13	18	18	13	0	0	0	388724	0.722222	1
441.083	C22H18O10	22	18	10	0	0	0	88980.8	0.454545	0.818182
441.104	C19H22O12	19	22	12	0	0	0	557990	0.631579	1.15789
441.119	C23H22O9	23	22	9	0	0	0	63777.6	0.391304	0.956522
441.14	C20H26O11	20	26	11	0	0	0	581593	0.55	1.3
441.155	C24H26O8	24	26	8	0	0	0	44056.2	0.333333	1.08333
441.177	C21H30O10	21	30	10	0	0	0	216732	0.47619	1.42857
442.026	C16H13O14N	16	13	14	1	0	0	20263.1	0.875	0.8125
442.045	C17H17O11NS	17	17	11	1	1	0	44424.6	0.647059	1
442.063	C17H17O13N	17	17	13	1	0	0	23898.8	0.764706	1
442.078	C21H17O10N	21	17	10	1	0	0	7464.01	0.47619	0.809524
442.081	C18H21O10NS	18	21	10	1	1	0	11949.1	0.555556	1.16667
442.099	C18H21O12N	18	21	12	1	0	0	13327.7	0.666667	1.16667
442.144	C19H26O11 13C1	20	26	11	0	0	1	93598.8	0.55	1.3
442.18	C20H30O10 13C1	21	30	10	0	0	1	13970.6	0.47619	1.42857
443.026	C20H12O12	20	12	12	0	0	0	129525	0.6	0.6
443.047	C17H16O14	17	16	14	0	0	0	159725	0.823529	0.941176
443.062	C21H16O11	21	16	11	0	0	0	225655	0.52381	0.761905
443.083	C18H20O13	18	20	13	0	0	0	286124	0.722222	1.11111
443.098	C22H20O10	22	20	10	0	0	0	187965	0.454545	0.909091
443.119	C19H24O12	19	24	12	0	0	0	362417	0.631579	1.26316
443.135	C23H24O9	23	24	9	0	0	0	159242	0.391304	1.04348
443.156	C20H28O11	20	28	11	0	0	0	207913	0.55	1.4
443.171	C24H28O8	24	28	8	0	0	0	110843	0.333333	1.16667
443.208	C25H32O7	25	32	7	0	0	0	14119.8	0.28	1.28
444.014	C15H12O15 13C1	16	12	15	0	0	1	14104.4	0.9375	0.75
444.042	C16H15O14N	16	15	14	1	0	0	27977.3	0.875	0.9375
444.061	C17H19O11NS	17	19	11	1	1	0	16414	0.647059	1.11765
444.078	C17H19O13N	17	19	13	1	0	0	11093.5	0.764706	1.11765
445.005	C19H10O13	19	10	13	0	0	0	13775.8	0.684211	0.526316
445.023	C20H14O10S	20	14	10	0	1	0	29123.4	0.5	0.7
445.041	C20H14O12	20	14	12	0	0	0	281718	0.6	0.7
445.062	C17H18O14	17	18	14	0	0	0	114214	0.823529	1.05882
445.078	C21H18O11	21	18	11	0	0	0	314642	0.52381	0.857143
445.099	C18H22O13	18	22	13	0	0	0	128126	0.722222	1.22222
445.114	C22H22O10	22	22	10	0	0	0	301719	0.454545	1
445.135	C19H26O12	19	26	12	0	0	0	103226	0.631579	1.36842
445.15	C23H26O9	23	26	9	0	0	0	317763	0.391304	1.13043
445.187	C24H30O8	24	30	8	0	0	0	165995	0.333333	1.25
446.021	C15H13O15N	15	13	15	1	0	0	10169.2	1	0.866667
446.036	C19H13O12N	19	13	12	1	0	0	14620.9	0.631579	0.684211
446.058	C16H17O14N	16	17	14	1	0	0	22705.2	0.875	1.0625
446.073	C20H17O11N	20	17	11	1	0	0	10763.2	0.55	0.85
446.081	C20H18O11 13C1	21	18	11	0	0	1	17330.4	0.52381	0.857143
446.117	C21H22O10 13C1	22	22	10	0	0	1	24695.5	0.454545	1
446.19	C23H30O8 13C1	24	30	8	0	0	1	7794.31	0.333333	1.25
447.021	C19H12O13	19	12	13	0	0	0	133450	0.684211	0.631579
447.039	C20H16O10S	20	16	10	0	1	0	61136.9	0.5	0.8
447.057	C20H16O12	20	16	12	0	0	0	463119	0.6	0.8
447.076	C21H20O9S	21	20	9	0	1	0	36586.6	0.428571	0.952381
447.093	C21H20O11	21	20	11	0	0	0	401021	0.52381	0.952381
447.114	C18H24O13	18	24	13	0	0	0	13794.5	0.722222	1.33333
447.13	C22H24O10	22	24	10	0	0	0	509115	0.454545	1.09091
447.166	C23H28O9	23	28	9	0	0	0	421110	0.391304	1.21739
447.202	C24H32O8	24	32	8	0	0	0	141208	0.333333	1.33333
448.037	C15H15O15N	15	15	15	1	0	0	14608.9	1	1
448.052	C19H15O12N	19	15	12	1	0	0	13545.6	0.631579	0.789474
448.073	C16H19O14N	16	19	14	1	0	0	12476.9	0.875	1.1875
448.089	C20H19O11N	20	19	11	1	0	0	8820.67	0.55	0.95
448.133	C21H24O10 13C1	22	24	10	0	0	1	64855.7	0.454545	1.09091
449.015	C22H10O11	22	10	11	0	0	0	10984	0.5	0.454545
449.036	C19H14O13	19	14	13	0	0	0	324809	0.684211	0.736842
449.051	C23H14O10	23	14	10	0	0	0	51299	0.434783	0.608696
449.073	C20H18O12	20	18	12	0	0	0	526932	0.6	0.9
[truncated: 1,450 more rows]

## Sheet: SRFA_LC
ionMass	molecularFormula	C	H	O	S	N	Cl	RT (min)	SRFA_DOMstd_NEG_50ppm_intensity	O/C	H/C	group	ProteoSAFeClusterLink	MetFragScore	MetFragSMILES	MetFragID	FusionScore	FusionSMILES	FusionID	ConsensusScore	ConsensusSMILES	ConsensusID	1st NAP	MF_NAP
221.045	C11H10O5	11	10	5	0	0	0	3.182	386858	0.454545	0.909091	CHO	https://gnps.ucsd.edu/ProteoSAFe/result.jsp?task=a0c938d79ded4a569832f2e43e3d4131&view=view_all_clusters_withID&show=true#%7B%22main.cluster%20index_lowerinput%22%3A%22533%22%2C%22main.cluster%20index_upperinput%22%3A%22533%22%7D	1.0000000,0.9751067,0.9641691,0.9635740,0.9185583	c12C(=O)O[C@@H](Cc2ccc(c1O)C(=O)O)C,c12c(c(ccc1O)C(=O)O)C[C@H](OC2=O)C,c12c(c(cc(c1OC)C)C(=O)O)COC2=O,c12C(=O)O[C@@H](c1c(cc(c2OC)C)C=O)O,c12c(C(=O)C[C@@H](O2)C)cc(cc1O)C(=O)O	SN00262122,SN00325430,SN00313986,SN00315521,SN00370160				1,0.976,0.955,0.954,0.941	c12C(=O)O[C@@H](Cc2ccc(c1O)C(=O)O)C,c12c(c(ccc1O)C(=O)O)C[C@H](OC2=O)C,c12c(c(cc(c1OC)C)C(=O)O)COC2=O,c12C(=O)O[C@@H](c1c(cc(c2OC)C)C=O)O,c12c(cc(c(c(=O)c1O)O)O)C=C(OC2)C	SN00262122,SN00325430,SN00313986,SN00315521,SN00354294	c12C(=O)O[C@@H](Cc2ccc(c1O)C(=O)O)C	C11H10O5
295.118	C15H20O6	15	20	6	0	0	0	2.861	808100	0.4	1.33333	CHO	https://gnps.ucsd.edu/ProteoSAFe/result.jsp?task=a0c938d79ded4a569832f2e43e3d4131&view=view_all_clusters_withID&show=true#%7B%22main.cluster%20index_lowerinput%22%3A%221119%22%2C%22main.cluster%20index_upperinput%22%3A%221119%22%7D	1.0000000,0.9622385,0.9552464,0.9529750,0.9376024	C1(=C[C@H]2[C@@H](C[C@]1(OO)C)OC(=O)C2=C)[C@H](CCC(=O)O)C,[C@H]12[C@H]([C@](C(=O)O2)(CO)O)[C@H](CC(=C)[C@H]2[C@@H]1[C@@H](C(=O)C2)C)O,[C@H]1([C@H]([C@@H]([C@@H]([C@@H](CC(=O)O1)O)OCC)O)O)c1ccccc1,[C@@H]12[C@@](C(=O)O[C@@H]1[C@@H]([C@H]([C@H]1[C@](C2)(C(=O)C=C1)C)C)O)(O)CO,[C@]123[C@H](C(C[C@@H]([C@@H]2O)O)(C)C)CC=C([C@@H]1[C@H](OC3=O)O)C=O	SN00241731,SN00265289,SN00250313,SN00245030,SN00356074				1,0.512,0.502,0.479,0.458	COC[C@@H](COC(=O)/C=C/c1ccc(c(c1)OC)O)OC,c12C(=O)O[C@H](Cc2cc(c(c1O)OC)OC)C[C@@H](O)CC,CCC[C@@H](C[C@@H]1Cc2cc(c(c(c2C(=O)O1)O)O)OC)O,Cc1c(cc2c(c1OC)COC2=O)OC[C@H](C(C)(C)O)O,[C@@H]1([C@@H]([C@H]([C@H](C[C@@H]1O)C)O)O)OC(=O)c1c(cccc1C)O	SN00163278,SN00275252,CHEBI:70151,SN00019931,SN00229668	COC[C@@H](COC(=O)/C=C/c1ccc(c(c1)OC)O)OC	C15H20O6
207.03	C10H8O5	10	8	5	0	0	0	1.654	161682	0.5	0.8	CHO	https://gnps.ucsd.edu/ProteoSAFe/result.jsp?task=a0c938d79ded4a569832f2e43e3d4131&view=view_all_clusters_withID&show=true#%7B%22main.cluster%20index_lowerinput%22%3A%22424%22%2C%22main.cluster%20index_upperinput%22%3A%22424%22%7D	1.0000000,0.9730000,0.9720278,0.9512066,0.9057442	c12c([C@@H](OC1=O)CC(=O)O)cccc2O,COc1cc2ccc(=O)oc2c(c1O)O,c1cc(ccc1CC(C(=O)[O-])C(=O)[O-])O,COC1=C(O)C=C2C=CC(=O)OC2=C1O,OC(=O)CC(=O)C1=CC2=C(OCO2)C=C1	SN00345737,CHEBI:5169,SN00002935,HMDB0130546,HMDB0129376				1,0.969,0.954,0.949,0.909	c1cc(ccc1CC(C(=O)[O-])C(=O)[O-])O,COc1cc2ccc(=O)oc2c(c1O)O,c12c([C@@H](OC1=O)CC(=O)O)cccc2O,COC1=C(O)C=C2C=CC(=O)OC2=C1O,C=C(C(=O)O)Oc1cccc(c1)C(=O)O	SN00002935,CHEBI:5169,SN00345737,HMDB0130546,CHEBI:77107	c1cc(ccc1CC(C(=O)[O-])C(=O)[O-])O	C10H8O5
131.071	C6H12O3	6	12	3	0	0	0	1.925	12310927	0.5	2	CHO	https://gnps.ucsd.edu/ProteoSAFe/result.jsp?task=a0c938d79ded4a569832f2e43e3d4131&view=view_all_clusters_withID&show=true#%7B%22main.cluster%20index_lowerinput%22%3A%2260%22%2C%22main.cluster%20index_upperinput%22%3A%2260%22%7D	1.0000000,0.9933028,0.9603824,0.9569075,0.9562374	[H]OC(=O)C([H])(O[H])C([H])([H])C([H])([H])C([H])([H])C([H])([H])[H],CCC(C(C)O)C(=O)O,[H]OC(=O)[C@]([H])(O[H])[C@]([H])(C([H])([H])[H])C([H])([H])C([H])([H])[H],C(=O)([C@](O)(CC)C)OC,CC[C@H]([C@H](C)C(=O)O)O	FDB022860,CHEBI:131354,FDB022107,SN00280557,CHEBI:55434				1,0.987,0.981,0.917,0.911	CC[C@H]([C@H](C)C(=O)O)O,C(C(=O)O)[C@](O)(CC)C,[C@H](C(C)C)(CC(=O)O)O,CCC(C(C)O)C(=O)O,CCOC(=O)CC(C)O	CHEBI:55434,SN00293471,SN00275487,CHEBI:131354,FDB020148	CC[C@H]([C@H](C)C(=O)O)O	C6H12O3
265.107	C14H18O5	14	18	5	0	0	0	3.103	493697	0.357143	1.28571	CHO	https://gnps.ucsd.edu/ProteoSAFe/result.jsp?task=a0c938d79ded4a569832f2e43e3d4131&view=view_all_clusters_withID&show=true#%7B%22main.cluster%20index_lowerinput%22%3A%22908%22%2C%22main.cluster%20index_upperinput%22%3A%22908%22%7D	1.0000000,0.9954818,0.9820799,0.9736671,0.9714333	CC(CO)=CCC1=C(O)C=CC(CC(O)C(O)=O)=C1,c12c(c(cc(c1)O)O)C(=O)O[C@@H](C[C@H](CCC2)O)C,CC1(C)OC1CC1=C(O)C=CC(CC(O)C(O)=O)=C1,COc1cc(/C(C)=C/C(C)CC(=O)O)oc(=O)c1C,CC(C)=CCC1=C(O)C(O)=CC(CC(O)C(O)=O)=C1	HMDB0133195,SN00302846,HMDB0133197,CCMSLIB00004713227,HMDB0133198				1,0.741,0.687,0.661,0.642	c12c(c(cc(c1)O)O)C(=O)O[C@@H](C[C@H](CCC2)O)C,c12c([C@H]([C@@](C1=O)(O)C)O)cc(c(c2C)CCO)CO,c12C(=O)O[C@](Cc1c(c(c(c2OC)C)OC)C)(O)C,c12c([C@H]([C@@H](C1=O)CO)O)cc(c(c2C)CCO)CO,[C@@]1(/C(=C\C(=O)O)/CC[C@H](C1)C(=C)C(=O)O)(C(=O)C)C	SN00302846,SN00373705,SN00379264,SN00384673,SN00399104	c12c(c(cc(c1)O)O)C(=O)O[C@@H](C[C@H](CCC2)O)C	C14H18O5
233.081	C13H14O4	13	14	4	0	0	0	4.214	209745	0.307692	1.07692	CHO	https://gnps.ucsd.edu/ProteoSAFe/result.jsp?task=a0c938d79ded4a569832f2e43e3d4131&view=view_all_clusters_withID&show=true#%7B%22main.cluster%20index_lowerinput%22%3A%22639%22%2C%22main.cluster%20index_upperinput%22%3A%22639%22%7D	1.0000000,0.9987838,0.9848933,0.9829224,0.9749936	CC(=O)C[C@@H](c1cccc2c1CCOC2=O)O,Cc1cc(cc2c1cc(oc2=O)C[C@@H](C)O)O,c12c(cc(c(c1)OC)C(=O)O)C=CC(O2)(C)C,CCCCc1cc(=O)oc2c1ccc(c2O)O,CCCc1c(c2c(cc(cc2oc1=O)O)O)C	CHEBI:69298,SN00028803,SN00348535,SN00064049,SN00075146				1,0.949,0.898,0.853,0.84	COC(=O)C1=CC2=C(OC(C2O)C(C)=C)C=C1,c12c(O[C@H]([C@@H]1O)C(=C)C)cc(c(c2)C(=O)C)O,c12c([C@@H]([C@H](O2)C(=C)C)O)ccc(c1C(=O)C)O,CC1(CC(=O)c2cc(ccc2O1)C(=O)OC)C,[C@H]12[C@@H](C[C@@H](C3=CC(=O)O[C@@H]3C2)C)OC(=O)C1=C	FDB011108,SN00253868,SN00345055,SN00143583,SN00238724	COC(=O)C1=CC2=C(OC(C2O)C(C)=C)C=C1	C13H14O4
265.071	C13H14O6	13	14	6	0	0	0	4.074	107808	0.461538	1.07692	CHO	https://gnps.ucsd.edu/ProteoSAFe/result.jsp?task=a0c938d79ded4a569832f2e43e3d4131&view=view_all_clusters_withID&show=true#%7B%22main.cluster%20index_lowerinput%22%3A%22906%22%2C%22main.cluster%20index_upperinput%22%3A%22906%22%7D	1.0000000,0.9883744,0.9468036,0.9336155,0.9052997	c12c(O[C@@H](C[C@H]2OC)C(=O)O)ccc(c1O)C(=O)C,c1(/C(=C/[C@@H]2OC(=O)[C@@H](C2)O)/C)cc(cc(=O)o1)OC,c12c(c(c(c(c1C)O)C(=O)O)O)C(=O)O[C@@H]([C@H]2C)C,c1(c(c(ccc1O)C(=O)C)O)[C@@H]1OC(=O)[C@H](C1)OC,c12c(c(=O)oc(c1)C[C@H](CO)O)c(cc(c2)OC)O	SN00368579,SN00275128,SN00382499,SN00230826,SN00311507				1,0.971,0.951,0.66,0.643	c12c(c(cc(c2)OC)O)oc(=O)c(c1)C[C@@H](CO)O,c1(/C(=C/[C@@H]2OC(=O)[C@@H](C2)O)/C)cc(cc(=O)o1)OC,c12c(c(c(c(c1OC)OC)OC)OC)ccc(=O)o2,c12c(O[C@@H](C[C@H]2OC)C(=O)O)ccc(c1O)C(=O)C,c12c(c(c(c(c1C)O)C(=O)O)O)C(=O)O[C@@H]([C@H]2C)C	SN00238038,SN00275128,SN00237833,SN00368579,SN00382499	c12c(c(cc(c2)OC)O)oc(=O)c(c1)C[C@@H](CO)O	C13H14O6
237.076	C12H14O5	12	14	5	0	0	0	4.208	2.66582e+06	0.416667	1.16667	CHO	https://gnps.ucsd.edu/ProteoSAFe/result.jsp?task=a0c938d79ded4a569832f2e43e3d4131&view=view_all_clusters_withID&show=true#%7B%22main.cluster%20index_lowerinput%22%3A%22689%22%2C%22main.cluster%20index_upperinput%22%3A%22689%22%7D	1.0000000,0.9792734,0.9702238,0.9626896,0.9539661	c12c([C@@H]([C@@H]([C@H](O1)C)O)O)c(=O)oc(c2)/C=C/C,c12c(OC([C@H]([C@@H]1O)O)(C)C)ccc(c2)C(=O)O,c12C(=O)O[C@@H](Cc2cc(c(c1O)CO)O)CC,c12c(c(c(c(c1C)O)C)O)C(=O)O[C@@](C2)(O)C,C12=C(C(=O)[C@@H]3[C@H]([C@@H]1O)O3)C[C@H](OC2=O)CCC	SN00345728,SN00338281,SN00241938,SN00307500,SN00319617				1,0.988,0.954,0.807,0.696	c12C(=O)O[C@@H](Cc2cc(c(c1O)CO)O)CC,c12c(c(c(c(c1OC)C)O)COC)COC2=O,c12c(c(c(c(c1C)O)C)O)C(=O)O[C@@](C2)(O)C,c12c([C@@H](OC2=O)CC)cc(c(c1O)OC)OC,c12c(cc(c(c1O)OC)OC)C[C@H](OC2=O)C	SN00241938,SN00333598,SN00307500,SN00262514,SN00227510	c12C(=O)O[C@@H](Cc2cc(c(c1O)CO)O)CC	C12H14O5
223.024	C10H8O6	10	8	6	0	0	0	1.548	108814	0.6	0.8	CHO	https://gnps.ucsd.edu/ProteoSAFe/result.jsp?task=a0c938d79ded4a569832f2e43e3d4131&view=view_all_clusters_withID&show=true#%7B%22main.cluster%20index_lowerinput%22%3A%22555%22%2C%22main.cluster%20index_upperinput%22%3A%22555%22%7D	1.0000000,0.9988304,0.9618443,0.8532244,0.8371778	C=C(C(=O)[O-])OC1C=CC=C(C1O)C(=O)[O-],C=C(C(=O)[O-])O[C@@H]1C=C(C=C[C@H]1O)C(=O)[O-],C1=C[C@@](C=C[C@H]1O)(CC(=O)C(=O)[O-])C(=O)[O-],c12c([C@@H](OC1=O)CC(=O)O)cc(cc2O)O,OC(=O)C(=C)OC1=C(O)C=CC(=C1)C(O)=O	DB02793,CHEBI:29748,CHEBI:29934,SN00351516,FDB015187				1,0.962,0.954,0.951,0.928	c1(c(C(=O)C(=O)C)cc(cc1O)O)C(=O)O,OC(=O)C(=C)OC1=C(O)C=CC(=C1)C(O)=O,c12c(C(=O)O[C@H]2OC)cc(c(c1O)C=O)O,c1(c(cc(c(c1O)C=O)O)C(=O)OC)C=O,C=C(C(=O)[O-])O[C@@H]1C=C(C=C[C@H]1O)C(=O)[O-]	SN00293155,FDB015187,SN00296664,SN00382790,CHEBI:29748	c1(c(C(=O)C(=O)C)cc(cc1O)O)C(=O)O	C10H8O6
181.05	C9H10O4	9	10	4	0	0	0	3.373	1516255	0.444444	1.11111	CHO	https://gnps.ucsd.edu/ProteoSAFe/result.jsp?task=a0c938d79ded4a569832f2e43e3d4131&view=view_all_clusters_withID&show=true#%7B%22main.cluster%20index_lowerinput%22%3A%22286%22%2C%22main.cluster%20index_upperinput%22%3A%22286%22%7D	1.0000000,0.9816284,0.9728612,0.9724041,0.9629888	COC(=O)C[C@@]1(C=CC(=O)C=C1)O,c1(oc(=O)cc(c1)CC)C(=O)OC,[C@@]12([C@@](O2)(C(=O)C(=C)[C@@H]1C(=O)O)C)C,C1=C[C@@H](CC=C1CC(=O)C(=O)O)O,C1=C[C@@H](CC/C/1=C\C(=O)C(=O)O)O	SN00002274,SN00380736,SN00227223,CHEBI:85344,CHEBI:85357				1,0.969,0.967,0.918,0.905	c1(C(=O)OCC)c(ccc(c1)O)O,Cc1cc(cc(c1C(=O)OC)O)O,CCOC(=O)c1ccc(cc1O)O,c12c(c(c(c(c1O)O)O)C)COC2,c1(c(cc(c(c1)O)O)C=O)OCC	SN00235098,CHEBI:67898,SN00155223,SN00392458,SN00315736	c1(C(=O)OCC)c(ccc(c1)O)O	C9H10O4
159.066	C7H12O4	7	12	4	0	0	0	1.637	1.58197e+06	0.571429	1.71429	CHO	https://gnps.ucsd.edu/ProteoSAFe/result.jsp?task=a0c938d79ded4a569832f2e43e3d4131&view=view_all_clusters_withID&show=true#%7B%22main.cluster%20index_lowerinput%22%3A%22140%22%2C%22main.cluster%20index_upperinput%22%3A%22140%22%7D	1.0000000,0.9277756,0.9035937,0.8972339,0.8965354	[C@]1(C(=O)OC[C@H]1C)([C@@H](O)C)O,C(=O)([C@H](OO)C)OCC(=C)C,O1[C@H]([C@H](CC(=O)[C@@H]1C)O)OC,[C@@H]1([C@H]([C@H](C[C@H](C1=O)C)O)O)O,CCCC(CC(=O)O)C(=O)O	SN00290938,SN00380696,SN00272706,SN00255378,CHEBI:80643				1,0.932,0.915,0.897,0.895	[C@]1(C(=O)OC[C@H]1C)([C@@H](O)C)O,C(=O)([C@H](OO)C)OCC(=C)C,O1[C@H]([C@H](CC(=O)[C@@H]1C)O)OC,[C@@H]1([C@H]([C@H](C[C@H](C1=O)C)O)O)O,CCCC(CC(=O)O)C(=O)O	SN00290938,SN00380696,SN00272706,SN00255378,CHEBI:80643	[C@]1(C(=O)OC[C@H]1C)([C@@H](O)C)O	C7H12O4
179.035	C9H8O4	9	8	4	0	0	0	2.396	1.56666e+06	0.444444	0.888889	CHO	https://gnps.ucsd.edu/ProteoSAFe/result.jsp?task=a0c938d79ded4a569832f2e43e3d4131&view=view_all_clusters_withID&show=true#%7B%22main.cluster%20index_lowerinput%22%3A%22270%22%2C%22main.cluster%20index_upperinput%22%3A%22270%22%7D	1.0000000,0.9957427,0.9854964,0.9830335,0.9810155	c1(C(=O)O)c(C=O)cccc1OC,COc1cccc2c1C(=O)O[C@H]2O,COc1ccc2c(c1)[C@@H](OC2=O)O,c1(c(C(=O)O)cccc1OC)C=O,c12C(=O)OCc2ccc(c1OC)O	SN00309313,SN00125680,SN00125677,SN00314156,SN00249452				1,0.995,0.979,0.951,0.928	c12c(cc(c(c1O)C)O)COC2=O,Cc1c2COC(=O)c2c(cc1O)O,c1(c(cccc1O)COC=O)C=O,COc1ccc2c(c1)[C@@H](OC2=O)O,c12c(c(cc(c1)OC)O)C(=O)OC2	SN00271772,CHEBI:68194,SN00366905,SN00125677,SN00224143	c12c(cc(c(c1O)C)O)COC2=O	C9H8O4
167.035	C8H8O4	8	8	4	0	0	0	1.543	280244	0.5	1	CHO	https://gnps.ucsd.edu/ProteoSAFe/result.jsp?task=a0c938d79ded4a569832f2e43e3d4131&view=view_all_clusters_withID&show=true#%7B%22main.cluster%20index_lowerinput%22%3A%22206%22%2C%22main.cluster%20index_upperinput%22%3A%22206%22%7D	1.0000000,0.9674858,0.9274030,0.9245921,0.9215031	c1(cc(cc(=O)o1)CC)C(=O)O,c1(cc(cc(=O)o1)O)[C@H](C=O)C,[C@@]12([C@H](OC(=O)C1)CC(=O)C=C2)O,CC(=O)C1=C(O)C=C(C)OC1=O,C1(=C(C(=O)C=C(C1=O)C)O)OC	SN00341044,SN00294455,SN00294649,FDB011132,SN00273426				1,0.966,0.962,0.955,0.925	Cc1cc(cc(c1C(=O)O)O)O,COC(=O)c1ccc(cc1O)O,c1(c(cc(cc1O)C)O)C(=O)O,COC1=CC(O)=C(C=C1)C(O)=O,COC(=O)c1ccc(c(c1)O)O	CHEBI:32807,SN00155211,SN00247852,FDB000843,CHEBI:132366	Cc1cc(cc(c1C(=O)O)O)O	C8H8O4
191.035	C10H8O4	10	8	4	0	0	0	1.869	203762	0.4	0.8	CHO	https://gnps.ucsd.edu/ProteoSAFe/result.jsp?task=a0c938d79ded4a569832f2e43e3d4131&view=view_all_clusters_withID&show=true#%7B%22main.cluster%20index_lowerinput%22%3A%22331%22%2C%22main.cluster%20index_upperinput%22%3A%22331%22%7D	1.0000000,0.9898596,0.9891331,0.9886424,0.9798176	C12=C(C(=O)O[C@H](C1=COC=C2)C)C=O,c12c(C(=O)OCC2)cccc1C(=O)O,COC1=C(O)C2=C(C=CC(=O)O2)C=C1,CC1=CC2=C(OC(=O)C=C2)C(O)=C1O,COC1=C(O)C=C2OC(=O)C=CC2=C1	SN00375748,SN00320367,FDB002612,HMDB0136776,FDB012708				1,0.994,0.967,0.962,0.962	c12c(cc(c(=O)o2)O)ccc(c1)OC,c1(=O)oc2c(cc1OC)ccc(c2)O,Cc1cc(=O)oc2c1c(cc(c2)O)O,COC1=C(O)C2=C(C=CC(=O)O2)C=C1,COC1=C2C=CC(=O)OC2=CC(O)=C1	SN00335449,SN00234812,SN00000961,FDB002612,HMDB0136675	c12c(cc(c(=O)o2)O)ccc(c1)OC	C10H8O4
297.097	C14H18O7	14	18	7	0	0	0	1.974	134987	0.5	1.28571	CHO	https://gnps.ucsd.edu/ProteoSAFe/result.jsp?task=a0c938d79ded4a569832f2e43e3d4131&view=view_all_clusters_withID&show=true#%7B%22main.cluster%20index_lowerinput%22%3A%221132%22%2C%22main.cluster%20index_upperinput%22%3A%221132%22%7D	1.0000000,0.9835864,0.9566364,0.9480207,0.9441345	CCC1=CC(OC2OC(C(O)C(O)C2O)C(O)=O)=CC=C1,CCC1=CC=C(OC2OC(C(O)C(O)C2O)C(O)=O)C=C1,[C@H]1([C@H]([C@@H]([C@H]([C@@H](O1)Oc1c(c(ccc1)C)C)O)O)O)C(=O)O,[C@@H]1([C@@H]([C@H]([C@@H]([C@H](O1)C(=O)O)O)O)O)Oc1cc(c(cc1)C)C,[C@@H]1([C@@H]([C@H]([C@@H]([C@H](O1)C(=O)O)O)O)O)Oc1c(cc(cc1)C)C	HMDB0124996,HMDB0125173,SN00247082,SN00315642,SN00319603				1,0.985,0.958,0.952,0.946	CCC1=CC(OC2OC(C(O)C(O)C2O)C(O)=O)=CC=C1,CCC1=CC=C(OC2OC(C(O)C(O)C2O)C(O)=O)C=C1,[C@H]1([C@H]([C@@H]([C@H]([C@@H](O1)Oc1c(c(ccc1)C)C)O)O)O)C(=O)O,[C@@H]1([C@@H]([C@H]([C@@H]([C@H](O1)C(=O)O)O)O)O)Oc1cc(c(cc1)C)C,[C@@H]1([C@@H]([C@H]([C@@H]([C@H](O1)C(=O)O)O)O)O)Oc1c(cc(cc1)C)C	HMDB0124996,HMDB0125173,SN00247082,SN00315642,SN00319603	CCC1=CC(OC2OC(C(O)C(O)C2O)C(O)=O)=CC=C1	C14H18O7
339.108	C16H20O8	16	20	8	0	0	0	1.928	242364	0.5	1.25	CHO	https://gnps.ucsd.edu/ProteoSAFe/result.jsp?task=a0c938d79ded4a569832f2e43e3d4131&view=view_all_clusters_withID&show=true#%7B%22main.cluster%20index_lowerinput%22%3A%221413%22%2C%22main.cluster%20index_upperinput%22%3A%221413%22%7D	1.0000000,0.9934146,0.9796340,0.9716563,0.9628715	COC1=C(OC2OC(C(O)C(O)C2O)C(O)=O)C=CC(CC=C)=C1,C/C=C/c1ccc(c(c1)OC)OC1[C@@H]([C@H]([C@@H]([C@@H](C(=O)O)O1)O)O)O,CC(CC1=CC(OC2OC(C(O)C(O)C2O)C(O)=O)=CC=C1)C=O,[H]\C(=C(\C)CO)C1=CC=CC=C1OC1OC(C(O)C(O)C1O)C(O)=O,[H]\C(C(C)O)=C(\[H])C1=CC(OC2OC(C(O)C(O)C2O)C(O)=O)=CC=C1	HMDB0135244,CHEBI:89553,HMDB0133641,HMDB0133657,HMDB0133736				1,1,0.988,0.937,0.909	[C@@H]1([C@H]([C@H](O[C@H]([C@@H]1O)C)O)O)OC(=O)/C=C/c1cc(c(cc1)OC)O,[C@H]1([C@@H]([C@H]([C@@H](O[C@@H]1O)C)O)O)OC(=O)/C=C/c1cc(c(cc1)OC)O,[C@H]1([C@H]([C@@H]([C@H]([C@@H](O1)O)O)O)O)COC(=O)/C=C/c1ccc(cc1)OC,[C@H]1([C@H]([C@@H]([C@H]([C@@H](O1)OC)O)O)O)COC(=O)/C=C/c1ccc(cc1)O,[H]\C(=C(\C)CO)C1=CC=CC=C1OC1OC(C(O)C(O)C1O)C(O)=O	SN00313173,SN00294326,SN00348918,SN00281813,HMDB0133657	[C@@H]1([C@H]([C@H](O[C@H]([C@@H]1O)C)O)O)OC(=O)/C=C/c1cc(c(cc1)OC)O	C16H20O8
201.113	C10H18O4	10	18	4	0	0	0	3.486	2147121	0.4	1.8	CHO	https://gnps.ucsd.edu/ProteoSAFe/result.jsp?task=a0c938d79ded4a569832f2e43e3d4131&view=view_all_clusters_withID&show=true#%7B%22main.cluster%20index_lowerinput%22%3A%22399%22%2C%22main.cluster%20index_upperinput%22%3A%22399%22%7D	1.0000000,0.9926554,0.9818290,0.9774703,0.9306779	C[C@H](CC[C@@H](C[C@@H]1CCC(=O)O1)O)O,[C@@H]1(OC(=O)[C@@H]([C@H](CC1)O)C)C[C@@H](O)C,O1[C@H]([C@@H](C(=O)O)C)CC[C@@H]1[C@H](O)CC,[C@@H]1([C@H](C(=O)O)C)O[C@@H](CC1)C[C@@H](O)C,[C@H]1([C@H]([C@@H](C(=C[C@@H]1O)CO)O)O)C(C)C	SN00042269,SN00333238,SN00315492,SN00250297,SN00335190				1,0.946,0.743,0.678,0.647	[C@@H]1(OC(=O)[C@@H]([C@H](CC1)O)C)C[C@@H](O)C,C[C@H](CC[C@@H](C[C@@H]1CCC(=O)O1)O)O,[C@@H]1([C@H](C(=O)O)C)O[C@@H](CC1)C[C@@H](O)C,O1[C@H]([C@@H](C(=O)O)C)CC[C@@H]1[C@H](O)CC,O(C(=O)C)C(=O)CCCCCCCO	SN00333238,SN00042269,SN00250297,SN00315492,SN00263368	[C@@H]1(OC(=O)[C@@H]([C@H](CC1)O)C)C[C@@H](O)C	C10H18O4
195.03	C9H8O5	9	8	5	0	0	0	1.788	363335	0.555556	0.888889	CHO	https://gnps.ucsd.edu/ProteoSAFe/result.jsp?task=a0c938d79ded4a569832f2e43e3d4131&view=view_all_clusters_withID&show=true#%7B%22main.cluster%20index_lowerinput%22%3A%22358%22%2C%22main.cluster%20index_upperinput%22%3A%22358%22%7D	1.0000000,0.9667085,0.9524598,0.9499500,0.9497938	COC1=CC(O)=C(C=C1)C(=O)C(O)=O,c1(c(c(c(cc1C)O)C=O)O)C(=O)O,COC1=C2OCOC2=CC(=C1)C(O)=O,OC(=O)C(=O)CC1=C(O)C=C(O)C=C1,c1cc2c(cc1C(C(=O)O)O)OCO2	HMDB0137120,SN00344022,FDB002741,HMDB0131758,CHEBI:65054				1,0.99,0.985,0.984,0.984	COC1=CC(O)=C(C=C1)C(=O)C(O)=O,c1(c(c(c(cc1C)O)C=O)O)C(=O)O,COC1=C2OCOC2=CC(=C1)C(O)=O,OC(=O)C(=O)CC1=C(O)C=C(O)C=C1,c1cc2c(cc1C(C(=O)O)O)OCO2	HMDB0137120,SN00344022,FDB002741,HMDB0131758,CHEBI:65054	COC1=CC(O)=C(C=C1)C(=O)C(O)=O	C9H8O5
313.092	C14H18O8	14	18	8	0	0	0	1.741	69336	0.571429	1.28571	CHO	https://gnps.ucsd.edu/ProteoSAFe/result.jsp?task=a0c938d79ded4a569832f2e43e3d4131&view=view_all_clusters_withID&show=true#%7B%22main.cluster%20index_lowerinput%22%3A%221250%22%2C%22main.cluster%20index_upperinput%22%3A%221250%22%7D	1.0000000,0.9912591,0.9908381,0.9898931,0.9364209	CCC1=C(OC2OC(C(O)C(O)C2O)C(O)=O)C=C(O)C=C1,CCC1=C(O)C=C(OC2OC(C(O)C(O)C2O)C(O)=O)C=C1,CCC1=CC(OC2OC(C(O)C(O)C2O)C(O)=O)=C(O)C=C1,CCC1=CC(O)=C(OC2OC(C(O)C(O)C2O)C(O)=O)C=C1,[C@@H]1([C@@H]([C@H]([C@@H]([C@H](O1)CO)O)O)O)Oc1c(ccc(c1)C=O)OC	HMDB0126442,HMDB0126441,HMDB0124985,HMDB0124984,SN00333188				1,0.973,0.958,0.907,0.833	CCC1=CC(OC2OC(C(O)C(O)C2O)C(O)=O)=C(O)C=C1,CCC1=CC(O)=C(OC2OC(C(O)C(O)C2O)C(O)=O)C=C1,CCC1=C(O)C=C(OC2OC(C(O)C(O)C2O)C(O)=O)C=C1,CCC1=C(OC2OC(C(O)C(O)C2O)C(O)=O)C=C(O)C=C1,[C@@H]1([C@@H]([C@H]([C@@H]([C@H](O1)CO)O)O)O)Oc1c(ccc(c1)C(=O)C)O	HMDB0124985,HMDB0124984,HMDB0126441,HMDB0126442,SN00255289	CCC1=CC(OC2OC(C(O)C(O)C2O)C(O)=O)=C(O)C=C1	C14H18O8
127.076	C7H12O2	7	12	2	0	0	0	1.759	1.11634e+06	0.285714	1.71429	CHO	https://gnps.ucsd.edu/ProteoSAFe/result.jsp?task=a0c938d79ded4a569832f2e43e3d4131&view=view_all_clusters_withID&show=true#%7B%22main.cluster%20index_lowerinput%22%3A%2247%22%2C%22main.cluster%20index_upperinput%22%3A%2247%22%7D	1.0000000,0.9809771,0.9564202,0.9535462,0.9376878	[C@H]1([C@@H](CCC1=O)C)CO,C(=C(\CCC)/C)/C(=O)O,CCCC\C=C\C(O)=O,CC\C=C/CCC(O)=O,[C@@H]1([C@@H](CCC1)C)C(=O)O	SN00322370,SN00355820,FDB014144,FDB011956,SN00307044				1,0.902,0.857,0.825,0.818	CC\C=C/CCC(O)=O,C=CCCCCC(=O)O,[C@H]1([C@@H](CCC1=O)C)CO,CC1(CCCC1)C(=O)O,[C@@H]1(C(=O)O)C[C@@H](CC1)C	FDB011956,CHEBI:38363,SN00322370,CHEBI:41476,SN00226828	CC\C=C/CCC(O)=O	C7H12O2
211.024	C9H8O6	9	8	6	0	0	0	1.764	120479	0.666667	0.888889	CHO	https://gnps.ucsd.edu/ProteoSAFe/result.jsp?task=a0c938d79ded4a569832f2e43e3d4131&view=view_all_clusters_withID&show=true#%7B%22main.cluster%20index_lowerinput%22%3A%22452%22%2C%22main.cluster%20index_upperinput%22%3A%22452%22%7D	1.0000000,0.9480384,0.9407964,0.9393812,0.9374223	C(=C\C(=O)CCC(=O)[O-])/C=C(/C(=O)O)\[O-],COC1=C(O)C(=CC2=C1OCO2)C(O)=O,OC(=O)C(=O)CC1=C(O)C(O)=C(O)C=C1,COC1=C2OCOC2=C(O)C(=C1)C(O)=O,COC1=C(O)C2=C(OCO2)C=C1C(O)=O	CHEBI:66887,HMDB0128683,HMDB0126568,HMDB0137303,HMDB0128685				1,0.713,0.618,0.614,0.596	c1(c(cc(c(c1O)CO)O)C(=O)O)C=O,COc1cc(cc(c1O)C(=O)O)C(=O)O,OC(=O)C(=O)CC1=C(O)C(O)=C(O)C=C1,OC(=O)C(=O)CC1=CC(O)=C(O)C(O)=C1,OC(=O)C(=O)CC1=CC(O)=C(O)C=C1O	SN00259912,CHEBI:81684,HMDB0126568,HMDB0125210,HMDB0126571	c1(c(cc(c(c1O)CO)O)C(=O)O)C=O	C9H8O6
271.154	C14H24O5	14	24	5	0	0	0	3.436	342457	0.357143	1.71429	CHO	https://gnps.ucsd.edu/ProteoSAFe/result.jsp?task=a0c938d79ded4a569832f2e43e3d4131&view=view_all_clusters_withID&show=true#%7B%22main.cluster%20index_lowerinput%22%3A%22963%22%2C%22main.cluster%20index_upperinput%22%3A%22963%22%7D	1.0000000,0.9686392,0.9431610,0.8946910,0.7832776	C1CN(CC[C@H]1C(=O)N)[C@@H]1[C@H]([C@@H]([C@H]2CO[C@@H]1O2)[NH3+])O,[C@@](CC[C@@H](C(=C)COC(=O)C(C)C)OO)(C=C)(O)C,CC(=O)N1CCN(CC1)[C@@H]1[C@H]([C@@H]([C@H]2CO[C@@H]1O2)[NH3+])O,[C@@H]1([C@@H]([C@@H](C/C=C\[C@H]([C@@H](O)C)C)C)O)[C@H](CC(=O)O1)O,[C@@H]1(O[C@@H](CC1)CCCCCCCC(=O)O)CC(=O)O	SN00024932,SN00372424,SN00024858,SN00307382,SN00243387				1,0.999,0.968,0.936,0.862	[C@@](CC[C@@H](C(=C)COC(=O)C(C)C)OO)(C=C)(O)C,C1CN(CC[C@H]1C(=O)N)[C@@H]1[C@H]([C@@H]([C@H]2CO[C@@H]1O2)[NH3+])O,[C@@H]1([C@@H]([C@@H](C/C=C\[C@H]([C@@H](O)C)C)C)O)[C@H](CC(=O)O1)O,CC(=O)N1CCN(CC1)[C@@H]1[C@H]([C@@H]([C@H]2CO[C@@H]1O2)[NH3+])O,[C@@H]1(O[C@@H](CC1)CCCCCCCC(=O)O)CC(=O)O	SN00372424,SN00024932,SN00307382,SN00024858,SN00243387	[C@@](CC[C@@H](C(=C)COC(=O)C(C)C)OO)(C=C)(O)C	C14H24O5
381.118	C18H22O9	18	22	9	0	0	0	1.928	40415	0.5	1.22222	CHO	https://gnps.ucsd.edu/ProteoSAFe/result.jsp?task=a0c938d79ded4a569832f2e43e3d4131&view=view_all_clusters_withID&show=true#%7B%22main.cluster%20index_lowerinput%22%3A%221587%22%2C%22main.cluster%20index_upperinput%22%3A%221587%22%7D	1.0000000,0.9210521,0.9127053,0.9057804,0.8949430	[H]\C(=C(\[H])C1=C(OC2OC(C(O)C(O)C2O)C(O)=O)C=C(OC)C=C1)C(=O)CC,[H]\C(=C(\[H])C1=CC=C(OC)C=C1)C(=O)C(C)OC1OC(C(O)C(O)C1O)C(O)=O,c12c(c(c(cc1O[C@H]1[C@H]([C@@H]([C@H]([C@@H](O1)CO)O)O)O)O)C)[C@H](C(=C)OC2=O)C,[H]\C(=C(\[H])C1=CC=C(OC)C=C1)C(=O)CCOC1OC(C(O)C(O)C1O)C(O)=O,[C@H]1([C@H]([C@H]([C@@H](O[C@H]1C)O)O)OC(=O)C)OC(=O)/C=C/c1cc(c(cc1)O)OC	HMDB0132990,HMDB0132991,SN00361663,HMDB0132995,SN00347964				1,0.956,0.916,0.716,0.686	[H]\C(=C(\[H])C1=C(OC2OC(C(O)C(O)C2O)C(O)=O)C=C(OC)C=C1)C(=O)CC,[H]\C(=C(\[H])C1=CC=C(OC)C=C1)C(=O)CCOC1OC(C(O)C(O)C1O)C(O)=O,[H]\C(=C(\[H])C1=CC=C(OC)C=C1)C(=O)C(C)OC1OC(C(O)C(O)C1O)C(O)=O,CC(=O)O[C@@H]1CO[C@H]([C@@H]([C@H]1OC(=O)C)OC(=O)C)Oc1ccccc1OC,CC(=O)O[C@@H]1CO[C@H]([C@@H]([C@H]1OC(=O)C)OC(=O)C)Oc1ccc(cc1)OC	HMDB0132990,HMDB0132995,HMDB0132991,SN00067304,SN00067153	[H]\C(=C(\[H])C1=C(OC2OC(C(O)C(O)C2O)C(O)=O)C=C(OC)C=C1)C(=O)CC	C18H22O9
325.092	C15H18O8	15	18	8	0	0	0	1.963	208396	0.533333	1.2	CHO	https://gnps.ucsd.edu/ProteoSAFe/result.jsp?task=a0c938d79ded4a569832f2e43e3d4131&view=view_all_clusters_withID&show=true#%7B%22main.cluster%20index_lowerinput%22%3A%221335%22%2C%22main.cluster%20index_upperinput%22%3A%221335%22%7D	1.0000000,0.9982120,0.9726759,0.9646706,0.9573854	COC1=C(OC2OC(C(O)C(O)C2O)C(O)=O)C=CC(C=C)=C1,COC1=CC(OC2OC(C(O)C(O)C2O)C(O)=O)=CC(C=C)=C1,OC1C(O)C(OC2=C(O)C=C(CC=C)C=C2)OC(C1O)C(O)=O,OC1C(O)C(OC2=CC=CC=C2CCC=O)OC(C1O)C(O)=O,OC1C(O)C(OC2=CC=CC(CCC=O)=C2)OC(C1O)C(O)=O	HMDB0127979,HMDB0128020,HMDB0135256,HMDB0134046,HMDB0135298				1,0.997,0.995,0.99,0.977	COC1=CC(OC2OC(C(O)C(O)C2O)C(O)=O)=CC(C=C)=C1,OC1C(O)C(OC2=C(O)C=C(CC=C)C=C2)OC(C1O)C(O)=O,COC1=C(OC2OC(C(O)C(O)C2O)C(O)=O)C=CC(C=C)=C1,OC1C(O)C(OC2=CC=CC(CCC=O)=C2)OC(C1O)C(O)=O,OC1C(O)C(OC2=CC=C(CCC=O)C=C2)OC(C1O)C(O)=O	HMDB0128020,HMDB0135256,HMDB0127979,HMDB0135298,HMDB0135300	COC1=CC(OC2OC(C(O)C(O)C2O)C(O)=O)=CC(C=C)=C1	C15H18O8
327.107	C15H20O8	15	20	8	0	0	0	1.963	182644	0.533333	1.33333	CHO	https://gnps.ucsd.edu/ProteoSAFe/result.jsp?task=a0c938d79ded4a569832f2e43e3d4131&view=view_all_clusters_withID&show=true#%7B%22main.cluster%20index_lowerinput%22%3A%221350%22%2C%22main.cluster%20index_upperinput%22%3A%221350%22%7D	1.0000000,0.9990687,0.9215897,0.9137706,0.8850039	CCC1=CC(OC)=C(OC2OC(C(O)C(O)C2O)C(O)=O)C=C1,CCC1=CC(OC)=CC(OC2OC(C(O)C(O)C2O)C(O)=O)=C1,CCOC1=C(OC2OC(CO)C(O)C(O)C2O)C=CC(C=O)=C1,[C@@H]12[C@H](C(=O)C=C2C)C=CO[C@H]1O[C@H]1[C@@H]([C@H]([C@@H]([C@H](O1)CO)O)O)O,[C@H]1([C@H]([C@@H]([C@H]([C@@H](O1)CO)O)O)O)Oc1ccc(cc1)[C@H](C(=O)O)C	HMDB0127987,HMDB0128035,FDB016816,SN00290677,SN00373920				1,0.998,0.954,0.943,0.941	CCC1=CC(OC)=C(OC2OC(C(O)C(O)C2O)C(O)=O)C=C1,CCC1=CC(OC)=CC(OC2OC(C(O)C(O)C2O)C(O)=O)=C1,OCC1OC(OC2=CC=CC=C2CCC(O)=O)C(O)C(O)C1O,[C@@H]1([C@@H]([C@H]([C@@H]([C@H](O1)CO)O)O)O)Oc1ccc(cc1)CCC(=O)O,[C@H]1([C@H]([C@@H]([C@H]([C@@H](O1)CO)O)O)O)OC(=O)[C@@H](c1ccccc1)CO	HMDB0127987,HMDB0128035,FDB017676,SN00302690,SN00262605	CCC1=CC(OC)=C(OC2OC(C(O)C(O)C2O)C(O)=O)C=C1	C15H20O8
127.076	C7H12O2	7	12	2	0	0	0	1.531	320488	0.285714	1.71429	CHO	https://gnps.ucsd.edu/ProteoSAFe/result.jsp?task=a0c938d79ded4a569832f2e43e3d4131&view=view_all_clusters_withID&show=true#%7B%22main.cluster%20index_lowerinput%22%3A%2248%22%2C%22main.cluster%20index_upperinput%22%3A%2248%22%7D	1.0000000,0.9994963,0.9730019,0.9514488,0.9404465	C(=C(\CCC)/C)/C(=O)O,[C@H]1([C@@H](CCC1=O)C)CO,CCCC\C=C\C(O)=O,CC\C=C/CCC(O)=O,[C@@H]1([C@@H](CCC1)C)C(=O)O	SN00355820,SN00322370,FDB014144,FDB011956,SN00307044				1,0.96,0.957,0.781,0.776	CCCC\C=C\C(O)=O,C(=C(\CCC)/C)/C(=O)O,C(=O)(/C=C/[C@@H](CC)C)O,CC\C=C/CCC(O)=O,CCC\C=C\C(=O)OC	FDB014144,SN00355820,SN00378067,FDB011956,FDB008088	CCCC\C=C\C(O)=O	C7H12O2
227.019	C9H8O7	9	8	7	0	0	0	1.567	54407	0.777778	0.888889	CHO	https://gnps.ucsd.edu/ProteoSAFe/result.jsp?task=a0c938d79ded4a569832f2e43e3d4131&view=view_all_clusters_withID&show=true#%7B%22main.cluster%20index_lowerinput%22%3A%22591%22%2C%22main.cluster%20index_upperinput%22%3A%22591%22%7D	1.0000000,0.9759722,0.9014323,0.8872599	OC(=O)C(=O)CC1=CC(O)=C(O)C(O)=C1O,C([C@@H]1[C@H]([C@H](C(N)O1)O)O)OP(=O)([O-])O,c1(c(c(=O)cc(o1)C(=O)OC)O)C(=O)OC,c1(c(c2c(c(c1O)O)OCO2)O)C(=O)OC	HMDB0125223,CHEBI:58089,SN00362149,SN00347765				1,0.865,0.401,0.261	c1(c(c2c(c(c1O)O)OCO2)O)C(=O)OC,OC(=O)C(=O)CC1=CC(O)=C(O)C(O)=C1O,c1(c(c(=O)cc(o1)C(=O)OC)O)C(=O)OC,C([C@@H]1[C@H]([C@H](C(N)O1)O)O)OP(=O)([O-])O	SN00347765,HMDB0125223,SN00362149,CHEBI:58089	c1(c(c2c(c(c1O)O)OCO2)O)C(=O)OC	C9H8O7
211.024	C9H8O6	9	8	6	0	0	0	1.973	41767	0.666667	0.888889	CHO	https://gnps.ucsd.edu/ProteoSAFe/result.jsp?task=a0c938d79ded4a569832f2e43e3d4131&view=view_all_clusters_withID&show=true#%7B%22main.cluster%20index_lowerinput%22%3A%22453%22%2C%22main.cluster%20index_upperinput%22%3A%22453%22%7D	1.0000000,0.9427380,0.9307151,0.9285485,0.9170908	C(=C\C(=O)CCC(=O)[O-])/C=C(/C(=O)O)\[O-],OC(=O)C(=O)CC1=C(O)C(O)=C(O)C=C1,COC1=C(O)C(=CC2=C1OCO2)C(O)=O,COC1=C2OCOC2=C(O)C(=C1)C(O)=O,COC1=C(O)C2=C(OCO2)C=C1C(O)=O	CHEBI:66887,HMDB0126568,HMDB0128683,HMDB0137303,HMDB0128685				1,0.998,0.994,0.993,0.981	OC(=O)C(=O)CC1=CC(O)=C(O)C(O)=C1,OC(=O)C(=O)CC1=C(O)C(O)=C(O)C=C1,COC1=C(O)C(=CC2=C1OCO2)C(O)=O,COC1=C2OCOC2=C(O)C(=C1)C(O)=O,OC(=O)C(=O)CC1=CC(O)=C(O)C=C1O	HMDB0125210,HMDB0126568,HMDB0128683,HMDB0137303,HMDB0126571	OC(=O)C(=O)CC1=CC(O)=C(O)C(O)=C1	C9H8O6
187.097	C9H16O4	9	16	4	0	0	0	1.968	3.31114e+06	0.444444	1.77778	CHO	https://gnps.ucsd.edu/ProteoSAFe/result.jsp?task=a0c938d79ded4a569832f2e43e3d4131&view=view_all_clusters_withID&show=true#%7B%22main.cluster%20index_lowerinput%22%3A%22313%22%2C%22main.cluster%20index_upperinput%22%3A%22313%22%7D	1.0000000,0.9639020,0.9121623,0.8796396,0.8782406	CC[C@]1([C@H](C[C@@H](OC1=O)CO)O)C,[C@H]1(C(=O)OC[C@H]1CO)[C@H](O)CCC,[C@H](C(=C)COCC)(CC(=O)OC)O,[C@@H]1([C@H](CC)O)C[C@H](CO1)CC(=O)O,[C@H]1(C[C@H](C(=O)O1)CCO)C[C@@H](O)C	SN00033403,SN00234141,SN00368276,SN00384348,SN00377706				1,0.991,0.908,0.905,0.903	[C@H](C(=C)COCC)(CC(=O)OC)O,[C@H]1(C(=O)OC[C@H]1CO)[C@H](O)CCC,CC[C@]1([C@H](C[C@@H](OC1=O)CO)O)C,[C@H](/C=C/C(=O)O)(CCCCCO)O,[C@H]1(C[C@H](C(=O)O1)CCO)C[C@@H](O)C	SN00368276,SN00234141,SN00033403,SN00304598,SN00377706	[C@H](C(=C)COCC)(CC(=O)OC)O	C9H16O4
383.097	C17H20O10	17	20	10	0	0	0	1.741	40230	0.588235	1.17647	CHO	https://gnps.ucsd.edu/ProteoSAFe/result.jsp?task=a0c938d79ded4a569832f2e43e3d4131&view=view_all_clusters_withID&show=true#%7B%22main.cluster%20index_lowerinput%22%3A%221600%22%2C%22main.cluster%20index_upperinput%22%3A%221600%22%7D	1.0000000,0.9991186,0.9969016,0.9967633,0.9934075	COC1=C(O)C(OC2OC(C(O)C(O)C2O)C(O)=O)=CC(C=CC(C)=O)=C1,COC1=C(OC2OC(C(O)C(O)C2O)C(O)=O)C=CC(C=CC(C)=O)=C1O,COC1=C(OC2OC(C(O)C(O)C2O)C(O)=O)C=C(O)C(C=CC(C)=O)=C1,COC1=CC(C=CC(C)=O)=CC(O)=C1OC1OC(C(O)C(O)C1O)C(O)=O,COC1=C(O)C=C(OC2OC(C(O)C(O)C2O)C(O)=O)C(C=CC(C)=O)=C1	HMDB0135686,HMDB0135683,HMDB0135685,HMDB0135687,HMDB0135684				1,0.997,0.95,0.936,0.89	OC1C(O)C(OC2=C(O)C=CC(CC3CCC(=O)O3)=C2)OC(C1O)C(O)=O,c1cc(c(cc1CC1CCC(=O)O1)O)O[C@@H]1[C@H]([C@@H]([C@H]([C@H](C(=O)O)O1)O)O)O,OC1C(O)C(OC2=CC(O)=CC(C[C@H]3CCC(=O)O3)=C2)OC(C1O)C(O)=O,COC1=C(OC2OC(C(O)C(O)C2O)C(O)=O)C=CC(=C1)C1OC1C(C)=O,COC1=C(O)C(OC2OC(C(O)C(O)C2O)C(O)=O)=CC(C=CC(C)=O)=C1	HMDB0127731,CHEBI:88695,FDB031496,HMDB0135690,HMDB0135686	OC1C(O)C(OC2=C(O)C=CC(CC3CCC(=O)O3)=C2)OC(C1O)C(O)=O	C17H20O10
179.035	C9H8O4	9	8	4	0	0	0	2.585	3.55301e+06	0.444444	0.888889	CHO	https://gnps.ucsd.edu/ProteoSAFe/result.jsp?task=a0c938d79ded4a569832f2e43e3d4131&view=view_all_clusters_withID&show=true#%7B%22main.cluster%20index_lowerinput%22%3A%22272%22%2C%22main.cluster%20index_upperinput%22%3A%22272%22%7D	1.0000000,0.9858948,0.9850604,0.9753518,0.9665902	c1(C(=O)O)c(C=O)cccc1OC,COc1cccc2c1C(=O)O[C@H]2O,c1(c(C(=O)O)cccc1OC)C=O,COc1ccc2c(c1)[C@@H](OC2=O)O,c12C(=O)OCc2ccc(c1OC)O	SN00309313,SN00125680,SN00314156,SN00125677,SN00249452				1,0.981,0.967,0.964,0.924	Cc1c2COC(=O)c2c(cc1O)O,c12c(cc(c(c1O)C)O)COC2=O,c1(C(=O)O)c(C=O)cccc1OC,c1(c(C(=O)O)cccc1OC)C=O,c12c(c(cc(c1)OC)O)C(=O)OC2	CHEBI:68194,SN00271772,SN00309313,SN00314156,SN00224143	Cc1c2COC(=O)c2c(cc1O)O	C9H8O4
237.04	C11H10O6	11	10	6	0	0	0	1.636	113672	0.545455	0.909091	CHO	https://gnps.ucsd.edu/ProteoSAFe/result.jsp?task=a0c938d79ded4a569832f2e43e3d4131&view=view_all_clusters_withID&show=true#%7B%22main.cluster%20index_lowerinput%22%3A%22687%22%2C%22main.cluster%20index_upperinput%22%3A%22687%22%7D	1.0000000,0.9866361,0.9355797,0.9060042,0.8860821	c12c(c(c(cc1C(=O)O)C)OC)C(=O)O[C@H]2O,C1=C[C@H]([C@H](C(=C1)C(=O)CCC(=O)[O-])C(=O)[O-])O,c12c(c(c(c(c1C=O)O)C)OC)C(=O)O[C@H]2O,COC1=C(O)C2=C(OCO2)C=C1C=CC(O)=O,COC1=C(O)C(C=CC(O)=O)=CC2=C1OCO2	SN00377979,CHEBI:57272,SN00272582,HMDB0128680,HMDB0128679				1,0.967,0.936,0.935,0.918	c1(C(=O)O)cc(cc(c1)OC(=O)C)OC(=O)C,c12c(c(c(c(c1C=O)O)C)OC)C(=O)O[C@H]2O,c12c(c(c(cc1C(=O)O)C)OC)C(=O)O[C@H]2O,COC1=C(O)C(C=CC(O)=O)=CC2=C1OCO2,COC1=C(O)C2=C(OCO2)C=C1C=CC(O)=O	SN00276796,SN00272582,SN00377979,HMDB0128679,HMDB0128680	c1(C(=O)O)cc(cc(c1)OC(=O)C)OC(=O)C	C11H10O6
185.118	C10H18O3	10	18	3	0	0	0	3.245	743263	0.3	1.8	CHO	https://gnps.ucsd.edu/ProteoSAFe/result.jsp?task=a0c938d79ded4a569832f2e43e3d4131&view=view_all_clusters_withID&show=true#%7B%22main.cluster%20index_lowerinput%22%3A%22303%22%2C%22main.cluster%20index_upperinput%22%3A%22303%22%7D	1.0000000,0.9880511,0.9791512,0.9659488,0.9649210	[C@]1([C@@H]([C@@H](C(O1)(C)C)C=C)O)(CO)C,C(=O)(C[C@H](CCO)O)CC/C=C/C,C1(=O)C[C@@H](CC[C@@H]1C)[C@@](O)(CO)C,C1([C@H](C[C@@H](O1)/C(=C/CO)/C)O)(C)C,[C@H]([C@@H](C(=C)C)OO)(C(O)(C)C)C=C	SN00263723,SN00357519,SN00226529,SN00327371,SN00327022				1,0.991,0.983,0.968,0.964	[C@]1([C@@H]([C@@H](C(O1)(C)C)C=C)O)(CO)C,C(=O)(C[C@H](CCO)O)CC/C=C/C,C1(=O)C[C@@H](CC[C@@H]1C)[C@@](O)(CO)C,CCOC(=O)CC(O)C\C=C/CC,C1([C@H](C[C@@H](O1)/C(=C/CO)/C)O)(C)C	SN00263723,SN00357519,SN00226529,FDB002213,SN00327371	[C@]1([C@@H]([C@@H](C(O1)(C)C)C=C)O)(CO)C	C10H18O3
197.045	C9H10O5	9	10	5	0	0	0	1.637	91402.5	0.555556	1.11111	CHO	https://gnps.ucsd.edu/ProteoSAFe/result.jsp?task=a0c938d79ded4a569832f2e43e3d4131&view=view_all_clusters_withID&show=true#%7B%22main.cluster%20index_lowerinput%22%3A%22368%22%2C%22main.cluster%20index_upperinput%22%3A%22368%22%7D	1.0000000,0.7890456,0.7772890,0.7767961,0.7727483	COc1cc(ccc1O)/C=C\OOO,C1C[C@H]([C@H]2[C@@H](/C/1=C/C(=O)C(=O)O)O2)O,COC1=CC(O)=C(C=C1)C(O)C(O)=O,[H]OC(=O)[C@@]([H])(O[H])C1=C([H])C(OC([H])([H])[H])=C(O[H])C([H])=C1[H],COC1=C(O)C=C(C=C1)[C@@H](O)C(O)=O	SN00177333,CHEBI:85358,HMDB0137136,FDB022094,HMDB0029170				1,0.989,0.917,0.824,0.811	c1(c(c(ccc1O)CCC(=O)O)O)O,OC(=O)CCC1=CC(O)=C(O)C=C1O,OC(=O)CCC1=CC(O)=C(O)C(O)=C1,c1(cc(c(c(c1)O)O)OC)C(=O)OC,c1(c(c(c(cc1)OC)OC)O)C(=O)O	SN00303371,HMDB0126489,HMDB0125529,SN00322804,SN00220509	c1(c(c(ccc1O)CCC(=O)O)O)O	C9H10O5
253.034	C11H10O7	11	10	7	0	0	0	3.814	166334	0.636364	0.909091	CHO	https://gnps.ucsd.edu/ProteoSAFe/result.jsp?task=a0c938d79ded4a569832f2e43e3d4131&view=view_all_clusters_withID&show=true#%7B%22main.cluster%20index_lowerinput%22%3A%22800%22%2C%22main.cluster%20index_upperinput%22%3A%22800%22%7D	1.0000000,0.9672964,0.8753725,0.8660577,0.7111517	c1(c(ccc(c1)/C=C/C(=O)O[C@H](C(=O)O)O)O)O,COc1c(C)c(O)c(C(=O)O)c2c1C(=O)OC2O,c1cc(ccc1NN=C(C#N)C#N)OC(F)(F)F,c1cc(ccc1C[C@]([C@@H](C(=O)[O-])O)(C(=O)[O-])O)O,OC(C(OC(=O)C1=CC=CC=C1)C(O)=O)C(O)=O	SN00387037,CCMSLIB00004708559,CHEBI:75458,SN00003385,FDB019128				1,0.961,0.916,0.857,0.813	c1(c(ccc(c1)/C=C/C(=O)O[C@H](C(=O)O)O)O)O,COc1c(C)c(O)c(C(=O)O)c2c1C(=O)OC2O,c1cc(ccc1C[C@]([C@@H](C(=O)[O-])O)(C(=O)[O-])O)O,c1cc(ccc1NN=C(C#N)C#N)OC(F)(F)F,OC(C(OC(=O)C1=CC=CC=C1)C(O)=O)C(O)=O	SN00387037,CCMSLIB00004708559,SN00003385,CHEBI:75458,FDB019128	c1(c(ccc(c1)/C=C/C(=O)O[C@H](C(=O)O)O)O)O	C11H10O7
223.133	C13H20O3	13	20	3	0	0	0	4.149	1.31363e+06	0.230769	1.53846	CHO	https://gnps.ucsd.edu/ProteoSAFe/result.jsp?task=a0c938d79ded4a569832f2e43e3d4131&view=view_all_clusters_withID&show=true#%7B%22main.cluster%20index_lowerinput%22%3A%22562%22%2C%22main.cluster%20index_upperinput%22%3A%22562%22%7D	1.0000000,0.9959629,0.9480732,0.9461757,0.9455003	c1(c(c(=O)cc(o1)C[C@@H](O)C)C)[C@@H](CC)C,c1(c(cc(cc1)CCC)OC)O[C@@H](CO)C,CCC[C@@H]1C[C@H](C=C[C@H]1O)/C=C/OC(=O)C,c1(c(cc(cc1OC)OC)CCCCC)O,C\1(=C/CCCCCCC)/[C@@H](C(=C)OC1=O)O	SN00370994,SN00382131,SN00163904,SN00275415,SN00265646				1,0.843,0.811,0.806,0.791	CC1C2CC=C(CCO)C(C)CC2OC1=O,C[C@@H]1[C@@H]2C[C@@](CC=C2C)(CO1)COC(=O)C,[C@]12([C@@H]([C@@](CO1)(CC(=O)C2)C)/C=C/[C@H](O)C)C,[C@@H]1(OC(=O)C=C1)CCCCC[C@@H](C(=O)C)C,C1(=CC[C@@H](CC1)CCC(=O)CC)C(=O)OC	FDB016262,SN00067182,SN00324525,SN00254461,SN00255522	CC1C2CC=C(CCO)C(C)CC2OC1=O	C13H20O3
167.071	C9H12O3	9	12	3	0	0	0	2.169	258263	0.333333	1.33333	CHO	https://gnps.ucsd.edu/ProteoSAFe/result.jsp?task=a0c938d79ded4a569832f2e43e3d4131&view=view_all_clusters_withID&show=true#%7B%22main.cluster%20index_lowerinput%22%3A%22208%22%2C%22main.cluster%20index_upperinput%22%3A%22208%22%7D	1.0000000,0.9675981,0.9371115,0.9347100,0.9141524	C(=C\C=C\C)(\[C@H](C(=O)C)O)/C=O,[C@]1(C(=O)C(=C(O1)/C=C/C)C)(O)C,[C@H]12[C@H](CC=C1CO)CCOC2=O,c1(c(c(oc(=O)c1C)CC)C)O,c1(cc(cc(=O)o1)OC)CCC	SN00341053,SN00289516,SN00345739,SN00253294,SN00309662				1,0.896,0.878,0.851,0.845	[C@H]12[C@H](CC=C1CO)CCOC2=O,c1(c(c(oc(=O)c1C)CC)C)O,CC12CCCCC1C(=O)OC2=O,c1(c(oc(=O)cc1OC)CC)C,c1(cc(cc(=O)o1)OC)CCC	SN00345739,SN00253294,CHEBI:55461,SN00302200,SN00309662	[C@H]12[C@H](CC=C1CO)CCOC2=O	C9H12O3
243.123	C12H20O5	12	20	5	0	0	0	3.581	1.00324e+06	0.416667	1.66667	CHO	https://gnps.ucsd.edu/ProteoSAFe/result.jsp?task=a0c938d79ded4a569832f2e43e3d4131&view=view_all_clusters_withID&show=true#%7B%22main.cluster%20index_lowerinput%22%3A%22744%22%2C%22main.cluster%20index_upperinput%22%3A%22744%22%7D	1.0000000,0.9521303,0.9499782,0.9333860,0.8567719	CCC[C@H]1[C@H]([C@@H](/C=C/CC[C@@H](C(=O)O1)O)O)O,[C@@H]1([C@@H](OC(=O)CC[C@@H](/C=C/[C@H]1O)O)CCC)O,C[C@H]1CCCCC[C@@H](C(=O)[C@@H](CC(=O)O1)O)O,[C@H](C(=C)C(=O)O)(C(=O)OC)CCCC[C@@H](O)C,C([C@H]1[C@@H](OO[C@@H]1CO)C(=C)C)(OC(=O)C)(C)C	SN00021303,SN00367870,CHEBI:59873,SN00262115,SN00330001				1,0.944,0.941,0.861,0.76	[C@@H]1([C@@H](OC(=O)CC[C@@H](/C=C/[C@H]1O)O)CCC)O,[C@H](C(=C)C(=O)O)(C(=O)OC)CCCC[C@@H](O)C,CCC[C@H]1[C@H]([C@@H](/C=C/CC[C@@H](C(=O)O1)O)O)O,C[C@H]1CCCCC[C@@H](C(=O)[C@@H](CC(=O)O1)O)O,[C@@H]12C[C@@H](C[C@H](O1)C[C@H](C[C@@H](O)C)O)OC(=O)C2	SN00367870,SN00262115,SN00021303,CHEBI:59873,SN00383599	[C@@H]1([C@@H](OC(=O)CC[C@@H](/C=C/[C@H]1O)O)CCC)O	C12H20O5
199.007	C8H8O4S	8	8	4	1	0	0	1.665	65304	0.5	1	CHOS	https://gnps.ucsd.edu/ProteoSAFe/result.jsp?task=a0c938d79ded4a569832f2e43e3d4131&view=view_all_clusters_withID&show=true#%7B%22main.cluster%20index_lowerinput%22%3A%22381%22%2C%22main.cluster%20index_upperinput%22%3A%22381%22%7D	1,1	OS(=O)(=O)OC1=CC=CC(C=C)=C1,C=Cc1ccc(cc1)OS(=O)(=O)O	HMDB0124988,CHEBI:82931				1,0.992	C=Cc1ccc(cc1)OS(=O)(=O)O,OS(=O)(=O)OC1=CC=CC(C=C)=C1	CHEBI:82931,HMDB0124988	C=Cc1ccc(cc1)OS(=O)(=O)O	C8H8O4S
211.097	C11H16O4	11	16	4	0	0	0	3.581	487300	0.363636	1.45455	CHO	https://gnps.ucsd.edu/ProteoSAFe/result.jsp?task=a0c938d79ded4a569832f2e43e3d4131&view=view_all_clusters_withID&show=true#%7B%22main.cluster%20index_lowerinput%22%3A%22457%22%2C%22main.cluster%20index_upperinput%22%3A%22457%22%7D	1.0000000,0.9478382,0.9385845,0.8977836,0.8967692	[C@H]1([C@H](C(=C)C(=O)O1)C(=O)O)CCCCC,[C@H]12C(=C(C[C@H]([C@H]1C)O)O)C(=O)O[C@@H](C2)C,C[C@]1([C@H]2CC=C([C@H]2COC1=O)CO)CO,[C@]12([C@H](C([C@@H](C=C2)O)(C)C)CC(=O)O1)CO,[C@H]1(C[C@H](C(=O)O1)C/C=C/C=O)[C@H](CC)O	SN00291071,SN00366320,SN00160253,SN00333449,SN00322354				1,0.928,0.907,0.807,0.795	CC1(CC2(CC(OC2=O)(C)C)C(=O)O1)C,[C@H]1([C@H](C(=C)C(=O)O1)C(=O)O)CCCCC,CCCC[C@H]1[C@@H]2[C@@H]([C@@H](C)C(=O)O2)C(=O)O1,CCCCCC[C@H](C(=C)C(=O)[O-])C(=O)[O-],C[C@]1([C@H]2CC=C([C@H]2COC1=O)CO)CO	SN00043658,SN00291071,CHEBI:83948,SN00020511,SN00160253	CC1(CC2(CC(OC2=O)(C)C)C(=O)O1)C	C11H16O4
227.092	C11H16O5	11	16	5	0	0	0	2.491	604680	0.454545	1.45455	CHO	https://gnps.ucsd.edu/ProteoSAFe/result.jsp?task=a0c938d79ded4a569832f2e43e3d4131&view=view_all_clusters_withID&show=true#%7B%22main.cluster%20index_lowerinput%22%3A%22596%22%2C%22main.cluster%20index_upperinput%22%3A%22596%22%7D	1.0000000,0.9946209,0.9691322,0.9585766,0.9544962	[C@@H]12[C@@H]([C@@H](C(=O)O[C@H]1OC)CO)CC=C2CO,[C@H]12[C@@H](C(=O)OC)COC(=O)[C@H]1[C@@H]([C@@H](C2)O)C,c1(cc(cc(=O)o1)OC)[C@@H]([C@@H](O)CCC)O,[C@]1([C@H](COC1=O)CO)([C@H](/C=C/C=C/C)O)O,[C@H]12[C@@H](O2)C[C@H](OC(=O)CC(=O)C[C@H]1OC)C	SN00340253,SN00240200,SN00352359,SN00385296,SN00385736				1,0.98,0.978,0.942,0.937	[C@H]12[C@@H](O2)C[C@H](OC(=O)CC(=O)C[C@H]1OC)C,[C@H]12[C@@H](C(=O)OC)COC(=O)[C@H]1[C@@H]([C@@H](C2)O)C,[C@@H]12[C@@H]([C@@H](C(=O)O[C@H]1OC)CO)CC=C2CO,[C@]1([C@H](COC1=O)CO)([C@H](/C=C/C=C/C)O)O,c1(cc(cc(=O)o1)OC)[C@@H]([C@@H](O)CCC)O	SN00385736,SN00240200,SN00340253,SN00385296,SN00352359	[C@H]12[C@@H](O2)C[C@H](OC(=O)CC(=O)C[C@H]1OC)C	C11H16O5
173.118	C9H18O3	9	18	3	0	0	0	3.101	6.18032e+06	0.333333	2	CHO	https://gnps.ucsd.edu/ProteoSAFe/result.jsp?task=a0c938d79ded4a569832f2e43e3d4131&view=view_all_clusters_withID&show=true#%7B%22main.cluster%20index_lowerinput%22%3A%22249%22%2C%22main.cluster%20index_upperinput%22%3A%22249%22%7D	1.0000000,0.9918653,0.9337601,0.9224606,0.9011377	CCCCCC[C@H](C(=O)OC)O,CCCCC[C@H](CC(=O)OC)O,CCCC[C@H](C)[C@H](CC(=O)O)O,CCCCCCC[C@H](C(=O)O)O,CCCCCCC(O)CC(O)=O	SN00034744,SN00002930,CHEBI:72563,CHEBI:55538,FDB008107				1,0.997,0.987,0.964,0.952	[C@@H](CCCC(=O)O)(CCCC)O,CCCC[C@H](C)[C@H](CC(=O)O)O,CCCCCCC(O)CC(O)=O,C(=O)(O)CCCCC[C@@H](O)CC,CCCCCCC[C@H](C(=O)O)O	SN00287215,CHEBI:72563,FDB008107,SN00387668,CHEBI:55538	[C@@H](CCCC(=O)O)(CCCC)O	C9H18O3
195.03	C9H8O5	9	8	5	0	0	0	2.919	1.10025e+06	0.555556	0.888889	CHO	https://gnps.ucsd.edu/ProteoSAFe/result.jsp?task=a0c938d79ded4a569832f2e43e3d4131&view=view_all_clusters_withID&show=true#%7B%22main.cluster%20index_lowerinput%22%3A%22357%22%2C%22main.cluster%20index_upperinput%22%3A%22357%22%7D	1.0000000,0.9705843,0.9655419,0.9565115,0.9545768	COC1=CC(O)=C(C=C1)C(=O)C(O)=O,c1(c(c(c(cc1C)O)C=O)O)C(=O)O,OC(=O)C(=O)CC1=C(O)C=C(O)C=C1,c1cc(c(cc1CC(=O)C(=O)O)O)O,c1cc2c(cc1C(C(=O)O)O)OCO2	HMDB0137120,SN00344022,HMDB0131758,CHEBI:19891,CHEBI:65054				1,0.834,0.82,0.792,0.725	c1(c(c(c(cc1C)O)C=O)O)C(=O)O,c1(C(=O)O)cc(C(=O)O)cc(c1)OC,c1(c(cc(c(c1O)C)O)C(=O)O)C=O,c1cc2c(cc1C(C(=O)O)O)OCO2,c12c(c(c(c(c1O)C)O)O)COC2=O	SN00344022,SN00342061,SN00232961,CHEBI:65054,SN00334464	c1(c(c(c(cc1C)O)C=O)O)C(=O)O	C9H8O5
169.087	C9H14O3	9	14	3	0	0	0	3.558	1.04687e+07	0.333333	1.55556	CHO	https://gnps.ucsd.edu/ProteoSAFe/result.jsp?task=a0c938d79ded4a569832f2e43e3d4131&view=view_all_clusters_withID&show=true#%7B%22main.cluster%20index_lowerinput%22%3A%22224%22%2C%22main.cluster%20index_upperinput%22%3A%22224%22%7D	1.0000000,0.9817490,0.9795421,0.9330418,0.9286529	C\1(=C/C)/[C@H](CCOC1=O)CCO,C\1(=C/C)/[C@@H](CC(=O)OC1)CCO,[C@H]1([C@H]([C@@H](CC(=O)O1)O)C)/C=C/C,[C@]1(C=C(C(=O)O1)CC(C)C)(O)C,[C@H]12[C@H](C[C@@H]([C@@H]1C)O)CCOC2=O	SN00253432,SN00366641,SN00226736,SN00382964,SN00242180				1,0.995,0.907,0.832,0.806	[C@H]1([C@@H](C(=O)C)CC[C@H]1C)C(=O)O,[C@@H]1(C([C@H](C1)C(=O)C)(C)C)C(=O)O,[C@@H]12[C@](CC[C@@H]1CC(=O)OC2)(O)C,[C@@]12(O[C@H]([C@H](CC1)CC2)C(=O)O)C,[C@H]12[C@H](C[C@@H]([C@@H]1C)O)CCOC2=O	SN00375769,SN00279450,SN00299866,SN00378950,SN00242180	[C@H]1([C@@H](C(=O)C)CC[C@H]1C)C(=O)O	C9H14O3
171.066	C8H12O4	8	12	4	0	0	0	1.531	595242	0.5	1.5	CHO	https://gnps.ucsd.edu/ProteoSAFe/result.jsp?task=a0c938d79ded4a569832f2e43e3d4131&view=view_all_clusters_withID&show=true#%7B%22main.cluster%20index_lowerinput%22%3A%22235%22%2C%22main.cluster%20index_upperinput%22%3A%22235%22%7D	1.0000000,0.9791813,0.9703282,0.8897269,0.8177213	[C@H]1([C@H]([C@H](C=C[C@H]1C)O)O)C(=O)O,[C@H]1([C@@H](CC(=O)O1)O)[C@H](/C=C/C)O,CC(C)[C@@]1(C(=CC(=O)O1)OC)O,Cc1cc(co1)[C@@H]([C@@H](CO)O)O,[C@]1(C(=O)C=C[C@@H](C1)O)(CCO)O	SN00324690,SN00283230,SN00013675,SN00020731,SN00229061				1,0.997,0.968,0.913,0.901	[C@@]12([C@H](CC(=O)C[C@H]1O)OCC2)O,[C@H]12[C@H]([C@@H](CC2)[C@H](C(=O)[C@H]1O)O)O,CC(=O)CCC(=O)CCC(=O)O,[C@H]1(OC(=O)C[C@H](OC(=O)C1)C)C,[C@H]1([C@@H](CC(=O)O1)O)[C@H](/C=C/C)O	SN00253047,SN00285702,CHEBI:73742,SN00246478,SN00283230	[C@@]12([C@H](CC(=O)C[C@H]1O)OCC2)O	C8H12O4
175.04	C10H8O3	10	8	3	0	0	0	3.126	9713.5	0.3	0.8	CHO	https://gnps.ucsd.edu/ProteoSAFe/result.jsp?task=a0c938d79ded4a569832f2e43e3d4131&view=view_all_clusters_withID&show=true#%7B%22main.cluster%20index_lowerinput%22%3A%22256%22%2C%22main.cluster%20index_upperinput%22%3A%22256%22%7D	1.0000000,0.9984747,0.9895502,0.9858987,0.9727781	CC1=CC2=C(OC(=O)C=C2)C=C1O,CC1=CC2=C(OC(=O)C=C2)C(O)=C1,c1cc2C=CC(=O)OCc2c(c1)O,COC1=CC=CC2=C1OC(=O)C=C2,c12c(c(=O)oc(c1)C)c(ccc2)O	FDB010981,HMDB0135531,CHEBI:69692,FDB007386,SN00391383				1,0.695,0.685,0.655,0.639	Cc1ccc(c2c1C(=O)OC2=O)C,c1cc2C=CC(=O)OCc2c(c1)O,c12c(c(=O)oc(c1)C)c(ccc2)O,Cc1cc(=O)oc2c1cc(cc2)O,c1(c2c(oc(=O)c1)cccc2O)C	SN00132182,CHEBI:69692,SN00391383,SN00000314,SN00390937	Cc1ccc(c2c1C(=O)OC2=O)C	C10H8O3
143.071	C7H12O3	7	12	3	0	0	0	1.984	1.88922e+06	0.428571	1.71429	CHO	https://gnps.ucsd.edu/ProteoSAFe/result.jsp?task=a0c938d79ded4a569832f2e43e3d4131&view=view_all_clusters_withID&show=true#%7B%22main.cluster%20index_lowerinput%22%3A%2285%22%2C%22main.cluster%20index_upperinput%22%3A%2285%22%7D	1.0000000,0.9986144,0.9919522,0.9678351,0.9643923	[C@@]1([C@@H](C(=O)OC1)O)(CC)C,CC1C(O)OCC1C(C)=O,C[C@@H]1COC(=O)[C@H]1[C@@H](C)O,CCC(C(=O)CC)C(=O)O,[C@@H]1([C@H](COC(=O)C1)CC)O	SN00272915,FDB015510,CHEBI:66043,CHEBI:131353,SN00312370				1,0.932,0.917,0.906,0.904	[C@@H]1([C@H](COC(=O)C1)CC)O,CCC(C(=O)CC)C(=O)O,C[C@@H]1COC(=O)[C@H]1[C@@H](C)O,[C@H]12[C@H](O1)[C@@H](C[C@H]([C@H]2O)C)O,[C@@]1([C@@H](C(=O)OC1)O)(CC)C	SN00312370,CHEBI:131353,CHEBI:66043,SN00328131,SN00272915	[C@@H]1([C@H](COC(=O)C1)CC)O	C7H12O3
175.097	C8H16O4	8	16	4	0	0	0	2.542	3244001	0.5	2	CHO	https://gnps.ucsd.edu/ProteoSAFe/result.jsp?task=a0c938d79ded4a569832f2e43e3d4131&view=view_all_clusters_withID&show=true#%7B%22main.cluster%20index_lowerinput%22%3A%22260%22%2C%22main.cluster%20index_upperinput%22%3A%22260%22%7D	1.0000000,0.9795378,0.9545710,0.9455740,0.9349881	C(C(=O)OC[C@@H](CO)O)C(C)C,[C@H]1([C@H]([C@@H](O[C@H](C1)O)C)O)OCC,[C@@H]1([C@@H](CO[C@H](O1)CCC)O)CO,[C@@]1(C[C@@H](O[C@H]([C@H]1O)C)O)(OC)C,C[C@H]1[C@@H](C[C@H](OC)O[C@@H]1CO)O	SN00314159,SN00315746,SN00228170,SN00273055,CHEBI:46706				1,0.996,0.994,0.99,0.989	C(C(=O)OC[C@@H](CO)O)C(C)C,[C@H]1([C@H]([C@@H](O[C@H](C1)O)C)O)OCC,[C@@H]1([C@@H](CO[C@H](O1)CCC)O)CO,[C@@]1(C[C@@H](O[C@H]([C@H]1O)C)O)(OC)C,C[C@H]1[C@@H](C[C@H](OC)O[C@@H]1CO)O	SN00314159,SN00315746,SN00228170,SN00273055,CHEBI:46706	C(C(=O)OC[C@@H](CO)O)C(C)C	C8H16O4
227.092	C11H16O5	11	16	5	0	0	0	2.192	266422	0.454545	1.45455	CHO	https://gnps.ucsd.edu/ProteoSAFe/result.jsp?task=a0c938d79ded4a569832f2e43e3d4131&view=view_all_clusters_withID&show=true#%7B%22main.cluster%20index_lowerinput%22%3A%22593%22%2C%22main.cluster%20index_upperinput%22%3A%22593%22%7D	1.0000000,0.9798771,0.9708876,0.9680627,0.9478503	[C@@H]12[C@@H]([C@@H](C(=O)O[C@H]1OC)CO)CC=C2CO,[C@H]12[C@@H](C(=O)OC)COC(=O)[C@H]1[C@@H]([C@@H](C2)O)C,c1(cc(cc(=O)o1)OC)[C@@H]([C@@H](O)CCC)O,[C@]1([C@H](COC1=O)CO)([C@H](/C=C/C=C/C)O)O,[C@H]12[C@@H](O2)C[C@H](OC(=O)CC(=O)C[C@H]1OC)C	SN00340253,SN00240200,SN00352359,SN00385296,SN00385736				1,0.994,0.991,0.99,0.984	[C@@H]12[C@@H]([C@@H](C(=O)O[C@H]1OC)CO)CC=C2CO,[C@H]12[C@@H](C(=O)OC)COC(=O)[C@H]1[C@@H]([C@@H](C2)O)C,c1(cc(cc(=O)o1)OC)[C@@H]([C@@H](O)CCC)O,[C@]1([C@H](COC1=O)CO)([C@H](/C=C/C=C/C)O)O,[C@H]12[C@@H](O2)C[C@H](OC(=O)CC(=O)C[C@H]1OC)C	SN00340253,SN00240200,SN00352359,SN00385296,SN00385736	[C@@H]12[C@@H]([C@@H](C(=O)O[C@H]1OC)CO)CC=C2CO	C11H16O5
173.082	C8H14O4	8	14	4	0	0	0	1.648	590468	0.5	1.75	CHO	https://gnps.ucsd.edu/ProteoSAFe/result.jsp?task=a0c938d79ded4a569832f2e43e3d4131&view=view_all_clusters_withID&show=true#%7B%22main.cluster%20index_lowerinput%22%3A%22246%22%2C%22main.cluster%20index_upperinput%22%3A%22246%22%7D	1.0000000,0.9314412,0.9238903,0.9026516,0.8948703	[C@H](C(=C)CO)(CC(=O)OCC)O,[C@@H]1(C[C@@H]([C@H](CC1)O)O)C(=O)OC,[C@H]1(C(=O)[C@H](CC1)CO)[C@H](CO)O,O1C(=O)C[C@H](C[C@H]1C[C@@H](O)C)O,CCCC(CCC(=O)O)C(=O)O	SN00305481,SN00320291,SN00342610,SN00359014,CHEBI:80644				1,0.854,0.827,0.78,0.762	O1C(=O)C[C@H](C[C@H]1C[C@@H](O)C)O,[C@H]1(C(=O)[C@H](CC1)CO)[C@H](CO)O,[C@@H]1(C[C@@H]([C@H](CC1)O)O)C(=O)OC,C(C(=O)O)[C@@]1(CC[C@@H](CC1)O)O,[C@H](C(=C)CO)(CC(=O)OCC)O	SN00359014,SN00342610,SN00320291,SN00239765,SN00305481	O1C(=O)C[C@H](C[C@H]1C[C@@H](O)C)O	C8H14O4
143.071	C7H12O3	7	12	3	0	0	0	1.869	3210223	0.428571	1.71429	CHO	https://gnps.ucsd.edu/ProteoSAFe/result.jsp?task=a0c938d79ded4a569832f2e43e3d4131&view=view_all_clusters_withID&show=true#%7B%22main.cluster%20index_lowerinput%22%3A%2284%22%2C%22main.cluster%20index_upperinput%22%3A%2284%22%7D	1.0000000,0.9861531,0.9839667,0.9713664,0.9586288	[C@@]1([C@@H](C(=O)OC1)O)(CC)C,CC1C(O)OCC1C(C)=O,C[C@@H]1COC(=O)[C@H]1[C@@H](C)O,CCC(C(=O)CC)C(=O)O,[C@@H]1([C@H](COC(=O)C1)CC)O	SN00272915,FDB015510,CHEBI:66043,CHEBI:131353,SN00312370				1,0.969,0.879,0.848,0.827	CCC(C(=O)CC)C(=O)O,C[C@H](CC/C=C/C(=O)O)O,C(=C(\CCO)/C)/C(=O)OC,C(CCCO)/C=C/C(=O)O,[C@H]12[C@H](O1)[C@@H](C[C@H]([C@H]2O)C)O	CHEBI:131353,CHEBI:78831,SN00327606,CHEBI:79161,SN00328131	CCC(C(=O)CC)C(=O)O	C7H12O3
175.04	C10H8O3	10	8	3	0	0	0	3.373	312350	0.3	0.8	CHO	https://gnps.ucsd.edu/ProteoSAFe/result.jsp?task=a0c938d79ded4a569832f2e43e3d4131&view=view_all_clusters_withID&show=true#%7B%22main.cluster%20index_lowerinput%22%3A%22255%22%2C%22main.cluster%20index_upperinput%22%3A%22255%22%7D	1.0000000,0.9976635,0.9891074,0.9882705,0.9757740	CC1=CC2=C(OC(=O)C=C2)C=C1O,CC1=CC2=C(OC(=O)C=C2)C(O)=C1,COC1=CC=CC2=C1OC(=O)C=C2,c1cc2C=CC(=O)OCc2c(c1)O,c12c(c(=O)oc(c1)C)c(ccc2)O	FDB010981,HMDB0135531,FDB007386,CHEBI:69692,SN00391383				1,0.821,0.788,0.786,0.785	CCOc1cccc2c1c(=O)c2=O,Cc1cc(=O)oc2c1cc(cc2)O,COc1ccc2c(c1)c(=O)cco2,CC1=CC(=O)OC2=C1C=CC(=C2)O,c12c(C(=O)OCC2)cccc1C=O	SN00125931,SN00000314,SN00000793,DB07118,SN00358630	CCOc1cccc2c1c(=O)c2=O	C10H8O3
349.128	C18H22O7	18	22	7	0	0	0	4.529	199581	0.388889	1.22222	CHO	https://gnps.ucsd.edu/ProteoSAFe/result.jsp?task=a0c938d79ded4a569832f2e43e3d4131&view=view_all_clusters_withID&show=true#%7B%22main.cluster%20index_lowerinput%22%3A%221459%22%2C%22main.cluster%20index_upperinput%22%3A%221459%22%7D	1.0000000,0.8724778,0.8156328,0.8132768,0.7734896	[C@H]12[C@H](OC(=O)C2=C)/C=C(\CC/C=C(/C[C@@H]1OC(=O)C(=O)CO)\C)/CO,c12[C@@H]3[C@H](O3)CC[C@@H]([C@@H](/C=C/C[C@@H](OC(=O)c1c(cc(c2)O)O)C)O)O,[C@@H]12[C@@H]3[C@H](C(=C)C[C@H]([C@H]1C(=C)C(=O)O2)OC(=O)C(=C)CO)C[C@@H]([C@@H]3O)O,c12c(cc(cc1O)O)CC(=O)C[C@@H]1O[C@@H](C[C@H](OC2=O)C)[C@@H](CC1)O,[C@]123[C@H]([C@](OO2)(C=C3)C)[C@@H]2[C@@H]([C@H](C[C@]1(O)C)OC(=O)CC)C(=C)C(=O)O2	SN00256393,SN00238112,SN00343202,SN00232149,SN00299181				1,0.939,0.914,0.893,0.816	c12[C@@H]3[C@H](O3)CC[C@@H]([C@@H](/C=C/C[C@@H](OC(=O)c1c(cc(c2)O)O)C)O)O,[C@H]12[C@H](OC(=O)C2=C)/C=C(\CC/C=C(/C[C@@H]1OC(=O)C(=O)CO)\C)/CO,CC(C)([C@@H]1Cc2c(cc3c(c2OC)c(=O)c(c(o3)CO)CCO)O1)O,c12c(cc(cc1O)O)CC(=O)C[C@@H]1O[C@@H](C[C@H](OC2=O)C)[C@@H](CC1)O,C[C@]1(CC(=O)[C@H]([C@@H]([C@@H]1C(=O)OC)c1cccc(c1)OC)C(=O)OC)O	SN00238112,SN00256393,SN00174227,SN00232149,SN00069671	c12[C@@H]3[C@H](O3)CC[C@@H]([C@@H](/C=C/C[C@@H](OC(=O)c1c(cc(c2)O)O)C)O)O	C18H22O7
291.159	C17H24O4	17	24	4	0	0	0	4.694	415641	0.235294	1.41176	CHO	https://gnps.ucsd.edu/ProteoSAFe/result.jsp?task=a0c938d79ded4a569832f2e43e3d4131&view=view_all_clusters_withID&show=true#%7B%22main.cluster%20index_lowerinput%22%3A%221088%22%2C%22main.cluster%20index_upperinput%22%3A%221088%22%7D	1.0000000,0.9938191,0.9885788,0.8944630,0.8899403	C[C@@H]1CCCCCCCc2cc(cc(c2C(=O)O1)OC)O,c12c(c(cc(c1)OC)O)C(=O)O[C@H](CCCCCCC2)C,[C@@]1(/C=C\C(=O)/C(=C/CC[C@@H]([C@H](OC(=O)/C=C/1)C)C)/C)(O)C,c1([C@H](C[C@H](OC(=O)C)CC(C)C)C)c(cc(cc1)C=O)O,C1([C@@H]2[C@@H](C1)C(=C)CC/C=C(/C[C@@H]2OC(=O)C)\C(=O)O)(C)C	SN00038307,SN00281574,SN00301369,SN00402808,SN00290100				1,0.989,0.942,0.939,0.93	CC1C2C(OC1=O)\C=C(C)\CC\C=C(C)\CC2OC(C)=O,[C@H]12[C@@H](/C=C(/CC/C=C(/C[C@@H]1OC(=O)[C@@H]2C)\C)\C)OC(=O)C,[C@@]12(C(=C(CCC2)C)C[C@H]2[C@@H](C1)OC(=O)[C@H]2C)COC(=O)C,C1([C@@H]2[C@@H](C1)C(=C)CC/C=C(/C[C@@H]2OC(=O)C)\C(=O)O)(C)C,[C@]12(C(=C(CC[C@H]1OC(=O)C)C)C[C@H]1[C@@H](C2)OC(=O)[C@@H]1C)C	FDB015630,SN00370834,SN00279227,SN00290100,SN00377499	CC1C2C(OC1=O)\C=C(C)\CC\C=C(C)\CC2OC(C)=O	C17H24O4
227.092	C11H16O5	11	16	5	0	0	0	2.536	604680	0.454545	1.45455	CHO	https://gnps.ucsd.edu/ProteoSAFe/result.jsp?task=a0c938d79ded4a569832f2e43e3d4131&view=view_all_clusters_withID&show=true#%7B%22main.cluster%20index_lowerinput%22%3A%22596%22%2C%22main.cluster%20index_upperinput%22%3A%22596%22%7D	1.0000000,0.9946209,0.9691322,0.9585766,0.9544962	[C@@H]12[C@@H]([C@@H](C(=O)O[C@H]1OC)CO)CC=C2CO,[C@H]12[C@@H](C(=O)OC)COC(=O)[C@H]1[C@@H]([C@@H](C2)O)C,c1(cc(cc(=O)o1)OC)[C@@H]([C@@H](O)CCC)O,[C@]1([C@H](COC1=O)CO)([C@H](/C=C/C=C/C)O)O,[C@H]12[C@@H](O2)C[C@H](OC(=O)CC(=O)C[C@H]1OC)C	SN00340253,SN00240200,SN00352359,SN00385296,SN00385736				1,0.98,0.978,0.942,0.937	[C@H]12[C@@H](O2)C[C@H](OC(=O)CC(=O)C[C@H]1OC)C,[C@H]12[C@@H](C(=O)OC)COC(=O)[C@H]1[C@@H]([C@@H](C2)O)C,[C@@H]12[C@@H]([C@@H](C(=O)O[C@H]1OC)CO)CC=C2CO,[C@]1([C@H](COC1=O)CO)([C@H](/C=C/C=C/C)O)O,c1(cc(cc(=O)o1)OC)[C@@H]([C@@H](O)CCC)O	SN00385736,SN00240200,SN00340253,SN00385296,SN00352359	[C@H]12[C@@H](O2)C[C@H](OC(=O)CC(=O)C[C@H]1OC)C	C11H16O5
145.087	C7H14O3	7	14	3	0	0	0	1.629	1787168	0.428571	2	CHO	https://gnps.ucsd.edu/ProteoSAFe/result.jsp?task=a0c938d79ded4a569832f2e43e3d4131&view=view_all_clusters_withID&show=true#%7B%22main.cluster%20index_lowerinput%22%3A%2293%22%2C%22main.cluster%20index_upperinput%22%3A%2293%22%7D	1.0000000,0.9681406,0.9659815,0.9593986,0.9258396	CCCCCC(C(=O)O)O,CCOC(=O)C(O)C(C)C,CCOC(=O)C(C)(O)CC,CCCCC(CC(=O)O)O,C(=O)([C@H]([C@H](CC)C)O)OC	CHEBI:73752,FDB007450,FDB009394,CHEBI:132838,SN00332032				1,0.972,0.951,0.949,0.925	CCCCCC(C(=O)O)O,CCCCC(CC(=O)O)O,CCOC(=O)C(O)C(C)C,CCOC(=O)C(C)(O)CC,C[C@H](CCCCC(=O)O)O	CHEBI:73752,CHEBI:132838,FDB007450,FDB009394,CHEBI:78775	CCCCCC(C(=O)O)O	C7H14O3
185.118	C10H18O3	10	18	3	0	0	0	3.826	2802985	0.3	1.8	CHO	https://gnps.ucsd.edu/ProteoSAFe/result.jsp?task=a0c938d79ded4a569832f2e43e3d4131&view=view_all_clusters_withID&show=true#%7B%22main.cluster%20index_lowerinput%22%3A%22300%22%2C%22main.cluster%20index_upperinput%22%3A%22300%22%7D	1.0000000,0.9749191,0.9656722,0.9519562,0.9410530	[C@H]([C@@H](C(=C)C)OO)(C(O)(C)C)C=C,[C@]1([C@@H]([C@@H](C(O1)(C)C)C=C)O)(CO)C,C=C(C)[C@H](CCC(C)O)CC(=O)O,C=C(C)[C@H](CCC(C)C(=O)O)CO,C1(=O)C[C@@H](CC[C@@H]1C)[C@@](O)(CO)C	SN00327022,SN00263723,CHEBI:204,CHEBI:241,SN00226529				1,0.956,0.949,0.884,0.881	C1([C@H](C[C@@H](O1)/C(=C/CO)/C)O)(C)C,CCCCC[C@H]1C[C@H](CC(=O)O1)O,O1C(=O)C[C@H](CCCCC[C@H]1C)O,[C@H]1([C@H]([C@@H](OC1=O)C)O)C[C@H](CC)C,[C@H]1([C@H]([C@@H](OC1=O)C)O)CCC(C)C	SN00327371,SN00020963,SN00226906,SN00363288,SN00299004	C1([C@H](C[C@@H](O1)/C(=C/CO)/C)O)(C)C	C10H18O3
226.108	C11H17NO4	11	17	4	0	1	0	2.878	401302	0.363636	1.54545	CHNO	https://gnps.ucsd.edu/ProteoSAFe/result.jsp?task=a0c938d79ded4a569832f2e43e3d4131&view=view_all_clusters_withID&show=true#%7B%22main.cluster%20index_lowerinput%22%3A%22588%22%2C%22main.cluster%20index_upperinput%22%3A%22588%22%7D	1.0000000,0.7207326,0.6104165,0.5725037	COc1cc(cc(c1OC)OC)C(CN)O,C1CC(C1)C(=O)N[C@H]1CO[C@H]2[C@@H]1OC[C@H]2O,CC(C)C/N=C/C1C(=O)OC(OC1=O)(C)C,CC1(OC(=O)C(/C=N/C(C)(C)C)C(=O)O1)C	CHEBI:125361,SN00008532,SN00124963,SN00124964				1,0.989,0.745,0.72	COc1cc(cc(c1OC)OC)C(CN)O,C1CC(C1)C(=O)N[C@H]1CO[C@H]2[C@@H]1OC[C@H]2O,CC(C)C/N=C/C1C(=O)OC(OC1=O)(C)C,CC1(OC(=O)C(/C=N/C(C)(C)C)C(=O)O1)C	CHEBI:125361,SN00008532,SN00124963,SN00124964	COc1cc(cc(c1OC)OC)C(CN)O	C11H17NO4
256.155	C13H23NO4	13	23	4	0	1	0	3.248	399367	0.307692	1.76923	CHNO	https://gnps.ucsd.edu/ProteoSAFe/result.jsp?task=a0c938d79ded4a569832f2e43e3d4131&view=view_all_clusters_withID&show=true#%7B%22main.cluster%20index_lowerinput%22%3A%22837%22%2C%22main.cluster%20index_upperinput%22%3A%22837%22%7D	1.0000000,0.8470537	[C@H]12N([C@H]([C@H]([C@@H]1O)O)C[C@H](C2)OC(=O)[C@@H](CC)C)C,[H]\C(=C(\[H])C([H])([H])C([H])([H])C([H])([H])[H])C(=O)OC([H])(C([H])([H])C([O-])=O)C([H])([H])[N+](C([H])([H])[H])(C([H])([H])[H])C([H])([H])[H]	SN00259646,FDB029479				1,0.626	[C@H]12N([C@H]([C@H]([C@@H]1O)O)C[C@H](C2)OC(=O)[C@@H](CC)C)C,[H]\C(=C(\[H])C([H])([H])C([H])([H])C([H])([H])[H])C(=O)OC([H])(C([H])([H])C([O-])=O)C([H])([H])[N+](C([H])([H])[H])(C([H])([H])[H])C([H])([H])[H]	SN00259646,FDB029479	[C@H]12N([C@H]([C@H]([C@@H]1O)O)C[C@H](C2)OC(=O)[C@@H](CC)C)C	C13H23NO4
201.149	C11H22O3	11	22	3	0	0	0	4.326	1.20495e+06	0.272727	2	CHO	https://gnps.ucsd.edu/ProteoSAFe/result.jsp?task=a0c938d79ded4a569832f2e43e3d4131&view=view_all_clusters_withID&show=true#%7B%22main.cluster%20index_lowerinput%22%3A%22403%22%2C%22main.cluster%20index_upperinput%22%3A%22403%22%7D	1.0000000,0.9665991,0.9625799,0.9385731,0.9285198	CCCCCC(/C=C/C(OC)OC)O,CCCCCCC(O)CCOC(C)=O,C(=O)(C[C@@H](O)CCCCCC)OCC,CCCCCC[C@H](C)[C@H](CC(=O)O)O,[C@H](C(=O)O)(CCCCCCCCC)O	CHEBI:77419,FDB016753,SN00237098,CHEBI:71005,SN00375159				1,0.935,0.91,0.904,0.896	C(=O)(C[C@@H](O)CCCCCC)OCC,O(C(=O)C[C@@H](CCC)O)[C@H](CCC)C,CCCCCCC(O)CCOC(C)=O,[C@H](C(=O)OCCCCC)([C@H](O)CC)C,C(=O)(OCC)CCCCCC[C@H](O)C	SN00237098,SN00314731,FDB016753,SN00229793,SN00399862	C(=O)(C[C@@H](O)CCCCCC)OCC	C11H22O3
163.04	C9H8O3	9	8	3	0	0	0	3.969	588908	0.333333	0.888889	CHO	https://gnps.ucsd.edu/ProteoSAFe/result.jsp?task=a0c938d79ded4a569832f2e43e3d4131&view=view_all_clusters_withID&show=true#%7B%22main.cluster%20index_lowerinput%22%3A%22186%22%2C%22main.cluster%20index_upperinput%22%3A%22186%22%7D	1.0000000,0.9960251,0.9653342,0.9479070,0.9445026	CO[C@H]1c2ccccc2C(=O)O1,Cc1cccc2c1C(=O)O[C@H]2O,c12c(c(ccc2O)C)COC1=O,c1(c(=O)ccccc1)OC(=O)C,Cc1cc(cc2c1C(=O)CO2)O	SN00118257,SN00119957,SN00231306,SN00287160,SN00148362				1,0.771,0.722,0.706,0.691	c1(c(=O)ccccc1)OC(=O)C,c1(cc(c(=O)ccc1)O)C(=O)C,CC(=O)Oc1ccc(cc1)C=O,c12c(ccc(c1)C(=O)C)OCO2,c1(OC(=O)C)c(C=O)cccc1	SN00287160,SN00338160,CHEBI:86559,SN00350043,SN00353075	c1(c(=O)ccccc1)OC(=O)C	C9H8O3
307.154	C17H24O5	17	24	5	0	0	0	3.903	1491076	0.294118	1.41176	CHO	https://gnps.ucsd.edu/ProteoSAFe/result.jsp?task=a0c938d79ded4a569832f2e43e3d4131&view=view_all_clusters_withID&show=true#%7B%22main.cluster%20index_lowerinput%22%3A%221204%22%2C%22main.cluster%20index_upperinput%22%3A%221204%22%7D	1.0000000,0.9679773,0.9396700,0.9327233,0.8674434	c12c(cc(cc1OC)O)CCCCCC[C@@H]([C@H](OC2=O)C)O,c12c(cc(cc1OC)O)CCCCC[C@H](C[C@@H](OC2=O)C)O,c12c(c(cc(c1)O)OC)C(=O)O[C@H](CCC[C@@H](CCC2)O)C,c12c(cc(cc1OC)O)CCCC[C@@H](CC[C@H](OC2=O)C)O,c1(c(cc(cc1O)O)CC(=O)OC)C(=O)CCCCCCC	SN00321651,SN00230901,SN00368721,SN00320533,SN00264935				1,0.972,0.949,0.941,0.892	c12c(cc(cc1OC)O)CCCCCC[C@@H]([C@H](OC2=O)C)O,c12c(cc(cc1OC)O)CCCCC[C@H](C[C@@H](OC2=O)C)O,c12c(c(cc(c1)O)OC)C(=O)O[C@H](CCC[C@@H](CCC2)O)C,c12c(cc(cc1OC)O)CCCC[C@@H](CC[C@H](OC2=O)C)O,c1(c(cc(cc1O)O)CC(=O)OC)C(=O)CCCCCCC	SN00321651,SN00230901,SN00368721,SN00320533,SN00264935	c12c(cc(cc1OC)O)CCCCCC[C@@H]([C@H](OC2=O)C)O	C17H24O5
255.123	C13H20O5	13	20	5	0	0	0	3.391	1.16449e+06	0.384615	1.53846	CHO	https://gnps.ucsd.edu/ProteoSAFe/result.jsp?task=a0c938d79ded4a569832f2e43e3d4131&view=view_all_clusters_withID&show=true#%7B%22main.cluster%20index_lowerinput%22%3A%22818%22%2C%22main.cluster%20index_upperinput%22%3A%22818%22%7D	1.0000000,0.9693128,0.8559490,0.7855074,0.7176191	C1=C(C[C@H](OC1=O)[C@@H](OC(=O)C)CCCC)OC,[C@]1(OO[C@H](CC1)[C@H](C(=O)O)C)(C/C=C/C(=O)C)C,CCOC(=O)[C@H]1CC(=O)O[C@@]21CCOC(C2)(C)C,CCCCC/C=C\C[C@H]([C@H](CC(=O)[O-])O)C(=O)[O-],[C@@]12([C@]([C@](OC1=O)(C[C@H](C2)O)C)(/C=C/[C@H](O)C)O)C	SN00267957,SN00340362,SN00043972,SN00041518,SN00270375				1,0.948,0.716,0.707,0.602	C1=C(C[C@H](OC1=O)[C@@H](OC(=O)C)CCCC)OC,CCOC(=O)[C@H]1CC(=O)O[C@@]21CCOC(C2)(C)C,[C@]1(OO[C@H](CC1)[C@H](C(=O)O)C)(C/C=C/C(=O)C)C,[C@@]12([C@]([C@](OC1=O)(C[C@H](C2)O)C)(/C=C/[C@H](O)C)O)C,CCCCC/C=C\C[C@H]([C@H](CC(=O)[O-])O)C(=O)[O-]	SN00267957,SN00043972,SN00340362,SN00270375,SN00041518	C1=C(C[C@H](OC1=O)[C@@H](OC(=O)C)CCCC)OC	C13H20O5
187.134	C10H20O3	10	20	3	0	0	0	4.514	5444988	0.3	2	CHO	https://gnps.ucsd.edu/ProteoSAFe/result.jsp?task=a0c938d79ded4a569832f2e43e3d4131&view=view_all_clusters_withID&show=true#%7B%22main.cluster%20index_lowerinput%22%3A%22319%22%2C%22main.cluster%20index_upperinput%22%3A%22319%22%7D	1.0000000,0.9726410,0.9709668,0.9686623,0.9656442	CCCCCC[C@H](CC(=O)OC)O,[C@@H]1([C@@]([C@H](O[C@H]1CCC)O)(O)C)CC,[C@@H]1([C@](CC[C@@H]([C@@H]1O)C(C)C)(O)C)O,[C@H](C(=O)OCC)(CCCCCC)O,CCCCCC(O)CC(=O)OCC	SN00003173,SN00249645,SN00336025,SN00301081,FDB021911				1,0.95,0.914,0.868,0.798	CCCCCC(O)CC(=O)OCC,[C@H](C(=O)OCC)(CCCCCC)O,[C@H](/C(=C/CO)/C)(CCC(O)(C)C)O,CCCCCC[C@H](CC(=O)OC)O,C(=O)(OC)CCCCCC[C@H](O)C	FDB021911,SN00301081,SN00338138,SN00003173,SN00306644	CCCCCC(O)CC(=O)OCC	C10H20O3
225.149	C13H22O3	13	22	3	0	0	0	4.19	639856	0.230769	1.69231	CHO	https://gnps.ucsd.edu/ProteoSAFe/result.jsp?task=a0c938d79ded4a569832f2e43e3d4131&view=view_all_clusters_withID&show=true#%7B%22main.cluster%20index_lowerinput%22%3A%22581%22%2C%22main.cluster%20index_upperinput%22%3A%22581%22%7D	1.0000000,0.9798243,0.9475535,0.9466898,0.9122365	C1(=C[C@H](OC1=O)C)[C@H](O)CCCCCCC,[C@@H]1([C@H](CC(=O)OC)CC[C@@H]1O)C/C=C\CC,CCCCC[C@H]1[C@@H](CC(=O)OC)CCC1=O,[C@@H]1([C@@H](CC(=O)O1)C)C/C=C\[C@@H](CCCC)O,C1([C@H](C(=CC(=O)[C@@H]1O)C)CC[C@H](O)C)(C)C	SN00239543,SN00317444,FDB029913,SN00236764,SN00362089				1,0.863,0.849,0.847,0.833	[C@@H]1([C@@H](CC(=O)O1)C)C/C=C\[C@@H](CCCC)O,[C@@H]1([C@H](CC(=O)OC)CC[C@@H]1O)C/C=C\CC,[C@@]12([C@@](C[C@@H](O2)CC1(C)C)(O)C)/C=C/[C@H](O)C,[C@@]12([C@](O1)(C[C@H](CC2(C)C)O)C)/C=C/[C@H](O)C,C1(=C[C@H](OC1=O)C)[C@H](O)CCCCCCC	SN00236764,SN00317444,SN00274736,SN00402589,SN00239543	[C@@H]1([C@@H](CC(=O)O1)C)C/C=C\[C@@H](CCCC)O	C13H22O3
145.087	C7H14O3	7	14	3	0	0	0	2.731	73261795	0.428571	2	CHO	https://gnps.ucsd.edu/ProteoSAFe/result.jsp?task=a0c938d79ded4a569832f2e43e3d4131&view=view_all_clusters_withID&show=true#%7B%22main.cluster%20index_lowerinput%22%3A%2294%22%2C%22main.cluster%20index_upperinput%22%3A%2294%22%7D	1.0000000,0.9724557,0.9590064,0.9580642,0.9484531	CCCCCC(C(=O)O)O,C(=O)([C@H]([C@H](CC)C)O)OC,CCCCC(CC(=O)O)O,CCCC(O)CC(=O)OC,COC(=O)C(O)CC(C)C	CHEBI:73752,SN00332032,CHEBI:132838,FDB018989,FDB015092				1,0.991,0.987,0.987,0.984	CCCCCC(C(=O)O)O,C(=O)([C@H]([C@H](CC)C)O)OC,CCCCC(CC(=O)O)O,CCCC(O)CC(=O)OC,COC(=O)C(O)CC(C)C	CHEBI:73752,SN00332032,CHEBI:132838,FDB018989,FDB015092	CCCCCC(C(=O)O)O	C7H14O3
145.087	C7H14O3	7	14	3	0	0	0	2.731	90772156	0.428571	2	CHO	https://gnps.ucsd.edu/ProteoSAFe/result.jsp?task=a0c938d79ded4a569832f2e43e3d4131&view=view_all_clusters_withID&show=true#%7B%22main.cluster%20index_lowerinput%22%3A%22100%22%2C%22main.cluster%20index_upperinput%22%3A%22100%22%7D	1.0000000,0.9926775,0.9735963,0.9724635,0.9381970	C(=O)([C@H]([C@H](CC)C)O)OC,CCCCCC(C(=O)O)O,COC(=O)C(O)CC(C)C,CCCC(O)CC(=O)OC,CCCCC(CC(=O)O)O	SN00332032,CHEBI:73752,FDB015092,FDB018989,CHEBI:132838				1,0.975,0.972,0.953,0.928	CCCC(O)CC(=O)OC,C(=O)([C@H]([C@H](CC)C)O)OC,CCCCCC(C(=O)O)O,COC(=O)C(O)CC(C)C,CCCCC(CC(=O)O)O	FDB018989,SN00332032,CHEBI:73752,FDB015092,CHEBI:132838	CCCC(O)CC(=O)OC	C7H14O3
325.164	C17H26O6	17	26	6	0	0	0	3.723	1.02016e+06	0.352941	1.52941	CHO	https://gnps.ucsd.edu/ProteoSAFe/result.jsp?task=a0c938d79ded4a569832f2e43e3d4131&view=view_all_clusters_withID&show=true#%7B%22main.cluster%20index_lowerinput%22%3A%221341%22%2C%22main.cluster%20index_upperinput%22%3A%221341%22%7D	1.0000000,0.9300532,0.8712131,0.8357591,0.8292550	C1(C[C@@H](C(=C)CC/C=C(/C[C@H](C1)OC(=O)C)\C(=O)O)OO)(C)C,C1(C[C@@H](C/C(=C/CC[C@@](/C=C/1)(OO)C)/C(=O)O)OC(=O)C)(C)C,[C@@]12([C@@H]([C@H]([C@@H](O[C@H]1O)OCC)O)[C@@H](C[C@@H]1[C@H](C2)C(=C)C(=O)O1)C)C,C12=C([C@@H](OC2=O)C)O[C@H]([C@@H]([C@H]1O)O)/C=C\[C@@H](C[C@](CC)(O)C)C,[C@@]12([C@H](O1)CC[C@@]1([C@H]([C@H]([C@H]([C@@H](C2)OC(=O)C)C(C)C)O)O1)C)C=O	SN00316496,SN00231196,SN00361703,SN00241691,SN00257852				1,0.932,0.894,0.825,0.785	[C@@]12([C@@H]([C@H]([C@@H](O[C@H]1O)OCC)O)[C@@H](C[C@@H]1[C@H](C2)C(=C)C(=O)O1)C)C,[C@@]12([C@@H]3C(C[C@@]1(C(=O)O[C@@H]([C@H]2[C@@H](C[C@@H]3OC(=O)C)C)O)C)(C)C)O,[C@@]12([C@H](O1)CC[C@@]1([C@H]([C@H]([C@H]([C@@H](C2)OC(=O)C)C(C)C)O)O1)C)C=O,[C@]12([C@@H]([C@H](C[C@H]2O)OC(=O)C)[C@@H](C[C@@H]2[C@H]([C@@H]1O)[C@H](C(=O)O2)C)C)C,C1(C[C@@H](C(=C)CC/C=C(/C[C@H](C1)OC(=O)C)\C(=O)O)OO)(C)C	SN00361703,SN00388836,SN00257852,SN00363681,SN00316496	[C@@]12([C@@H]([C@H]([C@@H](O[C@H]1O)OCC)O)[C@@H](C[C@@H]1[C@H](C2)C(=C)C(=O)O1)C)C	C17H26O6
222.125	C13H19O3	13	19	3	0	0	0	4.159	350524	0.230769	1.46154	CHO	https://gnps.ucsd.edu/ProteoSAFe/result.jsp?task=a0c938d79ded4a569832f2e43e3d4131&view=view_all_clusters_withID&show=true#%7B%22main.cluster%20index_lowerinput%22%3A%22550%22%2C%22main.cluster%20index_upperinput%22%3A%22550%22%7D	1.0000000,0.9357402,0.8463260,0.8038291	CCC(=Nc1c(C)nn(c1C)C(=O)CC)O,C[C@@]12CC[C@@H](C1(C)C)/C(=C/CC(=O)[O-])/[C@H]2O,CC(C)(C)C1=NN=C(O1)C(=O)C2CCCN2,C[C@]12CC[C@H](C1(C)C)[C@H](C2=O)CCC(=O)[O-]	CHEBI:117028,SN00135493,DB03833,SN00135901				1,0.733,0.24,0.23	C[C@]12CC[C@H](C1(C)C)[C@H](C2=O)CCC(=O)[O-],C[C@@]12CC[C@@H](C1(C)C)/C(=C/CC(=O)[O-])/[C@H]2O,CCC(=Nc1c(C)nn(c1C)C(=O)CC)O,CC(C)(C)C1=NN=C(O1)C(=O)C2CCCN2	SN00135901,SN00135493,CHEBI:117028,DB03833	C[C@]12CC[C@H](C1(C)C)[C@H](C2=O)CCC(=O)[O-]	C13H19O3
197.154	C12H22O2	12	22	2	0	0	0	5.188	1.73376e+06	0.166667	1.83333	CHO	https://gnps.ucsd.edu/ProteoSAFe/result.jsp?task=a0c938d79ded4a569832f2e43e3d4131&view=view_all_clusters_withID&show=true#%7B%22main.cluster%20index_lowerinput%22%3A%22375%22%2C%22main.cluster%20index_upperinput%22%3A%22375%22%7D	1.0000000,0.9583763,0.9253735,0.9242863,0.9010719	C[C@@H]1CC[C@@H](C[C@@]1(C(=O)C)O)C(C)C,[C@H]1([C@H](C1)CCCCCC)CC(=O)OC,CCCCCCCC/C=C/C(=O)OC,C(=O)(C/C(=C/CCCCCC)/C)OC,CCCCC\C=C\CCC(=O)OCC	SN00124459,SN00269685,SN00163664,SN00298767,FDB018759				1,0.984,0.974,0.972,0.957	[C@H]1([C@H](C[C@H](C(=O)O1)C)C)[C@H](CCC)C,CCCCC1(CCCC)CCC(=O)O1,CCCCCCCC1CCCC(=O)O1,CCCCCCCC1CC(C)OC1=O,CCCCCCCCC1CCC(=O)O1	SN00397927,FDB015039,FDB017646,FDB016965,FDB022003	[C@H]1([C@H](C[C@H](C(=O)O1)C)C)[C@H](CCC)C	C12H22O2
115.076	C6H12O2	6	12	2	0	0	0	3.021	483964	0.333333	2	CHO	https://gnps.ucsd.edu/ProteoSAFe/result.jsp?task=a0c938d79ded4a569832f2e43e3d4131&view=view_all_clusters_withID&show=true#%7B%22main.cluster%20index_lowerinput%22%3A%2229%22%2C%22main.cluster%20index_upperinput%22%3A%2229%22%7D	1.0000000,0.9904818,0.9814773,0.9579976,0.9579976	C(=O)([C@H](O)C)CCC,C(=O)([C@H](O)CCC)C,CCCC(C)C(O)=O,CCC(C)(C)C(=O)O,CCC(CC)C(O)=O	SN00329328,SN00339027,FDB008206,CHEBI:38649,FDB003246				1,0.997,0.994,0.987,0.987	C(=O)([C@H](O)C)CCC,C(=O)([C@H](O)CCC)C,CCCC(C)C(O)=O,CCC(C)(C)C(=O)O,CCC(CC)C(O)=O	SN00329328,SN00339027,FDB008206,CHEBI:38649,FDB003246	C(=O)([C@H](O)C)CCC	C6H12O2
309.17	C17H26O5	17	26	5	0	0	0	4.131	2.45902e+06	0.294118	1.52941	CHO	https://gnps.ucsd.edu/ProteoSAFe/result.jsp?task=a0c938d79ded4a569832f2e43e3d4131&view=view_all_clusters_withID&show=true#%7B%22main.cluster%20index_lowerinput%22%3A%221218%22%2C%22main.cluster%20index_upperinput%22%3A%221218%22%7D	1.0000000,0.9882268,0.9666513,0.9533293,0.9509782	[C@@]1(/C=C/[C@@H](/C(=C/CC[C@@H]([C@H](OC(=O)/C=C/1)C)C)/CO)O)(O)C,C1C(C[C@@H](C(=C)CC/C=C(\C[C@H]1OC(=O)C)/C(=O)O)O)(C)C,C1(C[C@@H](C/C(=C/CC[C@@](/C=C/1)(O)C)/C(=O)O)OC(=O)C)(C)C,[C@@]123[C@H](O2)[C@H](C(=C([C@H]1OC([C@@H](C3)O)(C)C)C=O)CCCCC)O,c1([C@](CCC[C@@H](CO)C)(O)C)c(cc(cc1)COC(=O)C)O	SN00322507,SN00401507,SN00270359,SN00335439,SN00251480				1,0.955,0.877,0.855,0.812	[C@@]12(C3=C(C(=O)CC(O3)(C)C)C[C@@H]([C@@H]2O)O)[C@@H](C1)C(OC)(C)C,[C@@]1(/C=C/[C@@H](/C(=C/CC[C@@H]([C@H](OC(=O)/C=C/1)C)C)/CO)O)(O)C,[C@@]123[C@H](O2)[C@H](C(=C([C@H]1OC([C@@H](C3)O)(C)C)C=O)CCCCC)O,C1C(C[C@@H](C(=C)CC/C=C(\C[C@H]1OC(=O)C)/C(=O)O)O)(C)C,[C@]12([C@H](O1)CC(C[C@@H](C/C(=C/CC2)/C(=O)O)OC(=O)C)(C)C)C	SN00227497,SN00322507,SN00335439,SN00401507,SN00340486	[C@@]12(C3=C(C(=O)CC(O3)(C)C)C[C@@H]([C@@H]2O)O)[C@@H](C1)C(OC)(C)C	C17H26O5
181.014	C8H6O5	8	6	5	0	0	0	1.531	262694	0.625	0.75	CHO	https://gnps.ucsd.edu/ProteoSAFe/result.jsp?task=a0c938d79ded4a569832f2e43e3d4131&view=view_all_clusters_withID&show=true#%7B%22main.cluster%20index_lowerinput%22%3A%22285%22%2C%22main.cluster%20index_upperinput%22%3A%22285%22%7D	1.0000000,0.9764374,0.9610876,0.9555359,0.9535910	c1ccc(c(c1)C(=O)O)OC(=O)O,OC(=O)C1=CC2=C(OCO2)C=C1O,OC(=O)C(=O)C1=C(O)C=C(O)C=C1,c1(C(=O)C(=O)O)c(ccc(c1)O)O,c1(C(=O)C(=O)O)cc(c(cc1)O)O	CHEBI:95234,HMDB0129371,HMDB0137133,SN00243962,SN00380391				1,0.909,0.894,0.886,0.886	c1(cc(=O)c(cc(c1)O)O)C(=O)O,c1ccc(c(c1)C(=O)O)OC(=O)O,OC(=O)C(=O)C1=C(O)C=C(O)C=C1,c1(C(=O)C(=O)O)c(ccc(c1)O)O,c1(C(=O)C(=O)O)cc(c(cc1)O)O	SN00233045,CHEBI:95234,HMDB0137133,SN00243962,SN00380391	c1(cc(=O)c(cc(c1)O)O)C(=O)O	C8H6O5
205.014	C10H6O5	10	6	5	0	0	0	1.648	68689.5	0.5	0.6	CHO	https://gnps.ucsd.edu/ProteoSAFe/result.jsp?task=a0c938d79ded4a569832f2e43e3d4131&view=view_all_clusters_withID&show=true#%7B%22main.cluster%20index_lowerinput%22%3A%22413%22%2C%22main.cluster%20index_upperinput%22%3A%22413%22%7D	1.0000000,0.9946203,0.9833937,0.9795025,0.9794930	C=C(C(=O)[O-])Oc1cccc(c1)C(=O)[O-],OC(=O)C1=CC2=C(C=C(O)C=C2)C(=O)O1,OC(=O)C1=CC2=CC(O)=CC=C2C(=O)O1,c12c(c(ccc1ccc(=O)o2)O)C(=O)O,OC(=O)C1=CC2=C(C=CC=C2O)C(=O)O1	CHEBI:76981,HMDB0128623,HMDB0128624,SN00402610,HMDB0128625				1,0.793,0.696,0.641,0.623	C=C(C(=O)[O-])Oc1cccc(c1)C(=O)[O-],c1cc(ccc1C=C(C(=O)[O-])C(=O)[O-])O,c12c(C(=O)C=C(C1=O)O)c(cc(c2)O)O,c12c(C(=O)C=C(C1=O)O)c(ccc2O)O,C1(=C(C(=O)c2c(C1=O)c(O)ccc2)O)O	CHEBI:76981,SN00118306,SN00262624,SN00318872,SN00378673	C=C(C(=O)[O-])Oc1cccc(c1)C(=O)[O-]	C10H6O5
151.04	C8H8O3	8	8	3	0	0	0	4.056	983456	0.375	1	CHO	https://gnps.ucsd.edu/ProteoSAFe/result.jsp?task=a0c938d79ded4a569832f2e43e3d4131&view=view_all_clusters_withID&show=true#%7B%22main.cluster%20index_lowerinput%22%3A%22111%22%2C%22main.cluster%20index_upperinput%22%3A%22111%22%7D	1.0000000,0.9951650,0.9535037,0.9506870,0.9493563	C12=C[C@@H](C[C@@H]1OC(=O)C=C2)O,C1=C[C@H](C[C@@H]2C1=CC(=O)O2)O,C1CC=C2[C@@H](C1)C(=O)OC2=O,COc1c(ccccc1=O)O,COc1ccccc(c1=O)O	SN00393140,CHEBI:81370,SN00163579,SN00127719,CHEBI:1581				1,0.979,0.957,0.919,0.918	COc1ccccc(c1=O)O,COc1cccc(C=O)c1O,c1(c(cc(cc1)O)C=O)OC,CC(=O)C1=C(O)C(O)=CC=C1,C12=C[C@@H](C[C@@H]1OC(=O)C=C2)O	CHEBI:1581,CHEBI:78339,SN00261007,FDB000832,SN00393140	COc1ccccc(c1=O)O	C8H8O3
325.237	C19H34O4	19	34	4	0	0	0	5.843	409966	0.210526	1.78947	CHO	https://gnps.ucsd.edu/ProteoSAFe/result.jsp?task=a0c938d79ded4a569832f2e43e3d4131&view=view_all_clusters_withID&show=true#%7B%22main.cluster%20index_lowerinput%22%3A%221345%22%2C%22main.cluster%20index_upperinput%22%3A%221345%22%7D	1.0000000,0.9701503,0.9612599,0.9585293,0.9386520	[C@H]1([C@@H](CCC(=O)O1)CC)C[C@H]([C@@H]([C@@H]([C@H](C/C=C/C)C)OC)C)O,CC(=O)OCC(O)CC(=O)CCCCCCCCCCCC=C,[C@@H]1([C@H]([C@H](C(=O)O1)C)C(=O)O)CCCCCCCCCCCCC,C[C@@H]1CCCCCCCCCCCC[C@@H]([C@@H](/C=C/C(=O)O1)O)O,CCCCC[C@H](C)[C@@H](C)C[C@H](C[C@H]1CCCC(=O)O1)OC(=O)C	SN00314300,FDB002996,SN00396810,SN00033610,SN00167856				1,0.998,0.989,0.969,0.919	CC(=O)OCC(O)CC(=O)CCCCCCCCCCCC=C,[C@@H]1([C@H]([C@H](C(=O)O1)C)C(=O)O)CCCCCCCCCCCCC,[C@H]1([C@@H](CCC(=O)O1)CC)C[C@H]([C@@H]([C@@H]([C@H](C/C=C/C)C)OC)C)O,CCCCC[C@H](C)[C@@H](C)C[C@H](C[C@H]1CCCC(=O)O1)OC(=O)C,C[C@@H]1CCCCCCCCCCCC[C@@H]([C@@H](/C=C/C(=O)O1)O)O	FDB002996,SN00396810,SN00314300,SN00167856,SN00033610	CC(=O)OCC(O)CC(=O)CCCCCCCCCCCC=C	C19H34O4
193.123	C12H18O2	12	18	2	0	0	0	4.147	250518	0.166667	1.5	CHO	https://gnps.ucsd.edu/ProteoSAFe/result.jsp?task=a0c938d79ded4a569832f2e43e3d4131&view=view_all_clusters_withID&show=true#%7B%22main.cluster%20index_lowerinput%22%3A%22351%22%2C%22main.cluster%20index_upperinput%22%3A%22351%22%7D	1.0000000,0.9874083,0.9517437,0.9516577,0.9505404	CCCCCc1cc(cc(c1C)O)O,[C@H]1(OC(=O)C=CC1)/C=C\CCCCC,CCCCCCC1=C(O)C=C(O)C=C1,CCCCC1OC(=O)C2=CCCCC12,CCCC[C@H]1C2=CCCC[C@H]2C(=O)O1	CHEBI:61089,SN00266147,FDB010501,FDB012860,SN00160108				1,0.933,0.802,0.788,0.701	[C@]12([C@@]([C@H]3C[C@@H]1[C@@H]2C3)(CCC(=O)O)C)C,C1CC[C@@]2([C@@H](C1)C[C@H]1CC[C@@H]2C1=O)O,[C@@]12(C(=CC(=O)CC2)[C@H](CC[C@@H]1C)O)C,C12=CC(=O)CC[C@@]1(CCC[C@@]2(O)C)C,CC1(C(=C)[C@@H]2C[C@]1(C[C@@H]2CO)C=O)C	SN00366040,SN00047256,SN00225195,SN00295697,SN00170356	[C@]12([C@@]([C@H]3C[C@@H]1[C@@H]2C3)(CCC(=O)O)C)C	C12H18O2
273.17	C14H26O5	14	26	5	0	0	0	3.895	1006837	0.357143	1.85714	CHO	https://gnps.ucsd.edu/ProteoSAFe/result.jsp?task=a0c938d79ded4a569832f2e43e3d4131&view=view_all_clusters_withID&show=true#%7B%22main.cluster%20index_lowerinput%22%3A%22977%22%2C%22main.cluster%20index_upperinput%22%3A%22977%22%7D	1	[H]OC(=O)C([H])([H])C([H])([H])C([H])([H])C([H])([H])C([H])([H])C([H])([H])C([H])([H])C([H])([H])C([H])([H])C([H])([H])C([H])(O[H])C([H])([H])C(=O)O[H]	FDB022175				1	[H]OC(=O)C([H])([H])C([H])([H])C([H])([H])C([H])([H])C([H])([H])C([H])([H])C([H])([H])C([H])([H])C([H])([H])C([H])([H])C([H])(O[H])C([H])([H])C(=O)O[H]	FDB022175	[H]OC(=O)C([H])([H])C([H])([H])C([H])([H])C([H])([H])C([H])([H])C([H])([H])C([H])([H])C([H])([H])C([H])([H])C([H])([H])C([H])(O[H])C([H])([H])C(=O)O[H]	C14H26O5
185.118	C10H18O3	10	18	3	0	0	0	2.983	8211144	0.3	1.8	CHO	https://gnps.ucsd.edu/ProteoSAFe/result.jsp?task=a0c938d79ded4a569832f2e43e3d4131&view=view_all_clusters_withID&show=true#%7B%22main.cluster%20index_lowerinput%22%3A%22302%22%2C%22main.cluster%20index_upperinput%22%3A%22302%22%7D	1.0000000,0.9336779,0.9139925,0.8952577,0.8741453	[C@H]([C@@H](C(=C)C)OO)(C(O)(C)C)C=C,C(/C=C/C/C(=C\CO)/C)(OO)(C)C,C(=O)(C[C@H](CCO)O)CC/C=C/C,C=C(C)[C@H](CCC(C)O)CC(=O)O,[H]OC(=O)C([H])([H])C(=O)C([H])([H])C([H])([H])C([H])([H])C([H])([H])C([H])([H])C([H])([H])C([H])([H])[H]	SN00327022,SN00362339,SN00357519,CHEBI:204,FDB028035				1,0.955,0.954,0.937,0.936	CC[C@@H](CCC/C=C/OC(=O)C)O,O1C(=O)C[C@H](CCCCC[C@H]1C)O,CCCCC[C@H]1C[C@H](CC(=O)O1)O,[C@H]1([C@H]([C@@H](OC1=O)C)O)C[C@H](CC)C,[C@H]1([C@H]([C@@H](OC1=O)C)O)CCC(C)C	SN00163907,SN00226906,SN00020963,SN00363288,SN00299004	CC[C@@H](CCC/C=C/OC(=O)C)O	C10H18O3
185.118	C10H18O3	10	18	3	0	0	0	2.983	8527272	0.3	1.8	CHO	https://gnps.ucsd.edu/ProteoSAFe/result.jsp?task=a0c938d79ded4a569832f2e43e3d4131&view=view_all_clusters_withID&show=true#%7B%22main.cluster%20index_lowerinput%22%3A%22304%22%2C%22main.cluster%20index_upperinput%22%3A%22304%22%7D	1.0000000,0.9913924,0.8285891,0.8261494,0.8080246	C(/C=C/C/C(=C\CO)/C)(OO)(C)C,[C@H]([C@@H](C(=C)C)OO)(C(O)(C)C)C=C,C(=O)(C[C@H](CCO)O)CC/C=C/C,C1(=O)C[C@@H](CC[C@@H]1C)[C@@](O)(CO)C,C=C(C)[C@H](CCC(C)O)CC(=O)O	SN00362339,SN00327022,SN00357519,SN00226529,CHEBI:204				1,0.957,0.951,0.946,0.932	C[C@H](CC/C=C(\C)/C(=O)O)CCO,C(CC/C=C/C(=O)O)CCCCO,C[C@H](CCCCC/C=C/C(=O)O)O,C=C(C)[C@H](CCC(C)O)CC(=O)O,OC\C=C\CCCCCCC(O)=O	CHEBI:66026,CHEBI:78668,CHEBI:78853,CHEBI:204,FDB019156	C[C@H](CC/C=C(\C)/C(=O)O)CCO	C10H18O3
303.144	C14H24O7	14	24	7	0	0	0	4.729	253352	0.5	1.71429	CHO	https://gnps.ucsd.edu/ProteoSAFe/result.jsp?task=a0c938d79ded4a569832f2e43e3d4131&view=view_all_clusters_withID&show=true#%7B%22main.cluster%20index_lowerinput%22%3A%221180%22%2C%22main.cluster%20index_upperinput%22%3A%221180%22%7D	1.0000000,0.5384242	[C@@H]1([C@@H]([C@H]([C@@H]([C@H](O1)CO)O)O)O)OC/C(=C\CCC(=O)C)/C,[C@@]12([C@]([C@H]3O[C@@]1([C@H]([C@H](C3)OC)O)C)(C[C@@H](O[C@H]2C)O)OC)O	SN00281642,SN00388519				1,0.74	[C@@H]1([C@@H]([C@H]([C@@H]([C@H](O1)CO)O)O)O)OC/C(=C\CCC(=O)C)/C,[C@@]12([C@]([C@H]3O[C@@]1([C@H]([C@H](C3)OC)O)C)(C[C@@H](O[C@H]2C)O)OC)O	SN00281642,SN00388519	[C@@H]1([C@@H]([C@H]([C@@H]([C@H](O1)CO)O)O)O)OC/C(=C\CCC(=O)C)/C	C14H24O7
193.014	C9H6O5	9	6	5	0	0	0	2.124	147601	0.555556	0.666667	CHO	https://gnps.ucsd.edu/ProteoSAFe/result.jsp?task=a0c938d79ded4a569832f2e43e3d4131&view=view_all_clusters_withID&show=true#%7B%22main.cluster%20index_lowerinput%22%3A%22340%22%2C%22main.cluster%20index_upperinput%22%3A%22340%22%7D	1.0000000,0.9916224,0.9777347,0.9136658,0.8853462	c1cc(ccc1C(=O)[O-])OCC(=O)[O-],c12c(c(cc(=O)c(c1)O)O)C(=O)OC2,Cc1cc(cc(c1O)C(=O)[O-])C(=O)[O-],c1cc2c(c(c(=O)oc2c(c1)O)O)O,OC1=C(O)C(O)=C2OC(=O)C=CC2=C1	SN00117470,SN00262554,SN00068857,SN00000277,HMDB0132253				1,0.999,0.991,0.984,0.974	OC1=C(O)C(O)=C2OC(=O)C=CC2=C1,OC1=CC2=C(C=CC(=O)O2)C(O)=C1O,OC1=CC(O)=C2C(O)=CC(=O)OC2=C1,OC1=CC2=C(C=C1O)C(O)=CC(=O)O2,OC1=CC(=O)OC2=C1C=CC(O)=C2O	HMDB0132253,HMDB0132254,HMDB0136661,HMDB0136659,HMDB0136660	OC1=C(O)C(O)=C2OC(=O)C=CC2=C1	C9H6O5
229.144	C12H22O4	12	22	4	0	0	0	4.295	1.38096e+06	0.333333	1.83333	CHO	https://gnps.ucsd.edu/ProteoSAFe/result.jsp?task=a0c938d79ded4a569832f2e43e3d4131&view=view_all_clusters_withID&show=true#%7B%22main.cluster%20index_lowerinput%22%3A%22612%22%2C%22main.cluster%20index_upperinput%22%3A%22612%22%7D	1.0000000,0.9960363,0.9884032,0.9845147,0.9756506	CCCCC[C@H]1C[C@H](C(=O)O1)C[C@@H](CO)O,[C@@H]1([C@H](CCCCCC[C@@H](OC(=O)C1)C)O)O,CCC1CCC2(CC(O)C(CO)CO2)OC1,[C@H]1(C(=O)OC[C@H]1CO)[C@@H](O)CCCCCC,CC(C)CCC[C@@H]([C@@H]1C[C@@H](OC1=O)CO)O	SN00067642,SN00249098,FDB012844,SN00304249,SN00041429				1,0.997,0.996,0.991,0.991	[C@H]1(C(=O)OC[C@H]1CO)[C@@H](O)CCCCCC,CC(C)CCC[C@@H]([C@@H]1C[C@@H](OC1=O)CO)O,[C@H]1(C(=O)OC[C@H]1CO)[C@H](CC[C@H](CC)C)O,[C@@H]1([C@H](CCCCCC[C@@H](OC(=O)C1)C)O)O,CC(C)CCC[C@@H]([C@@H]1[C@@H](COC1=O)CO)O	SN00304249,SN00041429,SN00227863,SN00249098,SN00036371	[C@H]1(C(=O)OC[C@H]1CO)[C@@H](O)CCCCCC	C12H22O4
159.045	C10H8O2	10	8	2	0	0	0	3.315	61937	0.2	0.8	CHO	https://gnps.ucsd.edu/ProteoSAFe/result.jsp?task=a0c938d79ded4a569832f2e43e3d4131&view=view_all_clusters_withID&show=true#%7B%22main.cluster%20index_lowerinput%22%3A%22139%22%2C%22main.cluster%20index_upperinput%22%3A%22139%22%7D	1.0000000,0.9917791,0.9811904,0.9798774,0.9630639	c1ccc2c(c1)CC(C=O)C2=O,Cc1ccc2ccc(=O)oc2c1,CC1=CC(=O)OC2=CC=CC=C12,CC1=CC2=C(OC(=O)C=C2)C=C1,Cc1ccc2c(c1)c(=O)cco2	CHEBI:27534,SN00001502,DB08785,FDB009823,SN00000589				1,0.932,0.892,0.88,0.858	Cc1ccc2ccc(=O)oc2c1,CC1=CC2=C(OC(=O)C=C2)C=C1,CC1=CC(=O)OC2=CC=CC=C12,Cc1ccc2c(c1)c(=O)cco2,c1ccc2c(c1)C=C(CO2)C=O	SN00001502,FDB009823,DB08785,SN00000589,SN00043596	Cc1ccc2ccc(=O)oc2c1	C10H8O2
283.191	C16H28O4	16	28	4	0	0	0	5.851	4712528	0.25	1.75	CHO	https://gnps.ucsd.edu/ProteoSAFe/result.jsp?task=a0c938d79ded4a569832f2e43e3d4131&view=view_all_clusters_withID&show=true#%7B%22main.cluster%20index_lowerinput%22%3A%221041%22%2C%22main.cluster%20index_upperinput%22%3A%221041%22%7D	1.0000000,0.9773140,0.9434074,0.9382508,0.9285919	[C@]1(C=C([C@H](OO1)CC(=O)OC)CC)(CCCCC)CC,[C@@]1([C@@H](/C(=C\CCCCCCCCC)/C(=O)O1)O)(OC)C,[C@@H]1([C@@H](OC(=O)C)CCCCCCCC)OC(=O)CCC1,[C@@]12([C@H](C(CCC2)(C)C)[C@@H](C=C([C@@]1(CO)O)CO)OC)C,[C@]123[C@@H](C[C@@H](C[C@H]2O)O)CC[C@@H](O1)[C@@H](O3)CCCCCC	SN00374719,SN00356565,SN00338896,SN00254607,SN00319948				1,0.979,0.904,0.883,0.876	[C@@]12([C@H](C(CCC2)(C)C)[C@@H](C=C([C@@]1(CO)O)CO)OC)C,C(CCCCCCCC(=O)[O-])CCCCCCC(=O)[O-],C1CCCCC(=O)OCCCCCCOC(=O)CCC1,C(=C\CCCCCCCCC)(\[C@@H](C(=O)C)O)/C(=O)OC,C/C(=C\CC/C(=C/C(=O)OC)/C)/CC[C@@H](C(C)(C)O)O	SN00254607,CHEBI:76276,SN00067350,SN00283997,CHEBI:80537	[C@@]12([C@H](C(CCC2)(C)C)[C@@H](C=C([C@@]1(CO)O)CO)OC)C	C16H28O4
193.05	C10H10O4	10	10	4	0	0	0	2.277	384191	0.4	1	CHO	https://gnps.ucsd.edu/ProteoSAFe/result.jsp?task=a0c938d79ded4a569832f2e43e3d4131&view=view_all_clusters_withID&show=true#%7B%22main.cluster%20index_lowerinput%22%3A%22344%22%2C%22main.cluster%20index_upperinput%22%3A%22344%22%7D	1.0000000,0.9806514,0.9781152,0.9757773,0.9667937	c12c(C(=O)O[C@@](C1)(O)C)c(ccc2)O,c1(oc(=O)ccc1)/C=C/C(=O)[C@H](O)C,CC1OC(=O)C2=C(C=CC=C2O)C1O,C1(=C/C(=C/CC)/OC1=O)/C=C/C(=O)O,C[C@@H]1Cc2ccc(c(c2C(=O)O1)O)O	SN00344085,SN00249363,FDB002698,SN00322166,SN00143341				1,0.977,0.961,0.954,0.95	COC(=O)/C=C/[C@@]1(C=CC(=O)C=C1)O,c1(oc(=O)ccc1)/C=C/C(=O)[C@H](O)C,C1(=C/C(=C/CC)/OC1=O)/C=C/C(=O)O,c12c(C(=O)O[C@@](C1)(O)C)c(ccc2)O,C[C@@H]1[C@H](C(=O)c2c(cccc2O1)O)O	SN00013825,SN00249363,SN00322166,SN00344085,CHEBI:68289	COC(=O)/C=C/[C@@]1(C=CC(=O)C=C1)O	C10H10O4
301.164	C15H26O6	15	26	6	0	0	0	5.332	1.68276e+06	0.4	1.73333	CHO	https://gnps.ucsd.edu/ProteoSAFe/result.jsp?task=a0c938d79ded4a569832f2e43e3d4131&view=view_all_clusters_withID&show=true#%7B%22main.cluster%20index_lowerinput%22%3A%221168%22%2C%22main.cluster%20index_upperinput%22%3A%221168%22%7D	1.0000000,0.9822947,0.9207998,0.8730934,0.8360452	C[C@H](CCCC/C=C/C(=O)O)O[C@H]1[C@@H](C[C@H]([C@H](C)O1)O)O,C[C@H]1[C@@H](C[C@H]([C@H](OCCCCCC/C=C/C(=O)O)O1)O)O,C(C[C@@H](C(=N[C@@H](CCC(=N)O)C(=O)O)O)N)CNC(=N)N,N[C@@H](CCC(N)=O)C(=O)N[C@@H](CCCNC(N)=N)C(O)=O,NC(CCC(=O)NC(=O)C(N)CCCNC(N)=N)C(O)=O	CHEBI:78821,CHEBI:79131,CHEBI:73813,HMDB0028791,HMDB0028723				1,0.989,0.984,0.72,0.664	C1(C[C@H](O[C@H]2[C@@H]([C@H]([C@@H]([C@H](O2)CO)O)O)O)CC(=C1)C)(C)C,C[C@H](CCCC/C=C/C(=O)O)O[C@H]1[C@@H](C[C@H]([C@H](C)O1)O)O,C[C@H]1[C@@H](C[C@H]([C@H](OCCCCCC/C=C/C(=O)O)O1)O)O,[C@@H]1([C@@H](OC[C@@H]([C@@H]1O)O)OC/C=C(/[C@H](CC=C(C)C)O)\C)O,CCCC(=O)OCC(COC(=O)CCC)OC(=O)CCC	SN00401423,CHEBI:78821,CHEBI:79131,SN00240865,FDB003100	C1(C[C@H](O[C@H]2[C@@H]([C@H]([C@@H]([C@H](O2)CO)O)O)O)CC(=C1)C)(C)C	C15H26O6
131.071	C6H12O3	6	12	3	0	0	0	1.265	21246246	0.5	2	CHO	https://gnps.ucsd.edu/ProteoSAFe/result.jsp?task=a0c938d79ded4a569832f2e43e3d4131&view=view_all_clusters_withID&show=true#%7B%22main.cluster%20index_lowerinput%22%3A%2257%22%2C%22main.cluster%20index_upperinput%22%3A%2257%22%7D	1.0000000,0.9836947,0.9723469,0.9630395,0.9571275	[H]OC(=O)C([H])(O[H])C([H])([H])C([H])([H])C([H])([H])C([H])([H])[H],CCC(C(C)O)C(=O)O,[C@H]1([C@H](CO[C@@H](C1)C)O)O,CC1C(CCC(O1)O)O,C(=O)([C@](O)(CC)C)OC	FDB022860,CHEBI:131354,SN00388469,DB03872,SN00280557				1,0.957,0.956,0.947,0.934	CCC(C(C)O)C(=O)O,[H]OC(=O)C([H])(O[H])C([H])([H])C([H])([H])C([H])([H])C([H])([H])[H],CC[C@H]([C@H](C)C(=O)O)O,C(=O)([C@](O)(CC)C)OC,[C@H]1([C@H](CO[C@@H](C1)C)O)O	CHEBI:131354,FDB022860,CHEBI:55434,SN00280557,SN00388469	CCC(C(C)O)C(=O)O	C6H12O3
137.024	C7H6O3	7	6	3	0	0	0	2.065	616889	0.428571	0.857143	CHO	https://gnps.ucsd.edu/ProteoSAFe/result.jsp?task=a0c938d79ded4a569832f2e43e3d4131&view=view_all_clusters_withID&show=true#%7B%22main.cluster%20index_lowerinput%22%3A%2275%22%2C%22main.cluster%20index_upperinput%22%3A%2275%22%7D	1.0000000,0.9735753,0.9652180,0.9633200,0.9600770	C1(=C(C(=O)C=CC1=O)O)C,C1(=CC(=O)C=C(C1=O)C)O,OC1=CC2=C(OCO2)C=C1,C1=C(C(=O)C=C(C1=O)C)O,COC1=CC(=O)C=CC1=O	SN00378053,SN00287360,FDB011978,SN00360463,FDB010515				1,0.937,0.923,0.909,0.901	c1cc(C=O)c(c(c1)O)O,C1(=C(C(=O)C=CC1=O)O)C,C1(=CC(=O)C=C(C1=O)C)O,C1=C(C(=O)C=C(C1=O)C)O,OC1=CC=C(C=O)C=C1O	CHEBI:50197,SN00378053,SN00287360,SN00360463,FDB012063	c1cc(C=O)c(c(c1)O)O	C7H6O3
185.081	C9H14O4	9	14	4	0	0	0	2.889	1.92566e+06	0.444444	1.55556	CHO	https://gnps.ucsd.edu/ProteoSAFe/result.jsp?task=a0c938d79ded4a569832f2e43e3d4131&view=view_all_clusters_withID&show=true#%7B%22main.cluster%20index_lowerinput%22%3A%22297%22%2C%22main.cluster%20index_upperinput%22%3A%22297%22%7D	1.0000000,0.9875741,0.9851103,0.9831671,0.9597369	C1(=C(C[C@H]([C@@H]1CCO)O)C)C(=O)O,C[C@@H]1[C@H](C=C(C(=O)O1)C[C@H](C)O)O,[C@H]1(C(=CC(=O)O1)OC)C[C@H](CC)O,C[C@@H]1C[C@H]2[C@@H](CC[C@@]2(C(=O)O1)O)O,[C@@H]1([C@@H](COC1=O)CO)C(=O)CCC	SN00286018,SN00020506,SN00329087,SN00042012,SN00274379				1,0.922,0.919,0.918,0.902	C1CO[C@H]2[C@H]3[C@@H]1C[C@H]([C@]3(CO2)O)O,C(CCCC(=O)[O-])CCCC(=O)[O-],C1CC[C@@H]([C@@H](C1)CC(=O)O)C(=O)O,CCCCC[C@H](CC(=O)[O-])C(=O)[O-],[C@@H](C(=O)O)(C(=C)C)CCC(=O)OC	SN00160102,CHEBI:78208,CHEBI:35078,SN00003344,SN00275260	C1CO[C@H]2[C@H]3[C@@H]1C[C@H]([C@]3(CO2)O)O	C9H14O4
309.17	C17H26O5	17	26	5	0	0	0	4.726	3320046	0.294118	1.52941	CHO	https://gnps.ucsd.edu/ProteoSAFe/result.jsp?task=a0c938d79ded4a569832f2e43e3d4131&view=view_all_clusters_withID&show=true#%7B%22main.cluster%20index_lowerinput%22%3A%221222%22%2C%22main.cluster%20index_upperinput%22%3A%221222%22%7D	1.0000000,0.9667165,0.9632737,0.9527370,0.9229344	C1C(C[C@@H](C(=C)CC/C=C(\C[C@H]1OC(=O)C)/C(=O)O)O)(C)C,[C@@]12([C@H](CC(C[C@@H](CC(=CCC2)C(=O)O1)OC(=O)C)(C)C)O)C,[C@@]1(/C=C/[C@@H](/C(=C/CC[C@@H]([C@H](OC(=O)/C=C/1)C)C)/CO)O)(O)C,C1(C[C@@H](C/C(=C/CC[C@@](/C=C/1)(O)C)/C(=O)O)OC(=O)C)(C)C,[C@]12([C@H](O1)CC(C[C@@H](C/C(=C/CC2)/C(=O)O)OC(=O)C)(C)C)C	SN00401507,SN00388322,SN00322507,SN00270359,SN00340486				1,0.984,0.983,0.979,0.973	[C@]12([C@@]3(CC([C@@H]1[C@H](C[C@H]([C@@H]2C(=O)OC3)C)OC(=O)C)(C)C)C)O,[C@]12([C@H]([C@H](C[C@@H]3[C@H](C1)[C@@H](C(=O)O3)C)C)CC[C@@H]2O)COC(=O)C,[C@]12([C@]3(C(=O)OC[C@H]2[C@@H](C[C@@H]([C@H]1C(C3)(C)C)OC(=O)C)C)C)O,[C@@]12([C@H]([C@H](C[C@@H]3[C@H](C2)[C@@H](C(=O)O3)C)C)CC[C@@H]1OC(=O)C)CO,C[C@H]1[C@H]2C=C([C@](C[C@H]2OC1=O)(C)O)[C@@H](C)CCCOC(=O)C	SN00397540,SN00303332,SN00372115,SN00350470,SN00161070	[C@]12([C@@]3(CC([C@@H]1[C@H](C[C@H]([C@@H]2C(=O)OC3)C)OC(=O)C)(C)C)C)O	C17H26O5
291.159	C17H24O4	17	24	4	0	0	0	5.689	1.48927e+06	0.235294	1.41176	CHO	https://gnps.ucsd.edu/ProteoSAFe/result.jsp?task=a0c938d79ded4a569832f2e43e3d4131&view=view_all_clusters_withID&show=true#%7B%22main.cluster%20index_lowerinput%22%3A%221089%22%2C%22main.cluster%20index_upperinput%22%3A%221089%22%7D	1.0000000,0.9957015,0.9901483,0.8977159,0.8925993	[C@@]1(/C=C\C(=O)/C(=C/CC[C@@H]([C@H](OC(=O)/C=C/1)C)C)/C)(O)C,c12c(c(cc(c1)OC)O)C(=O)O[C@H](CCCCCCC2)C,C[C@@H]1CCCCCCCc2cc(cc(c2C(=O)O1)OC)O,C1([C@@H]2[C@@H](C1)C(=C)CC/C=C(/C[C@@H]2OC(=O)C)\C(=O)O)(C)C,[C@@]1([C@H]2[C@H](C1)C(=C)CC/C=C(/C(=O)C2)\COC(=O)C)(CO)C	SN00301369,SN00281574,SN00038307,SN00290100,SN00304830				1,0.969,0.922,0.917,0.898	[C@H]12[C@H](C(=CC[C@H](C2)C(C)C)C(=O)OC)CC=C1C(=O)OC,CC1C(O)CCC2CC3=C(C(OC(C)=O)C12C)C(C)=CO3,[C@]1([C@H]2[C@H](C1)C(=C)CC/C=C(/C(=O)C2)\CO)(COC(=O)C)C,[C@@]12([C@@H](c3c(C[C@H]1[C@H](CC[C@@H]2C)O)occ3C)OC(=O)C)C,[C@@]12([C@@H](C[C@@H]([C@@H](C1)OC(=O)C)C(=C)C(=O)O)C(=CCC2)C)C	SN00352491,FDB013523,SN00265486,SN00286371,SN00284979	[C@H]12[C@H](C(=CC[C@H](C2)C(C)C)C(=O)OC)CC=C1C(=O)OC	C17H24O4
272.186	C14H27NO4	14	27	4	0	1	0	4.283	1395029	0.285714	1.92857	CHNO	https://gnps.ucsd.edu/ProteoSAFe/result.jsp?task=a0c938d79ded4a569832f2e43e3d4131&view=view_all_clusters_withID&show=true#%7B%22main.cluster%20index_lowerinput%22%3A%22971%22%2C%22main.cluster%20index_upperinput%22%3A%22971%22%7D	1	[H]C([H])([H])C([H])([H])C([H])([H])C([H])([H])C([H])([H])C([H])([H])C(=O)OC([H])(C([H])([H])C([O-])=O)C([H])([H])[N+](C([H])([H])[H])(C([H])([H])[H])C([H])([H])[H]	FDB029513				1	[H]C([H])([H])C([H])([H])C([H])([H])C([H])([H])C([H])([H])C([H])([H])C(=O)OC([H])(C([H])([H])C([O-])=O)C([H])([H])[N+](C([H])([H])[H])(C([H])([H])[H])C([H])([H])[H]	FDB029513	[H]C([H])([H])C([H])([H])C([H])([H])C([H])([H])C([H])([H])C([H])([H])C(=O)OC([H])(C([H])([H])C([O-])=O)C([H])([H])[N+](C([H])([H])[H])(C([H])([H])[H])C([H])([H])[H]	C14H27NO4
181.014	C8H6O5	8	6	5	0	0	0	1.764	371726	0.625	0.75	CHO	https://gnps.ucsd.edu/ProteoSAFe/result.jsp?task=a0c938d79ded4a569832f2e43e3d4131&view=view_all_clusters_withID&show=true#%7B%22main.cluster%20index_lowerinput%22%3A%22284%22%2C%22main.cluster%20index_upperinput%22%3A%22284%22%7D	1.0000000,0.9850764,0.9659802,0.9597002,0.9564999	c1ccc(c(c1)C(=O)O)OC(=O)O,OC(=O)C1=CC2=C(OCO2)C=C1O,OC(=O)C(=O)C1=C(O)C=C(O)C=C1,c1(C(=O)C(=O)O)c(ccc(c1)O)O,c1(C(=O)C(=O)O)cc(c(cc1)O)O	CHEBI:95234,HMDB0129371,HMDB0137133,SN00243962,SN00380391				1,0.903,0.892,0.892,0.89	c1(cc(=O)c(cc(c1)O)O)C(=O)O,OC(=O)C(=O)C1=C(O)C=C(O)C=C1,c1(C(=O)C(=O)O)c(ccc(c1)O)O,c1(C(=O)C(=O)O)cc(c(cc1)O)O,c1ccc(c(c1)C(=O)O)OC(=O)O	SN00233045,HMDB0137133,SN00243962,SN00380391,CHEBI:95234	c1(cc(=O)c(cc(c1)O)O)C(=O)O	C8H6O5
169.014	C7H6O5	7	6	5	0	0	0	1.595	128265	0.714286	0.857143	CHO	https://gnps.ucsd.edu/ProteoSAFe/result.jsp?task=a0c938d79ded4a569832f2e43e3d4131&view=view_all_clusters_withID&show=true#%7B%22main.cluster%20index_lowerinput%22%3A%22222%22%2C%22main.cluster%20index_upperinput%22%3A%22222%22%7D	1.0000000,0.9590389,0.9590320,0.7770170,0.7481239	C(=C\CC(=O)[O-])/C=C(/C(=O)O)\[O-],C(=CC(=O)C(=O)[O-])CCC(=O)[O-],C(=C\CC(=O)[O-])/CC(=O)C(=O)[O-],c1cc(c(c(c1C(=O)O)O)O)O,OC(=O)C1=C(O)C=C(O)C=C1O	CHEBI:78626,CHEBI:17205,CHEBI:78627,CHEBI:88714,FDB000823				1,0.928,0.757,0.488,0.484	C(=C\CC(=O)[O-])/C=C(/C(=O)O)\[O-],C(=CC(=O)C(=O)[O-])CCC(=O)[O-],C(=C\CC(=O)[O-])/CC(=O)C(=O)[O-],c1cc(c(c(c1C(=O)O)O)O)O,OC(=O)C1=C(O)C=C(O)C=C1O	CHEBI:78626,CHEBI:17205,CHEBI:78627,CHEBI:88714,FDB000823	C(=C\CC(=O)[O-])/C=C(/C(=O)O)\[O-]	C7H6O5
313.165	C16H26O6	16	26	6	0	0	0	5.654	663366	0.375	1.625	CHO	https://gnps.ucsd.edu/ProteoSAFe/result.jsp?task=a0c938d79ded4a569832f2e43e3d4131&view=view_all_clusters_withID&show=true#%7B%22main.cluster%20index_lowerinput%22%3A%221253%22%2C%22main.cluster%20index_upperinput%22%3A%221253%22%7D	1.0000000,0.9943887,0.9904045,0.9875045,0.9448632	CC(=C)C1CCC(COC2OC(CO)C(O)C(O)C2O)=CC1,[C@@H]1([C@@H]([C@H]([C@@H]([C@H](O1)CO)O)O)O)OCC(=C)[C@@H]1CCC(=CC1)C,[C@@H]1([C@@H]([C@H]([C@@H]([C@H](O1)CO)O)O)O)O[C@H]1C(=C(C)C)CCC(=C)C1,CC(=C)[C@H]1CC=C(C)[C@@H](C1)O[C@@H]1O[C@H](CO)[C@@H](O)[C@H](O)[C@H]1O,CC(=C)[C@H](C=C)/C=C(\C)/CO[C@H]1[C@@H]([C@H]([C@@H]([C@H](O1)CO)O)O)O	FDB018120,SN00259045,SN00384371,FDB001069,SN00029462				1,0.993,0.984,0.974,0.974	CC(=C)C1CCC(COC2OC(CO)C(O)C(O)C2O)=CC1,[C@@H]1([C@@H]([C@H]([C@@H]([C@H](O1)CO)O)O)O)OCC(=C)[C@@H]1CCC(=CC1)C,[C@@H]1([C@@H]([C@H]([C@@H]([C@H](O1)CO)O)O)O)O[C@H]1C(=C(C)C)CCC(=C)C1,CC(=C)[C@H]1CC=C(C)[C@@H](C1)O[C@@H]1O[C@H](CO)[C@@H](O)[C@H](O)[C@H]1O,CC(=C)[C@H](C=C)/C=C(\C)/CO[C@H]1[C@@H]([C@H]([C@@H]([C@H](O1)CO)O)O)O	FDB018120,SN00259045,SN00384371,FDB001069,SN00029462	CC(=C)C1CCC(COC2OC(CO)C(O)C(O)C2O)=CC1	C16H26O6
193.014	C9H6O5	9	6	5	0	0	0	2.482	894852	0.555556	0.666667	CHO	https://gnps.ucsd.edu/ProteoSAFe/result.jsp?task=a0c938d79ded4a569832f2e43e3d4131&view=view_all_clusters_withID&show=true#%7B%22main.cluster%20index_lowerinput%22%3A%22339%22%2C%22main.cluster%20index_upperinput%22%3A%22339%22%7D	1.0000000,0.9806366,0.9591086,0.8967645,0.8709969	c1cc(ccc1C(=O)[O-])OCC(=O)[O-],c12c(c(cc(=O)c(c1)O)O)C(=O)OC2,Cc1cc(cc(c1O)C(=O)[O-])C(=O)[O-],c1cc2c(c(c(=O)oc2c(c1)O)O)O,OC1=CC2=C(C=C1O)C(O)=CC(=O)O2	SN00117470,SN00262554,SN00068857,SN00000277,HMDB0136659				1,0.759,0.62,0.528,0.528	Cc1cc(cc(c1O)C(=O)[O-])C(=O)[O-],OC(=O)C(=O)C1=CC2=C(OCO2)C=C1,c1cc(ccc1C(=O)[O-])OCC(=O)[O-],c12c(c(cc(=O)c(c1)O)O)C(=O)OC2,c12c(=O)cc(oc1cc(cc2O)O)O	SN00068857,HMDB0129377,SN00117470,SN00262554,SN00227688	Cc1cc(cc(c1O)C(=O)[O-])C(=O)[O-]	C9H6O5
189.113	C9H18O4	9	18	4	0	0	0	3.593	3.00329e+06	0.444444	2	CHO	https://gnps.ucsd.edu/ProteoSAFe/result.jsp?task=a0c938d79ded4a569832f2e43e3d4131&view=view_all_clusters_withID&show=true#%7B%22main.cluster%20index_lowerinput%22%3A%22325%22%2C%22main.cluster%20index_upperinput%22%3A%22325%22%7D	1.0000000,0.9682014,0.9051284,0.9037910,0.7493131	C([C@H](CCCC(=O)OC)O)[C@@H](O)C,C(CCCO)CC[C@H](CC(=O)O)O,C[C@H](CCCC[C@H](CC(=O)O)O)O,[C@@]1(C[C@@H](O[C@H]([C@H]1O)C)OC)(OC)C,[C@@H]1([C@H]([C@@H](C[C@@]1(O)C)O)CCO)CO	SN00255255,CHEBI:79257,CHEBI:79224,SN00330663,SN00355040				1,0.862,0.824,0.8,0.627	C([C@H](CCCC(=O)OC)O)[C@@H](O)C,C(CCCO)CC[C@H](CC(=O)O)O,C[C@H](CCCC[C@H](CC(=O)O)O)O,[C@@]1(C[C@@H](O[C@H]([C@H]1O)C)OC)(OC)C,[C@@H]1([C@H]([C@@H](C[C@@]1(O)C)O)CCO)CO	SN00255255,CHEBI:79257,CHEBI:79224,SN00330663,SN00355040	C([C@H](CCCC(=O)OC)O)[C@@H](O)C	C9H18O4
285.206	C16H30O4	16	30	4	0	0	0	4.989	5076858	0.25	1.875	CHO	https://gnps.ucsd.edu/ProteoSAFe/result.jsp?task=a0c938d79ded4a569832f2e43e3d4131&view=view_all_clusters_withID&show=true#%7B%22main.cluster%20index_lowerinput%22%3A%221057%22%2C%22main.cluster%20index_upperinput%22%3A%221057%22%7D	1.0000000,0.8843950,0.8617753,0.8591698,0.8160413	CC(CC(C)CC(C)(CC(C)O)O)/C=C(\C)/C(=O)OC,[C@@H]1([C@@H](C[C@@H](OC1=O)CCCCCCCCCCC)O)O,O1[C@@H](CC[C@H]1CCCCC(=O)O)[C@@H](O)CCCCCC,[C@@]1([C@@](C[C@H](CC1(C)C)OC(C)C)(O)C)(/C=C/[C@H](O)C)O,OCCCCCCC(=O)CCCCCCCCC(O)=O	CHEBI:69423,SN00301281,SN00393353,SN00292483,FDB021212				1,0.923,0.912,0.891,0.87	[C@@H]1([C@@H](C[C@@H](OC1=O)CCCCCCCCCCC)O)O,OCCCCCCC(=O)CCCCCCCCC(O)=O,COC(=O)CCCCCCCCCCCCC(=O)OC,O1[C@@H](CC[C@H]1CCCCC(=O)O)[C@@H](O)CCCCCC,C(=O)(OCC)CCCCCCCCCCC(=O)OCC	SN00301281,FDB021212,SN00011171,SN00393353,SN00292786	[C@@H]1([C@@H](C[C@@H](OC1=O)CCCCCCCCCCC)O)O	C16H30O4
441.284	C24H42O7	24	42	7	0	0	0	6.065	4011928	0.291667	1.75	CHO	https://gnps.ucsd.edu/ProteoSAFe/result.jsp?task=a0c938d79ded4a569832f2e43e3d4131&view=view_all_clusters_withID&show=true#%7B%22main.cluster%20index_lowerinput%22%3A%221751%22%2C%22main.cluster%20index_upperinput%22%3A%221751%22%7D	1.000000,0.704646	CCCCCCCCCCCCCCCCCC(=O)OCC(O)C1OC(=O)C(O)=C1O,CCCCCCCCCCCC(=O)OC[C@@H]1[C@H]2[C@@H]([C@@H]3[C@H](O1)OC(O3)(C)C)OC(O2)(C)C	FDB017541,SN00107002				1,0.972	CCCCCCCCCCCC(=O)OC[C@@H]1[C@H]2[C@@H]([C@@H]3[C@H](O1)OC(O3)(C)C)OC(O2)(C)C,CCCCCCCCCCCCCCCCCC(=O)OCC(O)C1OC(=O)C(O)=C1O	SN00107002,FDB017541	CCCCCCCCCCCC(=O)OC[C@@H]1[C@H]2[C@@H]([C@@H]3[C@H](O1)OC(O3)(C)C)OC(O2)(C)C	C24H42O7
155.107	C9H16O2	9	16	2	0	0	0	4.68	1011226	0.222222	1.77778	CHO	https://gnps.ucsd.edu/ProteoSAFe/result.jsp?task=a0c938d79ded4a569832f2e43e3d4131&view=view_all_clusters_withID&show=true#%7B%22main.cluster%20index_lowerinput%22%3A%22124%22%2C%22main.cluster%20index_upperinput%22%3A%22124%22%7D	1.0000000,0.9995804,0.9992115,0.9750700,0.9694254	[C@@H]1([C@H](C1)C(=O)O)CCCCC,CC1([C@@H](CC[C@@H](O1)C=C)O)C,CC1(C)CCCC(C)(O)C1=O,[C@@]1(O[C@@H](CC1)[C@@H](O)C)(C=C)C,CCC(CC)C(=O)OCC=C	SN00383003,SN00161633,FDB016010,SN00374850,FDB015069				1,0.985,0.951,0.947,0.945	CC1([C@@H](CC[C@@H](O1)C=C)O)C,O1[C@@H](CC(=O)C)C[C@@H](CC1)C,CCC=CCCCC(=O)OC,CCCCC1OC(=O)CC1C,[C@@]1(O[C@@H](CC1)[C@@H](O)C)(C=C)C	SN00161633,SN00338682,FDB009852,FDB029906,SN00374850	CC1([C@@H](CC[C@@H](O1)C=C)O)C	C9H16O2
211.097	C11H16O4	11	16	4	0	0	0	3.334	1483584	0.363636	1.45455	CHO	https://gnps.ucsd.edu/ProteoSAFe/result.jsp?task=a0c938d79ded4a569832f2e43e3d4131&view=view_all_clusters_withID&show=true#%7B%22main.cluster%20index_lowerinput%22%3A%22455%22%2C%22main.cluster%20index_upperinput%22%3A%22455%22%7D	1.0000000,0.9287996,0.9287173,0.9274946,0.9218289	[C@H]1([C@H](C(=C)C(=O)O1)C(=O)O)CCCCC,[C@]12([C@H](C([C@@H](C=C2)O)(C)C)CC(=O)O1)CO,[C@H]12C(=C(C[C@H]([C@H]1C)O)O)C(=O)O[C@@H](C2)C,C[C@]1([C@H]2CC=C([C@H]2COC1=O)CO)CO,C\1(=C\[C@@H]([C@H](O)C)O)/C=C(C(=O)O1)CCC	SN00291071,SN00333449,SN00366320,SN00160253,SN00233643				1,0.953,0.948,0.898,0.878	C[C@]1([C@H]2CC=C([C@H]2COC1=O)CO)CO,[C@@H]1(C(=C(C(=O)O1)C)C(=O)O)CCCCC,[C@H]1(C[C@H](C(=O)O1)C/C=C/C=O)[C@H](CC)O,C=C[C@H]([C@H]1[C@H](C=C[C@H]2[C@H]([C@@H](C)O)O2)O1)O,[C@@]1([C@@H](C/C(=C\C)/C(=O)O1)C)(C(=O)OC)C	SN00160253,SN00313372,SN00322354,CHEBI:95244,SN00231366	C[C@]1([C@H]2CC=C([C@H]2COC1=O)CO)CO	C11H16O4
193.123	C12H18O2	12	18	2	0	0	0	5.062	568748	0.166667	1.5	CHO	https://gnps.ucsd.edu/ProteoSAFe/result.jsp?task=a0c938d79ded4a569832f2e43e3d4131&view=view_all_clusters_withID&show=true#%7B%22main.cluster%20index_lowerinput%22%3A%22350%22%2C%22main.cluster%20index_upperinput%22%3A%22350%22%7D	1.0000000,0.9780233,0.9676346,0.9673009,0.9626732	CCCCCc1cc(cc(c1C)O)O,CCOC(=O)\C=C\C=C/C\C=C/CC,CCCCC1OC(=O)C2=CCCCC12,CCCC[C@H]1C2=CCCC[C@H]2C(=O)O1,C(=C(\C=C\C=C\C(=O)O)/C)/[C@@H](CC)C	CHEBI:61089,FDB014053,FDB012860,SN00160108,SN00285884				1,0.955,0.876,0.692,0.677	CC1([C@H]2CC[C@H](C2)/C/1=C\C(=O)OC)C,C(=C(\[C@H]1CC=C(CC1)C)/C)/C(=O)OC,CC1(C(=C)[C@@H]2C[C@]1(C[C@@H]2CO)C=O)C,CC1(C(=C)[C@H]2CC[C@@]1([C@@H]2OC)C=O)C,[C@H]12[C@](OC(=O)C2)(CCC[C@@]1(C=C)C)C	SN00141828,SN00316597,SN00170356,SN00170349,SN00333968	CC1([C@H]2CC[C@H](C2)/C/1=C\C(=O)OC)C	C12H18O2
241.144	C13H22O4	13	22	4	0	0	0	4.131	1156282	0.307692	1.69231	CHO	https://gnps.ucsd.edu/ProteoSAFe/result.jsp?task=a0c938d79ded4a569832f2e43e3d4131&view=view_all_clusters_withID&show=true#%7B%22main.cluster%20index_lowerinput%22%3A%22730%22%2C%22main.cluster%20index_upperinput%22%3A%22730%22%7D	1.00000000,0.95229542,0.89614405,0.88934883,0.87419062	[C@@H]1([C@H](C(=C)CCC(=O)OC)CC[C@]1(O)C)CO,[C@]1(C([C@H](CC[C@]1(O)C)O)(C)C)(/C=C/C(=O)C)O,CC(=O)\C=C\C1(O)C(C)(C)CC(O)CC1(C)O,[C@@]12([C@]([C@](CO1)(C[C@@H](C2)O)C)(/C=C/[C@H](O)C)O)C,CCCCCCCCC1CC(C(O)=O)C(=O)O1	SN00299430,SN00279858,FDB018154,SN00341336,FDB002976				1,0.715,0.709,0.705,0.657	[C@@]1([C@H]([C@@H](C(=O)CC1)C)CC[C@H](C(=O)O)C)(O)C,[C@@H]1([C@@H](CC(=O)O1)C)C/C=C\[C@@H]([C@H](CCC)O)O,C(CCCCCC(=O)[O-])CCCCCC(=O)[O-],CCCCCCCC/C(=C/CC(=O)O)C(=O)O,[C@@H]1([C@@H](CC(=O)O1)C)CCCC(=O)[C@@H](CCC)O	SN00247961,SN00392284,SN00002517,CCMSLIB00004713842,SN00384799	[C@@]1([C@H]([C@@H](C(=O)CC1)C)CC[C@H](C(=O)O)C)(O)C	C13H22O4
197.082	C10H14O4	10	14	4	0	0	0	3.073	1.22917e+06	0.4	1.4	CHO	https://gnps.ucsd.edu/ProteoSAFe/result.jsp?task=a0c938d79ded4a569832f2e43e3d4131&view=view_all_clusters_withID&show=true#%7B%22main.cluster%20index_lowerinput%22%3A%22370%22%2C%22main.cluster%20index_upperinput%22%3A%22370%22%7D	1.0000000,0.9921945,0.9813650,0.9705486,0.9603838	[C@H]1([C@@H](C[C@H](OC(=O)/C=C\C=C\1)C)O)O,c1(c([C@@H](CCC)O)ccc(=O)o1)CO,[C@H]1([C@@H]([C@H](C(=O)C=C[C@H]1C)O)O)C(=O)C,C1(=O)O[C@@H](CCC(=O)/C=C\[C@H](C1)O)C,C1(=O)O[C@@H](C[C@H](/C=C\CC(=O)C1)O)C	SN00265109,SN00298938,SN00306308,SN00368038,SN00329187				1,0.991,0.973,0.914,0.901	[C@]1([C@@H]2[C@@H](CC1)[C@H](C(=O)O2)C)(C(=O)O)C,[C@H]12[C@@H]([C@H](CC2)C)C(=O)OC[C@H]1C(=O)O,C[C@@H]1C[C@H]2[C@@H](CCC(=O)[C@@H]2C(=O)O1)O,C[C@@H]1[C@H]2CC(=O)[C@](C)(C[C@H]2OC1=O)O,[C@]1([C@@H]2[C@H](C[C@@H]1O)C(=C)COC2=O)(O)C	SN00399017,SN00383514,SN00033717,CHEBI:81100,SN00384252	[C@]1([C@@H]2[C@@H](CC1)[C@H](C(=O)O2)C)(C(=O)O)C	C10H14O4
285.206	C16H30O4	16	30	4	0	0	0	6.422	6941301	0.25	1.875	CHO	https://gnps.ucsd.edu/ProteoSAFe/result.jsp?task=a0c938d79ded4a569832f2e43e3d4131&view=view_all_clusters_withID&show=true#%7B%22main.cluster%20index_lowerinput%22%3A%221060%22%2C%22main.cluster%20index_upperinput%22%3A%221060%22%7D	1.0000000,0.9970298,0.9302911,0.9052848,0.8988835	[C@@H]1([C@@H](C[C@@H](OC1=O)CCCCCCCCCCC)O)O,CC(CC(C)CC(C)(CC(C)O)O)/C=C(\C)/C(=O)OC,OCCCCCCC(=O)CCCCCCCCC(O)=O,[C@@](C/C(=C/C)/[C@@H](CC(=O)OCC)O)(CCCC)(CC)O,C(CCCCCC(=O)O)CCCCC1CCC(C1O)O	SN00301281,CHEBI:69423,FDB021212,SN00353350,CHEBI:79511				1,0.99,0.924,0.909,0.869	C(CCCCCC(=O)O)CCCCC1CCC(C1O)O,OCCCCCCC(=O)CCCCCCCCC(O)=O,CC(CC(C)CC(C)(CC(C)O)O)/C=C(\C)/C(=O)OC,[C@@](C/C(=C/C)/[C@@H](CC(=O)OCC)O)(CCCC)(CC)O,[C@@]1([C@@](C[C@H](CC1(C)C)OC(C)C)(O)C)(/C=C/[C@H](O)C)O	CHEBI:79511,FDB021212,CHEBI:69423,SN00353350,SN00292483	C(CCCCCC(=O)O)CCCCC1CCC(C1O)O	C16H30O4
253.144	C14H22O4	14	22	4	0	0	0	4.264	629918	0.285714	1.57143	CHO	https://gnps.ucsd.edu/ProteoSAFe/result.jsp?task=a0c938d79ded4a569832f2e43e3d4131&view=view_all_clusters_withID&show=true#%7B%22main.cluster%20index_lowerinput%22%3A%22808%22%2C%22main.cluster%20index_upperinput%22%3A%22808%22%7D	1.0000000,0.9829471,0.9815601,0.9620703,0.9547824	CCCCCCCCC1C(C(=C)C(=O)O1)C(=O)O,[C@H]12C(=CC(=O)[C@@H]([C@H]1C)O)CC[C@H](C2)[C@](CO)(O)C,C[C@H]1CCC/C=C/[C@H]2CC[C@@H]([C@@H](CC(=O)O1)O2)O,[C@H]1([C@H](C=C(CC1)CO)/C=C(/C(=O)O)\CO)C(C)C,[C@H]12[C@@H](C(=CO[C@H]2OCCCC)C=O)CC[C@@]1(O)C	CHEBI:95108,SN00240853,CHEBI:65450,SN00305273,SN00337749				1,0.802,0.775,0.734,0.705	C[C@H]1CCC/C=C/[C@H]2CC[C@@H]([C@@H](CC(=O)O1)O2)O,CCCCC/C=C/C1=C([C@@H]([C@@H]2[C@H]([C@@H]1O)O2)O)CO,CCCCCCCCC1C(C(=C)C(=O)O1)C(=O)O,[C@@H]12[C@H]([C@@H]([C@@](CC2)(O)C)O)O[C@H](C1=C)C(=O)C(C)C,C[C@@H]1CC[C@H]2[C@@H](C1)[C@@H](C(=O)OC2(C)C)C(=O)OC	CHEBI:65450,SN00030056,CHEBI:95108,SN00279974,SN00066012	C[C@H]1CCC/C=C/[C@H]2CC[C@@H]([C@@H](CC(=O)O1)O2)O	C14H22O4
175.097	C8H16O4	8	16	4	0	0	0	2.461	4412894	0.5	2	CHO	https://gnps.ucsd.edu/ProteoSAFe/result.jsp?task=a0c938d79ded4a569832f2e43e3d4131&view=view_all_clusters_withID&show=true#%7B%22main.cluster%20index_lowerinput%22%3A%22257%22%2C%22main.cluster%20index_upperinput%22%3A%22257%22%7D	1.0000000,0.9956007,0.9645657,0.9630870,0.9495141	C(C(=O)OC[C@@H](CO)O)C(C)C,[C@H]1([C@H]([C@@H](O[C@H](C1)O)C)O)OCC,[C@@]1(C[C@@H](O[C@H]([C@H]1O)C)O)(OC)C,[C@@H]1([C@@H](CO[C@H](O1)CCC)O)CO,C[C@H]1[C@@H](C[C@H](OC)O[C@@H]1CO)O	SN00314159,SN00315746,SN00273055,SN00228170,CHEBI:46706				1,0.999,0.995,0.994,0.991	C(C(=O)OC[C@@H](CO)O)C(C)C,[C@H]1([C@H]([C@@H](O[C@H](C1)O)C)O)OCC,[C@@H]1([C@@H](CO[C@H](O1)CCC)O)CO,[C@@]1(C[C@@H](O[C@H]([C@H]1O)C)O)(OC)C,C[C@H]1[C@@H](C[C@H](OC)O[C@@H]1CO)O	SN00314159,SN00315746,SN00228170,SN00273055,CHEBI:46706	C(C(=O)OC[C@@H](CO)O)C(C)C	C8H16O4
223.133	C13H20O3	13	20	3	0	0	0	5.172	1.26362e+07	0.230769	1.53846	CHO	https://gnps.ucsd.edu/ProteoSAFe/result.jsp?task=a0c938d79ded4a569832f2e43e3d4131&view=view_all_clusters_withID&show=true#%7B%22main.cluster%20index_lowerinput%22%3A%22564%22%2C%22main.cluster%20index_upperinput%22%3A%22564%22%7D	1.0000000,0.9972467,0.9669632,0.9627433,0.9522230	c1(c(c(=O)cc(o1)C[C@@H](O)C)C)[C@@H](CC)C,C\1(=C/CCCCCCC)/[C@@H](C(=C)OC1=O)O,[C@@H]1([C@H](CCC1=O)CCC(=O)O)C/C=C\CC,C1C(=O)C=C([C@@H](C1(C)C)/C=C/[C@@H](C)O)CO,CC1(C(=C)[C@H]2[C@H](C[C@@]1([C@@H]2OC)C=O)CO)C	SN00370994,SN00265646,SN00342273,SN00385374,SN00170330				1,0.995,0.957,0.942,0.931	[C@]1(C(CC(=O)C[C@@H]1C)(C)C)(/C=C/C(=O)C)O,CC\C=C/C[C@@H]1[C@@H](CC(=O)OC)CCC1=O,[C@@H]1(OC(=O)C=C1)CCCCC[C@@H](C(=O)C)C,CC(O)\C=C\C1(O)C(C)=CC(=O)CC1(C)C,C1C(=O)C=C([C@@H](C1(C)C)/C=C/[C@@H](C)O)CO	SN00314574,FDB015498,SN00254461,FDB015770,SN00385374	[C@]1(C(CC(=O)C[C@@H]1C)(C)C)(/C=C/C(=O)C)O	C13H20O3
192.115	C12H17O2	12	17	2	0	0	0	5.049	1.69241e+06	0.166667	1.41667	CHO	https://gnps.ucsd.edu/ProteoSAFe/result.jsp?task=a0c938d79ded4a569832f2e43e3d4131&view=view_all_clusters_withID&show=true#%7B%22main.cluster%20index_lowerinput%22%3A%22336%22%2C%22main.cluster%20index_upperinput%22%3A%22336%22%7D	1	C1[C@H]2C[C@H]3C[C@@H]1C[C@@](C2)(C3)CC(=O)[O-]	SN00117245				1	C1[C@H]2C[C@H]3C[C@@H]1C[C@@](C2)(C3)CC(=O)[O-]	SN00117245	C1[C@H]2C[C@H]3C[C@@H]1C[C@@](C2)(C3)CC(=O)[O-]	C12H17O2
169.014	C7H6O5	7	6	5	0	0	0	2.031	263664	0.714286	0.857143	CHO	https://gnps.ucsd.edu/ProteoSAFe/result.jsp?task=a0c938d79ded4a569832f2e43e3d4131&view=view_all_clusters_withID&show=true#%7B%22main.cluster%20index_lowerinput%22%3A%22220%22%2C%22main.cluster%20index_upperinput%22%3A%22220%22%7D	1.0000000,0.9597322,0.9579516,0.7516372,0.7234622	C(=C\CC(=O)[O-])/C=C(/C(=O)O)\[O-],C(=CC(=O)C(=O)[O-])CCC(=O)[O-],C(=C\CC(=O)[O-])/CC(=O)C(=O)[O-],c1cc(c(c(c1C(=O)O)O)O)O,OC(=O)C1=C(O)C=C(O)C=C1O	CHEBI:78626,CHEBI:17205,CHEBI:78627,CHEBI:88714,FDB000823				1,0.906,0.897,0.871,0.804	C(=C\CC(=O)[O-])/C=C(/C(=O)O)\[O-],c1cc(c(c(c1C(=O)O)O)O)O,OC(=O)C1=C(O)C=C(O)C=C1O,OC(=O)C1=CC(O)=C(O)C=C1O,OC(=O)C1=CC(O)=C(O)C(O)=C1	CHEBI:78626,CHEBI:88714,FDB000823,HMDB0126491,FDB000662	C(=C\CC(=O)[O-])/C=C(/C(=O)O)\[O-]	C7H6O5
251.128	C14H20O4	14	20	4	0	0	0	5.162	756688	0.285714	1.42857	CHO	https://gnps.ucsd.edu/ProteoSAFe/result.jsp?task=a0c938d79ded4a569832f2e43e3d4131&view=view_all_clusters_withID&show=true#%7B%22main.cluster%20index_lowerinput%22%3A%22790%22%2C%22main.cluster%20index_upperinput%22%3A%22790%22%7D	1.0000000,0.9687425,0.9461578,0.9460381,0.9417242	[C@@H]12[C@H]([C@H](C(=O)C=C1C[C@H](CC2)O)C)CCC(=O)O,CCC/C=C/C=C/C1C[C@H]([C@H](C(=O)[C@H]1C=O)O)O,C[C@H]1CCCC[C@@H]2[C@@H](CC(=O)O1)[C@H](C=CC2=O)O,C[C@@H]1CCCC[C@H]2[C@@H](CC(=O)O1)C(=O)C=C[C@@H]2O,C[C@H]1CCC/C=C/[C@H]2C=C[C@@H]([C@H](CC(=O)O1)O2)O	SN00310438,CHEBI:30986,CHEBI:66181,SN00029611,CHEBI:65452				1,0.911,0.861,0.798,0.795	C\C(C)=C\CCC1=CC[C@@H]([C@@H](C1)C(O)=O)C(O)=O,[C@@H]12[C@H]([C@H](C(=O)C=C1C[C@H](CC2)O)C)CCC(=O)O,C12=C(C(=O)CC[C@@]1(CC[C@H]([C@H]2O)C(=O)OC)C)C,C1(=O)O[C@H](/C=C/[C@H](OC(=O)C)CCCC)CC=C1,CCCC(=O)C1C(=O)C(C)(C)C(=O)C(C)(C)C1=O	CCMSLIB00000078730,SN00310438,SN00246927,SN00345975,FDB011212	C\C(C)=C\CCC1=CC[C@@H]([C@@H](C1)C(O)=O)C(O)=O	C14H20O4
279.159	C16H24O4	16	24	4	0	0	0	5.13	4992163	0.25	1.5	CHO	https://gnps.ucsd.edu/ProteoSAFe/result.jsp?task=a0c938d79ded4a569832f2e43e3d4131&view=view_all_clusters_withID&show=true#%7B%22main.cluster%20index_lowerinput%22%3A%221015%22%2C%22main.cluster%20index_upperinput%22%3A%221015%22%7D	1.0000000,0.9609541,0.9426782,0.9410399,0.9401644	[C@@H]1(C(=O)C=C(CC1)C(=O)OC)[C@@H](CC(=O)CC(C)C)C,[C@@]12([C@@H]([C@@]([C@@H](C[C@@H]1O)C)(CC(=O)O)C)CCC=C2C=O)C,[C@]1(C(=C)C[C@H](CC1(C)C)O)(/C=C/C(=C\C(=O)OC)/C)O,[C@@]1(C([C@H](CCC1=C)O)(C)C)(/C=C/C(=C\C(=O)OC)/C)O,[C@@H]12[C@@](C=C([C@H](C2)O)C=O)(CC[C@@H](C1(C)C)OC(=O)C)C	SN00374556,SN00304911,SN00308089,SN00259709,SN00230698				1,0.964,0.907,0.902,0.895	C/C=C/1\[C@@H]2[C@@H](CC(=C([C@H]2O)[C@H](C)CCCO)C)OC1=O,[C@@H]12[C@@](C=C([C@H](C2)O)C=O)(CC[C@@H](C1(C)C)OC(=O)C)C,[C@@H]12[C@H]([C@@](CC[C@H]1C(=C)C(=O)OC)(O)C)C[C@@H](C(=C2)C)O,CC1CCCC=CC2CC(CC2C(C=CC(=O)O1)O)O,[C@@]12([C@](C(=O)OC[C@@H]2C=C[C@H]2[C@H]1CC[C@H](C2)C)(CO)O)C	SN00161714,SN00230698,SN00358296,DB07348,SN00396672	C/C=C/1\[C@@H]2[C@@H](CC(=C([C@H]2O)[C@H](C)CCCO)C)OC1=O	C16H24O4
193.014	C9H6O5	9	6	5	0	0	0	2.321	827427	0.555556	0.666667	CHO	https://gnps.ucsd.edu/ProteoSAFe/result.jsp?task=a0c938d79ded4a569832f2e43e3d4131&view=view_all_clusters_withID&show=true#%7B%22main.cluster%20index_lowerinput%22%3A%22338%22%2C%22main.cluster%20index_upperinput%22%3A%22338%22%7D	1.0000000,0.9853252,0.9763769,0.8953754,0.8606373	c1cc(ccc1C(=O)[O-])OCC(=O)[O-],c12c(c(cc(=O)c(c1)O)O)C(=O)OC2,Cc1cc(cc(c1O)C(=O)[O-])C(=O)[O-],c1cc2c(c(c(=O)oc2c(c1)O)O)O,OC1=CC2=C(C=C1O)C(O)=CC(=O)O2	SN00117470,SN00262554,SN00068857,SN00000277,HMDB0136659				1,0.759,0.619,0.527,0.515	Cc1cc(cc(c1O)C(=O)[O-])C(=O)[O-],OC(=O)C(=O)C1=CC2=C(OCO2)C=C1,c1cc(ccc1C(=O)[O-])OCC(=O)[O-],c12c(c(cc(=O)c(c1)O)O)C(=O)OC2,OC1=CC2=C(C=C1O)C(O)=CC(=O)O2	SN00068857,HMDB0129377,SN00117470,SN00262554,HMDB0136659	Cc1cc(cc(c1O)C(=O)[O-])C(=O)[O-]	C9H6O5
251.164	C15H24O3	15	24	3	0	0	0	4.997	1767637	0.2	1.6	CHO	https://gnps.ucsd.edu/ProteoSAFe/result.jsp?task=a0c938d79ded4a569832f2e43e3d4131&view=view_all_clusters_withID&show=true#%7B%22main.cluster%20index_lowerinput%22%3A%22794%22%2C%22main.cluster%20index_upperinput%22%3A%22794%22%7D	1.0000000,0.9717728,0.9504910,0.9470703,0.9386784	CC(CCO)\C=C\C1(O)C(C)=CC(=O)CC1(C)C,C\1(=C/CCCCCCCCC)/[C@@H](C(=C)OC1=O)O,[C@]12([C@H]([C@@H](C=C1CO)[C@H](CC2)C(C)C)COC=O)C,c1(c(c(=O)c(c(o1)OC)C)C)CCCCC(C)C,CC(C)[C@@H]1CC[C@@](C)([C@H]2CC(=O)C(=C[C@@H]12)CO)O	FDB020492,SN00366764,SN00377679,SN00316668,CHEBI:70468				1,0.998,0.961,0.957,0.956	[C@]12([C@@H]3[C@@H]([C@H](C[C@H]1C(CCC2)(C)C)O)COC3=O)C,[C@]12([C@H]([C@@H](C(C1)(C)C)CC[C@@H]2C)CC(=O)O)C(=O)C,[C@H]12[C@@]([C@@H](OC2=O)CCC(=O)C)(CC[C@@H]1C(C)C)C,[C@@]12([C@@H]([C@@H]3[C@@H](CC1)[C@H](C(=O)O3)C)[C@@](CCC2)(O)C)C,[C@]12([C@H](C2)CC(CC(=O)[C@H]1CCOC(=O)C)(C)C)C	SN00239935,SN00361245,SN00240277,SN00374633,SN00306261	[C@]12([C@@H]3[C@@H]([C@H](C[C@H]1C(CCC2)(C)C)O)COC3=O)C	C15H24O3
243.159	C13H24O4	13	24	4	0	0	0	5.345	3.38679e+06	0.307692	1.84615	CHO	https://gnps.ucsd.edu/ProteoSAFe/result.jsp?task=a0c938d79ded4a569832f2e43e3d4131&view=view_all_clusters_withID&show=true#%7B%22main.cluster%20index_lowerinput%22%3A%22746%22%2C%22main.cluster%20index_upperinput%22%3A%22746%22%7D	1.0000000,0.9879257,0.9856996,0.9189857,0.8453583	CC(C)CCCC[C@H]([C@@H]1C[C@H](OC1=O)CO)O,CCCCCCC[C@@H]([C@@H]1[C@@H](COC1=O)CO)O,[C@H]1(C(=O)OC[C@H]1CO)[C@@H](O)CCCCC(C)C,CC(C)C1CCC(C)CC1OC(=O)OCCO,CCOC(=O)[C@H](C)[C@@H]([C@@H]1CCOC(C1)(C)C)O	SN00021150,SN00040121,SN00308524,FDB014995,SN00071003	1,0.993,0.991,0.918,0.862	CC(C)CCCC[C@H]([C@@H]1C[C@H](OC1=O)CO)O,CCCCCCC[C@@H]([C@@H]1[C@@H](COC1=O)CO)O,[C@H]1(C(=O)OC[C@H]1CO)[C@@H](O)CCCCC(C)C,CC(C)C1CCC(C)CC1OC(=O)OCCO,[C@H]1(C(C[C@@H](C[C@H]1C)O)(C)C)CC[C@H](C(=O)O)O	SN00021150,SN00040121,SN00308524,FDB014995,SN00272421	1,0.975,0.965,0.782,0.771	C([C@@H](C(=O)O)[C@H](CC)C)[C@@H](C(=O)O)[C@H](CC)C,[C@H]([C@@H](C(=O)O)C)(C(=O)O)CCCCCCCC,[C@H]1(C(C[C@@H](C[C@H]1C)O)(C)C)CC[C@H](C(=O)O)O,C(=O)(O)CCCCCCCCCCC(=O)OC,COC(=O)CCCCCCCCCC(=O)OC	SN00385247,SN00266112,SN00272421,SN00380941,SN00002273	C([C@@H](C(=O)O)[C@H](CC)C)[C@@H](C(=O)O)[C@H](CC)C	C13H24O4
254.175	C14H25NO3	14	25	3	0	1	0	4.12	403212	0.214286	1.78571	CHNO	https://gnps.ucsd.edu/ProteoSAFe/result.jsp?task=a0c938d79ded4a569832f2e43e3d4131&view=view_all_clusters_withID&show=true#%7B%22main.cluster%20index_lowerinput%22%3A%22812%22%2C%22main.cluster%20index_upperinput%22%3A%22812%22%7D	1.0000000,0.7240636,0.5763317,0.5453966,0.5089579	[C@H]12[C@@H](C(=O)O[C@H]1C[C@@H]([C@H]2CO)C)CN(CC)CC,[C@@]1(N(C(=O)CC1)CC(C)C)(C(=O)CCCCC)O,[C@H]12[C@H](CCN1CCC2)COC(=O)[C@@H]([C@@H](CC)C)O,[C@H]1(C(=O)OCC1)NC(=O)CCCCCCCCC,CC(C)[C@@H]1N2[C@@](CO1)(COC12CCCCC1)CO	SN00286399,SN00301952,SN00338728,SN00288346,SN00093990				1,0.747,0.63,0.478,0.402	[C@H]12[C@@H](C(=O)O[C@H]1C[C@@H]([C@H]2CO)C)CN(CC)CC,[C@H]12[C@H](CCN1CCC2)COC(=O)[C@@H]([C@@H](CC)C)O,[C@@]1(N(C(=O)CC1)CC(C)C)(C(=O)CCCCC)O,[C@H]1(C(=O)OCC1)NC(=O)CCCCCCCCC,CC(C)[C@@H]1N2[C@@](CO1)(COC12CCCCC1)CO	SN00286399,SN00338728,SN00301952,SN00288346,SN00093990	[C@H]12[C@@H](C(=O)O[C@H]1C[C@@H]([C@H]2CO)C)CN(CC)CC	C14H25NO3
225.149	C13H22O3	13	22	3	0	0	0	3.635	496702	0.230769	1.69231	CHO	https://gnps.ucsd.edu/ProteoSAFe/result.jsp?task=a0c938d79ded4a569832f2e43e3d4131&view=view_all_clusters_withID&show=true#%7B%22main.cluster%20index_lowerinput%22%3A%22582%22%2C%22main.cluster%20index_upperinput%22%3A%22582%22%7D	1.0000000,0.9946895,0.9674348,0.9557714,0.9089010	[C@@H]1([C@H](CC(=O)OC)CC[C@@H]1O)C/C=C\CC,C1(=C[C@H](OC1=O)C)[C@H](O)CCCCCCC,[C@@H]1([C@@H](CC(=O)O1)C)C/C=C\[C@@H](CCCC)O,CCCCC[C@H]1[C@@H](CC(=O)OC)CCC1=O,[C@]12(C(=C[C@H](O1)[C@@H](O)C)C(C[C@@H](C2)O)(C)C)C	SN00317444,SN00239543,SN00236764,FDB029913,SN00255416				1,0.984,0.982,0.971,0.968	C1([C@H](C(=CC(=O)[C@@H]1O)C)CC[C@H](O)C)(C)C,[C@H]12[C@H]([C@@H](OC(=O)[C@H]([C@H](O1)CC2)C)CCC)C,[C@]12(C(=C[C@H](O1)[C@@H](O)C)C(C[C@@H](C2)O)(C)C)C,C1(=C[C@H](OC1=O)C)[C@H](O)CCCCCCC,CC(C)[C@@H]1[C@]2(CC[C@@H](C(=O)O1)C(O2)(C)C)C	SN00362089,SN00269707,SN00255416,SN00239543,SN00124302	C1([C@H](C(=CC(=O)[C@@H]1O)C)CC[C@H](O)C)(C)C	C13H22O3
207.138	C13H20O2	13	20	2	0	0	0	5.119	3243191	0.153846	1.53846	CHO	https://gnps.ucsd.edu/ProteoSAFe/result.jsp?task=a0c938d79ded4a569832f2e43e3d4131&view=view_all_clusters_withID&show=true#%7B%22main.cluster%20index_lowerinput%22%3A%22433%22%2C%22main.cluster%20index_upperinput%22%3A%22433%22%7D	1.0000000,0.9907477,0.9724220,0.9664136,0.9416337	c1(cc(cc(c1)O)OC)CCCCCC,[C@@]12(C(=CC(=O)C2)[C@H](CC[C@@H]1C(C)C)C)O,[C@@]12(C(=CC(=O)C2)[C@@H](CC[C@H]1C)C(C)C)O,[C@H](OC(=O)C)(C/C=C\C/C=C\CC)C=C,c1([C@]2(O[C@H](CC2)C(C)C)C)cc(oc1)C	SN00249749,SN00227471,SN00308288,SN00372297,SN00327380				1,0.941,0.932,0.892,0.87	C1([C@H]2[C@@H]([C@@H]1CC=C2C)OC(=O)CC)(C)C,c1(cc(cc(c1)O)O)CCCCCCC,[C@@H]12[C@H]([C@@H](CC[C@H]1C(=O)O)C)CCC(=C)C2,C[C@]1(O)[C@H](O)C=C2[C@@]1(C)C=CCC2(C)C,C[C@@]1([C@@H]2C[C@@H]([C@@H](C2)C1=C)CO)CCC=O	SN00315853,SN00390000,SN00342301,FDB015620,SN00170364	C1([C@H]2[C@@H]([C@@H]1CC=C2C)OC(=O)CC)(C)C	C13H20O2
283.19	C16H28O4	16	28	4	0	0	0	5.454	4.95627e+06	0.25	1.75	CHO	https://gnps.ucsd.edu/ProteoSAFe/result.jsp?task=a0c938d79ded4a569832f2e43e3d4131&view=view_all_clusters_withID&show=true#%7B%22main.cluster%20index_lowerinput%22%3A%221040%22%2C%22main.cluster%20index_upperinput%22%3A%221040%22%7D	1.0000000,0.8980483,0.8809676,0.8521959,0.8443488	[C@@]1([C@@H](/C(=C\CCCCCCCCC)/C(=O)O1)O)(OC)C,CCCCCC[C@@H]1[C@H]2CC[C@@H]3CC[C@H]([C@@H]([C@@]3(O2)O1)O)O,[C@]123[C@@H](C[C@@H](C[C@H]2O)O)CC[C@@H](O1)[C@@H](O3)CCCCCC,CCCCCC[C@H]1[C@H]2CC[C@@H]3[C@H](CC[C@@H]([C@@]3(O2)O1)O)O,[C@]1(C=C([C@H](OO1)CC(=O)OC)CC)(CCCCC)CC	SN00356565,SN00038021,SN00319948,SN00037956,SN00374719				1,0.84,0.84,0.834,0.82	[C@@H]1([C@@H](OC(=O)C)CCCCCCCC)OC(=O)CCC1,[C@@]1([C@@H](/C(=C\CCCCCCCCC)/C(=O)O1)O)(OC)C,CCCCCC[C@H]1[C@H]2CC[C@@H]3[C@H](CC[C@@H]([C@@]3(O2)O1)O)O,[C@]123[C@@H](C[C@@H](C[C@H]2O)O)CC[C@@H](O1)[C@@H](O3)CCCCCC,C1CCCCC(=O)OCCCCCCOC(=O)CCC1	SN00338896,SN00356565,SN00037956,SN00319948,SN00067350	[C@@H]1([C@@H](OC(=O)C)CCCCCCCC)OC(=O)CCC1	C16H28O4
263.164	C16H24O3	16	24	3	0	0	0	4.485	843880	0.1875	1.5	CHO	https://gnps.ucsd.edu/ProteoSAFe/result.jsp?task=a0c938d79ded4a569832f2e43e3d4131&view=view_all_clusters_withID&show=true#%7B%22main.cluster%20index_lowerinput%22%3A%22897%22%2C%22main.cluster%20index_upperinput%22%3A%22897%22%7D	1.0000000,0.9935324,0.9768497,0.9556146,0.9294645	C[C@@H]1C/C=C/C=C/CC[C@@H](CCC/C=C/C(=O)O1)O,[C@H]12C(=C(CC[C@H]1C(C)C)C)C[C@@H](C(=C2)C(=O)O)OC,[C@@H]12[C@@H](CCC2)/C=C/CCC[C@@H](OC(=O)/C=C/[C@H]1O)C,[C@H]12[C@H](C(=O)O[C@@H]1/C=C(/CC/C=C(\CC2)/C)\C)COC,[C@@]12([C@@H]3[C@@H](C=C[C@@H]2CO[C@@](C1=O)(O)C)C[C@H](CC3)C)C	SN00029584,SN00327728,SN00314017,SN00303340,SN00305974				1,0.99,0.886,0.859,0.849	[C@@H]12[C@@H](CCC2)/C=C/CCC[C@@H](OC(=O)/C=C/[C@H]1O)C,C[C@@H]1C/C=C/C=C/CC[C@@H](CCC/C=C/C(=O)O1)O,C1(=CC(=O)OC1)CC/C=C(/[C@@H](CC(=C)C(C)C)O)\C,C[C@@H]1C=C([C@H]2[C@@H]([C@@]1(CO[C@H]2C=C)COC(=O)C)C)C,[C@H]12[C@H](C(=O)O[C@@H]1/C=C(/CC/C=C(\CC2)/C)\C)COC	SN00314017,SN00029584,SN00285272,SN00101512,SN00303340	[C@@H]12[C@@H](CCC2)/C=C/CCC[C@@H](OC(=O)/C=C/[C@H]1O)C	C16H24O3
267.195	C16H28O3	16	28	3	0	0	0	5.853	7887918	0.1875	1.75	CHO	https://gnps.ucsd.edu/ProteoSAFe/result.jsp?task=a0c938d79ded4a569832f2e43e3d4131&view=view_all_clusters_withID&show=true#%7B%22main.cluster%20index_lowerinput%22%3A%22937%22%2C%22main.cluster%20index_upperinput%22%3A%22937%22%7D	1.0000000,0.9766009,0.9274329,0.8556222,0.8434253	[C@H]1([C@H](CC(=C)[C@H](CC[C@@](/C=C/1)(OC)C)O)O)C(C)C,[C@@]12([C@H]([C@H](CC2)C(C)C)[C@H](C(=CC[C@@H]1O)COC)O)C,C[C@@]12CC[C@H]([C@@]([C@H]1CCC(=C)[C@H]2CCO)(C)CO)O,CC(C)CC/C=C(\C)/[C@@H]1[C@H](CCC(=O)[C@H]1OC)CO,[C@H]1(OC(=O)CC1)CCCC[C@@H](/C=C/CCCCC)O	SN00384154,SN00330833,SN00161635,CHEBI:48410,SN00239541				1,0.993,0.96,0.914,0.836	[C@H]1([C@H](CC(=C)[C@H](CC[C@@](/C=C/1)(OC)C)O)O)C(C)C,[C@@]12([C@H]([C@H](CC2)C(C)C)[C@H](C(=CC[C@@H]1O)COC)O)C,[C@H]1(OC(=O)CC1)CCCC[C@@H](/C=C/CCCCC)O,[C@@H]1([C@@H](C[C@H](CC(C)C)O)C)CCC(=CC1)C(=O)OC,[C@H]1([C@@H](CC(=O)CC(C)C)C)CC[C@H](CC1)C(=O)OC	SN00384154,SN00330833,SN00239541,SN00392421,SN00291625	[C@H]1([C@H](CC(=C)[C@H](CC[C@@](/C=C/1)(OC)C)O)O)C(C)C	C16H28O3
309.205	C16H28N3O3	16	28	3	0	3	0	4.983	186212	0.1875	1.75	CHNO	https://gnps.ucsd.edu/ProteoSAFe/result.jsp?task=a0c938d79ded4a569832f2e43e3d4131&view=view_all_clusters_withID&show=true#%7B%22main.cluster%20index_lowerinput%22%3A%221227%22%2C%22main.cluster%20index_upperinput%22%3A%221227%22%7D	1.0000000,0.8548419	C[NH+](C)C[C@@H]1[C@@H]([C@@H]([C@@H](O1)CO)O)N(C)CCc1ccccn1,CC[NH+](CC)[C@@H]1[C@H]([C@@H]([C@H]2CO[C@@H]1O2)NCc1cccn1C)O	SN00025630,SN00018287				1,0.874	C[NH+](C)C[C@@H]1[C@@H]([C@@H]([C@@H](O1)CO)O)N(C)CCc1ccccn1,CC[NH+](CC)[C@@H]1[C@H]([C@@H]([C@H]2CO[C@@H]1O2)NCc1cccn1C)O	SN00025630,SN00018287	C[NH+](C)C[C@@H]1[C@@H]([C@@H]([C@@H](O1)CO)O)N(C)CCc1ccccn1	C16H28N3O3
323.149	C17H24O6	17	24	6	0	0	0	5.017	566844	0.352941	1.41176	CHO	https://gnps.ucsd.edu/ProteoSAFe/result.jsp?task=a0c938d79ded4a569832f2e43e3d4131&view=view_all_clusters_withID&show=true#%7B%22main.cluster%20index_lowerinput%22%3A%221325%22%2C%22main.cluster%20index_upperinput%22%3A%221325%22%7D	1.0000000,0.9774020,0.9635752,0.9560232,0.9499365	[C@H]12[C@@H](OC(=O)[C@@H]1C)/C=C(/CC[C@@H](C(=C)[C@@H](C2)OC(=O)C)OO)\C,[C@]1([C@H]2[C@H](OC1=O)/C=C(/CC/C=C(/C[C@H]2OC(=O)C)\C)\C)(CO)O,[C@H]12[C@@H](C(=C(C[C@H]1OC(=O)C2=C)CO)[C@H](CCCOC(=O)C)C)O,[C@]1([C@@H]2[C@@H](OC1=O)[C@H]1[C@@H](C(=C)CC2)CC[C@@H]1COC(=O)C)(CO)O,[C@]12([C@@H]([C@H](C[C@H]2O)OC(=O)C)[C@@H](C[C@H]2[C@H]([C@H]1O)C(=C)C(=O)O2)C)C	SN00224806,SN00268487,SN00313268,SN00301718,SN00313621				1,0.955,0.95,0.885,0.882	[C@@H]1([C@@H](C(=O)C(=C[C@H]1OC(=O)/C(=C/C)/C)CO)OC(=O)C)C(C)C,[C@@H]1([C@H](C=C(C(=O)[C@@H]1O)COC(=O)C)OC(=O)/C(=C/C)/C)C(C)C,C/C=C(\C)/C(=O)O[C@@H]1[C@H]([C@H](C=C(C1=O)CO)OC(=O)C)C(C)C,[C@]1([C@H]2[C@H](OC1=O)/C=C(/CC/C=C(/C[C@H]2OC(=O)C)\C)\C)(CO)O,C12=C([C@@H](C[C@H]1[C@@](C[C@@H]([C@H]1[C@@H]2OC(=O)[C@H]1C)OC(=O)C)(O)C)O)C	SN00361720,SN00231425,SN00021073,SN00268487,SN00337789	[C@@H]1([C@@H](C(=O)C(=C[C@H]1OC(=O)/C(=C/C)/C)CO)OC(=O)C)C(C)C	C17H24O6
297.17	C16H26O5	16	26	5	0	0	0	4.029	954155	0.3125	1.625	CHO	https://gnps.ucsd.edu/ProteoSAFe/result.jsp?task=a0c938d79ded4a569832f2e43e3d4131&view=view_all_clusters_withID&show=true#%7B%22main.cluster%20index_lowerinput%22%3A%221138%22%2C%22main.cluster%20index_upperinput%22%3A%221138%22%7D	1.00000000,0.99988694,0.98590654,0.97738487,0.97456622	CC(=O)N1CCN([C@H](C1)C(=O)OC)C(=O)C1CC[NH2+]CC1,C(/C=C/C(C)(C)OO)[C@]([C@H]1CCC(=CC1)C(=O)OC)(C)O,CCCCCC(=O)/C=C/[C@@H]1[C@@H](CCC(=O)O)[C@H](C[C@H]1O)O,[C@]12([C@@H]([C@H]([C@@H](CC2)C(=C)C(=O)OC)O)[C@H]([C@H](C[C@H]1O)O)C)C,CC[C@@H](C)CC(=O)O[C@H]1[C@H]([C@H](C=C(C1=O)CO)O)C(C)C	SN00010734,SN00382350,CHEBI:73983,SN00370052,SN00037790				1,0.736,0.678,0.626,0.592	CC[C@@H](C)CC(=O)O[C@H]1[C@H]([C@H](C=C(C1=O)CO)O)C(C)C,CC(=CCC1C(O1)(C)C2(C(C(=O)CCC2(C)O)OC)O)C,CCCCCC[C@@H]([C@@H]1C[C@H](C2=C(O1)CC[C@@H](C2=O)O)O)O,C(/C=C/C(C)(C)OO)[C@]([C@H]1CCC(=CC1)C(=O)OC)(C)O,C(C[C@@H](C(=C)C)OO)[C@]([C@H]1CCC(=CC1)C(=O)OC)(C)O	SN00037790,DB04324,SN00028574,SN00382350,SN00248048	CC[C@@H](C)CC(=O)O[C@H]1[C@H]([C@H](C=C(C1=O)CO)O)C(C)C	C16H26O5
263.128	C15H20O4	15	20	4	0	0	0	4.252	369163	0.266667	1.33333	CHO	https://gnps.ucsd.edu/ProteoSAFe/result.jsp?task=a0c938d79ded4a569832f2e43e3d4131&view=view_all_clusters_withID&show=true#%7B%22main.cluster%20index_lowerinput%22%3A%22888%22%2C%22main.cluster%20index_upperinput%22%3A%22888%22%7D	1.0000000,0.9881849,0.9842253,0.9818937,0.9783741	C1(=O)C(=C)[C@@H]2[C@@H](O1)C[C@@H](/C=C\C=C(/C[C@H]2O)\CO)C,C/C/1=C\[C@H]2[C@@H]([C@@H](C/C(=C/CC1)/CO)O)C(=C)C(=O)O2,C/C/1=C\CC/C(=C/[C@H]([C@@H]2C(=C)C(=O)O[C@H]2C1)O)/CO,C1(=O)C(=C)[C@@H]2[C@H](O1)C[C@H](C=O)CCC/C(=C/[C@@H]2O)/C,[C@@H]12[C@H](OC(=O)C1=C)/C=C(/CC[C@H](C(=C)C[C@@H]2O)O)\C	SN00349256,SN00042136,CHEBI:2851,SN00391977,SN00316634				1,0.927,0.91,0.909,0.893	[C@@]12(C[C@H]3[C@H](C[C@H](O1)C(=CC[C@H]2O)C)C(=C)C(=O)O3)C,[C@]12([C@H](C3=C(C[C@@H](C[C@@]3(CC2)C)O)C)OC(=O)C1=C)O,[C@]12([C@]3([C@H]4O[C@H]4C(=C[C@H]3O[C@@H]([C@@]31OC3)C[C@H]2O)C)C)C,[C@@H]12[C@@H]([C@@H](/C(=C\C/C=C(/C[C@H]2O)\C)/C)O)OC(=O)C1=C,[C@@H]12[C@](O2)(CC/C=C(/[C@@H](C[C@@H]2[C@@H]1OC(=O)C2=C)O)\C)C	SN00281026,SN00261582,SN00335479,SN00266391,SN00368331	[C@@]12(C[C@H]3[C@H](C[C@H](O1)C(=CC[C@H]2O)C)C(=C)C(=O)O3)C	C15H20O4
221.154	C14H22O2	14	22	2	0	0	0	5.052	83206912	0.142857	1.57143	CHO	https://gnps.ucsd.edu/ProteoSAFe/result.jsp?task=a0c938d79ded4a569832f2e43e3d4131&view=view_all_clusters_withID&show=true#%7B%22main.cluster%20index_lowerinput%22%3A%22545%22%2C%22main.cluster%20index_upperinput%22%3A%22545%22%7D	1.0000000,0.9675153,0.9616985,0.9161728,0.9106997	c1(c(cc(cc1CCCC)O)CCCC)O,CCCCOC(C)OCCC1=CC=CC=C1,C1([C@H]2[C@@H]([C@@H]1CC=C2C)OC(=O)CCC)(C)C,[C@]12(C(=CC(=O)CC2)[C@@H](CC[C@H]1C)C(C)C)O,[C@@H]12[C@@]3(OC3)CC[C@@H]([C@H]1C=C(C[C@H]2O)C)CC	SN00401529,FDB016972,SN00367856,SN00302500,SN00247156				1,0.997,0.848,0.77,0.694	[C@]12(C(=O)OC[C@H]2CC[C@@H]2[C@@H]1CC[C@@H](C2)C)C,[C@]12([C@@H]3[C@H](C(C3)(C)C)CC[C@@](C1)(C(=O)O2)C)C,CC12CCC3C(CC3(C)C)C(=O)CCC1O2,[C@@H]1(C2=CC(=O)CC[C@H]2[C@@H](CC1)C)C(O)(C)C,C[C@@]12CCCC(=O)[C@]31C[C@@H](CC2)C(O3)(C)C	SN00239091,SN00340579,FDB015738,SN00390374,SN00160544	[C@]12(C(=O)OC[C@H]2CC[C@@H]2[C@@H]1CC[C@@H](C2)C)C	C14H22O2
165.092	C10H14O2	10	14	2	0	0	0	5.124	1.72408e+06	0.2	1.4	CHO	https://gnps.ucsd.edu/ProteoSAFe/result.jsp?task=a0c938d79ded4a569832f2e43e3d4131&view=view_all_clusters_withID&show=true#%7B%22main.cluster%20index_lowerinput%22%3A%22205%22%2C%22main.cluster%20index_upperinput%22%3A%22205%22%7D	1.0000000,0.9965287,0.9927795,0.9923945,0.9849701	c1(c(ccc(=O)o1)CCCC)C,CCCC1=CC(OC)=C(O)C=C1,CCCCCC1=CC=CC(=O)O1,C1(=O)O[C@@H](CC=C1)C/C=C\CC,CC[C@H](c1cc(ccc1O)C)O	SN00361710,FDB008860,FDB003091,SN00262460,SN00125084				1,0.97,0.929,0.923,0.918	CCCCCC(=O)C1=CC=CO1,CCC1=CC(OC)=C(OC)C=C1,CC(C)(C)C1=C(O)C=CC(O)=C1,C(c1ccc(cc1)C)(OO)(C)C,CCCCOc1ccc(cc1)O	FDB010042,FDB019895,FDB008772,SN00247943,CHEBI:34392	CCCCCC(=O)C1=CC=CO1	C10H14O2
127.113	C8H16O	8	16	1	0	0	0	3.534	548600	0.125	2	CHO	https://gnps.ucsd.edu/ProteoSAFe/result.jsp?task=a0c938d79ded4a569832f2e43e3d4131&view=view_all_clusters_withID&show=true#%7B%22main.cluster%20index_lowerinput%22%3A%2250%22%2C%22main.cluster%20index_upperinput%22%3A%2250%22%7D	1.0000000,0.9979319,0.9756873,0.9747214,0.9747214	CCCC\C=C\C(C)O,CCCCC(O)\C=C\C,CCCCC(CC)C=O,CCCCCCC(C)=O,CCCCCC(=O)CC	FDB016168,FDB003353,CHEBI:87809,FDB003345,FDB005051				1,0.996,0.996,0.961,0.923	CC[C@H]1CC[C@H](CC1)O,CC1CCC(CC1C)O,CC1CC(C)CC(C1)O,CCC1CCC(CC)O1,CCCCC1CCCO1	SN00143269,CHEBI:88852,CHEBI:88850,FDB000730,CHEBI:39028	CC[C@H]1CC[C@H](CC1)O	C8H16O
257.139	C13H22O5	13	22	5	0	0	0	4.985	928047	0.384615	1.69231	CHO	https://gnps.ucsd.edu/ProteoSAFe/result.jsp?task=a0c938d79ded4a569832f2e43e3d4131&view=view_all_clusters_withID&show=true#%7B%22main.cluster%20index_lowerinput%22%3A%22843%22%2C%22main.cluster%20index_upperinput%22%3A%22843%22%7D	1.0000000,0.8827484,0.8536170,0.8356277,0.8045719	CC1=C(C(=O)O[C@@H]1O)[C@H](CCCCC[C@@H](C)O)O,[C@H](C(=C)C(=O)OC)(C(=O)OC)CCCCCCO,[C@H](C(=C)C(=O)OC)(C(=O)OC)CCCC[C@H](O)C,[C@@]1(OC(=O)C=C1)(CCCCC[C@@]([C@@H](O)C)(O)C)O,[C@@H]1(O[C@@H](CC1)CC(=O)O)CCCCCCC(=O)O	SN00029617,SN00334547,SN00289732,SN00394510,SN00305379				1,0.965,0.944,0.894,0.607	[C@@H]1(O[C@@H](CC1)CC(=O)O)CCCCCCC(=O)O,[C@@H]1([C@@H](CC(=O)O1)C)CC[C@H](C(=O)[C@@H](CCC)O)O,C[C@H](CCCCCC[C@@H](CCC(=O)[O-])C(=O)[O-])O,CCCCCCCC[C@H]([C@H](CC(=O)[O-])O)C(=O)[O-],[C@@]1(OC(=O)C=C1)(CCCCC[C@@]([C@@H](O)C)(O)C)O	SN00305379,SN00333267,SN00028923,SN00038827,SN00394510	[C@@H]1(O[C@@H](CC1)CC(=O)O)CCCCCCC(=O)O	C13H22O5
213.149	C12H22O3	12	22	3	0	0	0	5.019	5158820	0.25	1.83333	CHO	https://gnps.ucsd.edu/ProteoSAFe/result.jsp?task=a0c938d79ded4a569832f2e43e3d4131&view=view_all_clusters_withID&show=true#%7B%22main.cluster%20index_lowerinput%22%3A%22476%22%2C%22main.cluster%20index_upperinput%22%3A%22476%22%7D	1.0000000,0.9609284,0.9201049,0.8284001,0.8276302	[H]OC(=O)C([H])([H])C(=O)C([H])([H])C([H])([H])C([H])([H])C([H])([H])C([H])([H])C([H])([H])C([H])([H])C([H])([H])C([H])([H])[H],[C@H](CC(=O)O)(C/C=C\CCCCCC)O,[C@@H](CC(=O)OC)(/C=C/CC[C@H](CC)O)C,C(C(=O)O)[C@](/C=C/[C@H](C(C)C)CC)(O)C,[C@@H]1(OC(=O)CCC[C@H](CCC1)O)CCC	FDB028037,SN00358814,SN00261346,SN00273428,SN00272296				1,0.807,0.807,0.781,0.74	[C@@H]1(OC(=O)CCC[C@H](CCC1)O)CCC,C[C@H](CCCCCCC/C=C/C(=O)O)O,COC(=O)CCCCCCCC[C@@H]1CO1,C(CCC/C=C/C(=O)O)CCCCCO,[C@@H](CC(=O)OC)(/C=C/CC[C@H](CC)O)C	SN00272296,CHEBI:78977,SN00051804,CHEBI:79164,SN00261346	[C@@H]1(OC(=O)CCC[C@H](CCC1)O)CCC	C12H22O3
149.024	C8H6O3	8	6	3	0	0	0	3.152	695782	0.375	0.75	CHO	https://gnps.ucsd.edu/ProteoSAFe/result.jsp?task=a0c938d79ded4a569832f2e43e3d4131&view=view_all_clusters_withID&show=true#%7B%22main.cluster%20index_lowerinput%22%3A%22104%22%2C%22main.cluster%20index_upperinput%22%3A%22104%22%7D	1.0000000,0.9488750,0.9325005,0.9316062,0.9118460	C1C=CC=C2[C@@H]1C(=O)OC2=O,C1CC2=C(C=C1)C(=O)OC2=O,c1ccc2c(c1)C(O)OC2=O,O=C1COC2=CC=CC=C2O1,OC1=CC=CC2=C1COC2=O	SN00162886,SN00163576,CHEBI:495639,FDB020303,FDB010538				1,0.991,0.89,0.723,0.681	c12c(cccc2O)COC1=O,OC1=CC=CC2=C1COC2=O,c1ccc2c(c1)C(O)OC2=O,C1C=CC=C2[C@@H]1C(=O)OC2=O,c1cc2c(cc1O)OCC2=O	SN00342434,FDB010538,CHEBI:495639,SN00162886,SN00050625	c12c(cccc2O)COC1=O	C8H6O3
165.019	C8H6O4	8	6	4	0	0	0	2.346	2.93909e+06	0.5	0.75	CHO	https://gnps.ucsd.edu/ProteoSAFe/result.jsp?task=a0c938d79ded4a569832f2e43e3d4131&view=view_all_clusters_withID&show=true#%7B%22main.cluster%20index_lowerinput%22%3A%22197%22%2C%22main.cluster%20index_upperinput%22%3A%22197%22%7D	1.0000000,0.9946709,0.9847663,0.9796736,0.9743906	c12C(=O)OCc2ccc(c1O)O,C1=C[C@H]2[C@@H]3[C@H]([C@@H]1O2)C(=O)OC3=O,c1cc(C=O)c(c(c1)C(=O)O)O,c1(C(=O)O)c(C=O)cccc1O,[H]OC(=O)C([H])([H])C1=C([H])C(=O)C([H])=C([H])C1=O	SN00320591,SN00132156,CHEBI:34334,SN00270449,FDB023129				1,0.953,0.687,0.635,0.634	c12c(cc(c(c2)O)O)COC1=O,c12C(=O)OCc2ccc(c1O)O,OC(=O)C1=C(C=CC=C1)C(O)=O,c1cc(C=O)c(c(c1)C(=O)O)O,c1(C(=O)O)c(C=O)cccc1O	SN00260704,SN00320591,FDB010568,CHEBI:34334,SN00270449	c12c(cc(c(c2)O)O)COC1=O	C8H6O4
165.055	C9H10O3	9	10	3	0	0	0	2.978	5.33399e+06	0.333333	1.11111	CHO	https://gnps.ucsd.edu/ProteoSAFe/result.jsp?task=a0c938d79ded4a569832f2e43e3d4131&view=view_all_clusters_withID&show=true#%7B%22main.cluster%20index_lowerinput%22%3A%22203%22%2C%22main.cluster%20index_upperinput%22%3A%22203%22%7D	1.0000000,0.9768565,0.9768466,0.9619188,0.9618684	CCOC1=C(O)C=CC(C=O)=C1,CC(C(O)=O)C1=CC=CC=C1O,c12c(cc(cc2)O)CO[C@H](O1)C,COC(=O)Cc1ccc(cc1)O,CCC(=O)Oc1cccc(c1)O	FDB000841,HMDB0142136,SN00354836,CHEBI:68078,CHEBI:65228				1,0.974,0.897,0.884,0.818	C1(=C(C(=O)C=C(C1=O)C)C)OC,C1(=CC=CC[C@@H]1O)/C=C/C(=O)O,C1=C(C(=O)C=C(C1=O)C)OCC,C1(=CC(=O)C=C(C1=O)C)OCC,CC(C(O)=O)C1=CC=CC=C1O	SN00391073,SN00274071,SN00315700,SN00344725,HMDB0142136	C1(=C(C(=O)C=C(C1=O)C)C)OC	C9H10O3
149.024	C8H6O3	8	6	3	0	0	0	2.517	1.20399e+06	0.375	0.75	CHO	https://gnps.ucsd.edu/ProteoSAFe/result.jsp?task=a0c938d79ded4a569832f2e43e3d4131&view=view_all_clusters_withID&show=true#%7B%22main.cluster%20index_lowerinput%22%3A%22105%22%2C%22main.cluster%20index_upperinput%22%3A%22105%22%7D	1.0000000,0.9493237,0.9415375,0.9231881,0.9140465	C1C=CC=C2[C@@H]1C(=O)OC2=O,C1CC2=C(C=C1)C(=O)OC2=O,c1ccc2c(c1)C(O)OC2=O,O=C1COC2=CC=CC=C2O1,OC1=CC=CC2=C1COC2=O	SN00162886,SN00163576,CHEBI:495639,FDB020303,FDB010538				1,0.962,0.937,0.704,0.701	c1ccc2c(c1)C(O)OC2=O,c12c(cccc2O)COC1=O,OC1=CC=CC2=C1COC2=O,C1C=CC=C2[C@@H]1C(=O)OC2=O,C1CC2=C(C=C1)C(=O)OC2=O	CHEBI:495639,SN00342434,FDB010538,SN00162886,SN00163576	c1ccc2c(c1)C(O)OC2=O	C8H6O3
177.019	C9H6O4	9	6	4	0	0	0	2.523	72977	0.444444	0.666667	CHO	https://gnps.ucsd.edu/ProteoSAFe/result.jsp?task=a0c938d79ded4a569832f2e43e3d4131&view=view_all_clusters_withID&show=true#%7B%22main.cluster%20index_lowerinput%22%3A%22263%22%2C%22main.cluster%20index_upperinput%22%3A%22263%22%7D	1.0000000,0.9723087,0.9687449,0.9586345,0.9567839	c1ccc2c(c1)[C@@H](OC2=O)OC=O,c12c(cc(c(=O)o1)O)ccc(c2)O,OC1=CC2=C(OC1=O)C(O)=CC=C2,OC1=CC=C2OC(=O)C(O)=CC2=C1,OC1=CC=C2C=CC(=O)OC2=C1O	SN00125933,SN00286130,HMDB0141200,HMDB0141199,FDB002652				1,0.864,0.855,0.854,0.854	c1ccc2c(c1)[C@@H](OC2=O)OC=O,OC1=CC2=C(C=CC(=O)O2)C=C1O,OC1=CC=C2C=CC(=O)OC2=C1O,c12c(c(cc(c1)O)O)ccc(=O)o2,OC1=C(O)C2=C(OC(=O)C=C2)C=C1	SN00125933,FDB002775,FDB002652,SN00396032,HMDB0136740	c1ccc2c(c1)[C@@H](OC2=O)OC=O	C9H6O4
299.149	C15H24O6	15	24	6	0	0	0	5.34	1.47864e+06	0.4	1.6	CHO	https://gnps.ucsd.edu/ProteoSAFe/result.jsp?task=a0c938d79ded4a569832f2e43e3d4131&view=view_all_clusters_withID&show=true#%7B%22main.cluster%20index_lowerinput%22%3A%221153%22%2C%22main.cluster%20index_upperinput%22%3A%221153%22%7D	1.0000000,0.8845085,0.8126025,0.8091466,0.7801128	[C@]1([C@@](C[C@H](CC1(C)C)O)(CO)O)(/C=C/C(=C\C(=O)O)/C)O,CC(=O)CCCCCCCC[C@H]([C@H](CC(=O)[O-])O)C(=O)[O-],[C@]12([C@H]([C@@H](CO1)O)OC(=O)CCCCCCC)CC(=O)OC2,C1(=CC(=O)OC1)[C@H]([C@@H](COC(=O)CCCCCCC)O)O,[C@@]12([C@]3([C@@H](C[C@@H]2OC(=O)C3)C)C[C@H]([C@@]([C@]1(CO)C)(O)C)O)O	SN00379038,SN00028928,SN00241093,SN00325466,SN00275248				1,0.975,0.965,0.942,0.933	[C@@]12([C@]3([C@@H](C[C@@H]2OC(=O)C3)C)C[C@H]([C@@]([C@]1(CO)C)(O)C)O)O,[C@@]12([C@]3([C@@H](C[C@@H]2O)C)C[C@H]([C@@]([C@]1(COC(=O)C3)C)(O)C)O)O,[C@]1([C@](COC(=O)C)(CCOC(=O)C)C)([C@@H](CC(=O)O1)C)C,[C@@]12([C@@]3(C[C@H]([C@@]([C@]1(CO)C)(O)C)OC(=O)C3)[C@@H](C[C@@H]2O)C)O,[C@]1([C@]([C@H]2C[C@@]3([C@@]1(CC[C@]3(C)O)O)CC(=O)O2)(O)C)(C)CO	SN00275248,SN00278596,SN00381476,SN00382798,SN00378338	[C@@]12([C@]3([C@@H](C[C@@H]2OC(=O)C3)C)C[C@H]([C@@]([C@]1(CO)C)(O)C)O)O	C15H24O6
226.144	C12H21NO3	12	21	3	0	1	0	5.46	306584	0.25	1.75	CHNO	https://gnps.ucsd.edu/ProteoSAFe/result.jsp?task=a0c938d79ded4a569832f2e43e3d4131&view=view_all_clusters_withID&show=true#%7B%22main.cluster%20index_lowerinput%22%3A%22589%22%2C%22main.cluster%20index_upperinput%22%3A%22589%22%7D	1.0000000,0.9614521,0.9084853,0.6794428,0.5890665	CC1([C@@H]([C@@H]1CC1(OCCO1)C)CC(=O)N)C,[C@H](CC(=O)CC/C=C/C)(CCNC(=O)C)O,[C@H]12N([C@H](C[C@@H]1O)C[C@@H](C2)OC(=O)C(C)C)C,CCCCCCCC(=O)NC1CCOC1=O,CC1(CC(=CC(=O)C1)NCC(OC)OC)C	SN00047109,SN00309704,SN00285189,DB07928,SN00134214				1,0.788,0.788,0.589,0.5	CC1([C@@H]([C@@H]1CC1(OCCO1)C)CC(=O)N)C,[C@H](CC(=O)CC/C=C/C)(CCNC(=O)C)O,[C@H]12N([C@H](C[C@@H]1O)C[C@@H](C2)OC(=O)C(C)C)C,CCCCCCCC(=O)NC1CCOC1=O,CC1(CC(=CC(=O)C1)NCC(OC)OC)C	SN00047109,SN00309704,SN00285189,DB07928,SN00134214	CC1([C@@H]([C@@H]1CC1(OCCO1)C)CC(=O)N)C	C12H21NO3
355.139	C17H24O8	17	24	8	0	0	0	3.805	420634	0.470588	1.41176	CHO	https://gnps.ucsd.edu/ProteoSAFe/result.jsp?task=a0c938d79ded4a569832f2e43e3d4131&view=view_all_clusters_withID&show=true#%7B%22main.cluster%20index_lowerinput%22%3A%221489%22%2C%22main.cluster%20index_upperinput%22%3A%221489%22%7D	1.0000000,0.9949813,0.9662743,0.9393421,0.9307894	c1(c(O[C@H]2[C@@H]([C@H]([C@@H]([C@H](O2)C(=O)O)O)O)O)ccc(c1)OC)C(C)(C)C,c1(c(ccc(c1)O[C@H]1[C@@H]([C@H]([C@@H]([C@H](O1)C(=O)O)O)O)O)OC)C(C)(C)C,[C@H]1([C@H]2C(=CC[C@H]1O[C@H]1[C@@H]([C@H]([C@@H]([C@H](O1)CO)O)O)O)C(=O)OCC2)C=C,C[C@H]1C[C@H](Cc2c1c(cc(c2)O)O)O[C@@H]1[C@H]([C@@H]([C@H]([C@@H](O1)CO)O)O)O,OCC1OC(OC(CCC2=CC=CC=C2)CC(O)=O)C(O)C(O)C1O	SN00330007,SN00256334,SN00356798,SN00166066,FDB008359				1,0.704,0.683,0.64,0.616	[C@H]1([C@H]2C(=CC[C@H]1O[C@H]1[C@@H]([C@H]([C@@H]([C@H](O1)CO)O)O)O)C(=O)OCC2)C=C,[C@]12([C@H]([C@]([C@@H]([C@H]2O)OC(=O)C)(O)C)[C@@H]2[C@@H](CC[C@]1(O)C)C(=C)C(=O)O2)O,OCC1OC(OC(CCC2=CC=CC=C2)CC(O)=O)C(O)C(O)C1O,[C@@]12([C@]3([C@H](C(=O)O[C@H](C3)[C@@]([C@]1(COC(=O)C)C)(O)C)O)[C@@H](CC2=O)C)O,[C@H]12[C@]3(C(=C)[C@@H](O[C@H]2OC(=O)CC(C)C)OC[C@@]1([C@H](C3)OC(=O)C)O)O	SN00356798,SN00327119,FDB008359,SN00263232,SN00352741	[C@H]1([C@H]2C(=CC[C@H]1O[C@H]1[C@@H]([C@H]([C@@H]([C@H](O1)CO)O)O)O)C(=O)OCC2)C=C	C17H24O8
267.086	C13H16O6	13	16	6	0	0	0	3.066	1.72619e+06	0.461538	1.23077	CHO	https://gnps.ucsd.edu/ProteoSAFe/result.jsp?task=a0c938d79ded4a569832f2e43e3d4131&view=view_all_clusters_withID&show=true#%7B%22main.cluster%20index_lowerinput%22%3A%22923%22%2C%22main.cluster%20index_upperinput%22%3A%22923%22%7D	1.0000000,0.9927902,0.9684763,0.9314719,0.9282020	Cc1c(cc(c2c1[C@@]([C@H](OC2=O)CO)(C)O)O)OC,[C@]12(OC(=O)[C@@H](C1)O)/C=C\[C@@H]1[C@@H](O1)C[C@H](OC(=O)C2)C,c1([C@@H]2[C@@H](C(=O)OC[C@H]2C)O)c(c(c(cc1)CO)O)O,c1(c(c(=O)oc(c1CO)/C=C/C)COC(=O)C)OC,c1(c(c(oc(=O)c1CO)/C=C/C)COC(=O)C)OC	SN00029296,SN00271114,SN00307924,SN00340491,SN00334145				1,0.998,0.99,0.979,0.978	Cc1c(cc(c2c1[C@@]([C@H](OC2=O)CO)(C)O)O)OC,[C@]12(OC(=O)[C@@H](C1)O)/C=C\[C@@H]1[C@@H](O1)C[C@H](OC(=O)C2)C,c1([C@@H]2[C@@H](C(=O)OC[C@H]2C)O)c(c(c(cc1)CO)O)O,c1(c(c(=O)oc(c1CO)/C=C/C)COC(=O)C)OC,c1(c(c(oc(=O)c1CO)/C=C/C)COC(=O)C)OC	SN00029296,SN00271114,SN00307924,SN00340491,SN00334145	Cc1c(cc(c2c1[C@@]([C@H](OC2=O)CO)(C)O)O)OC	C13H16O6
215.128	C11H20O4	11	20	4	0	0	0	4.58	2605459	0.363636	1.81818	CHO	https://gnps.ucsd.edu/ProteoSAFe/result.jsp?task=a0c938d79ded4a569832f2e43e3d4131&view=view_all_clusters_withID&show=true#%7B%22main.cluster%20index_lowerinput%22%3A%22487%22%2C%22main.cluster%20index_upperinput%22%3A%22487%22%7D	1.0000000,0.9997580,0.9766150,0.9512270,0.9293798	CC(C)CC[C@@H]([C@@H]1C[C@@H](OC1=O)CO)O,CCCCC[C@@H]([C@@H]1[C@@H](COC1=O)CO)O,[C@H]1(C(=O)OC[C@H]1CO)[C@H](CCC(C)C)O,[C@@H]1(C(=O)O[C@@H](CC[C@@H]1O)C[C@@H](CC)O)C,[C@@H]1([C@@H](C(=O)O)C)O[C@@H](CC1)C[C@H](CC)O	SN00032899,SN00013720,SN00286773,SN00332445,SN00375304				1,0.999,0.996,0.993,0.961	CCOC(=O)C[C@@]1(CCOC(C1)(C)C)O,CCCCC[C@@H]([C@@H]1[C@@H](COC1=O)CO)O,[C@H]1(C(=O)OC[C@H]1CO)[C@H](CCC(C)C)O,[C@@H]1(C(=O)O[C@@H](CC[C@@H]1O)C[C@@H](CC)O)C,[C@@H]1([C@@H](C(=O)O)C)O[C@@H](CC1)C[C@H](CC)O	SN00044684,SN00013720,SN00286773,SN00332445,SN00375304	CCOC(=O)C[C@@]1(CCOC(C1)(C)C)O	C11H20O4
285.206	C16H30O4	16	30	4	0	0	0	5.832	4123132	0.25	1.875	CHO	https://gnps.ucsd.edu/ProteoSAFe/result.jsp?task=a0c938d79ded4a569832f2e43e3d4131&view=view_all_clusters_withID&show=true#%7B%22main.cluster%20index_lowerinput%22%3A%221055%22%2C%22main.cluster%20index_upperinput%22%3A%221055%22%7D	1.0000000,0.9625642,0.9565686,0.9182307,0.8534152	[C@@H]1([C@@H](C[C@@H](OC1=O)CCCCCCCCCCC)O)O,[C@@]1(C[C@H]([C@@H](OO1)CC(=O)OCC)CC)(CCCC)CC,O1[C@@H](CC[C@H]1CCCCC(=O)O)[C@@H](O)CCCCCC,[C@@](C/C(=C/C)/[C@@H](CC(=O)OCC)O)(CCCC)(CC)O,[C@@]1([C@@](C[C@H](CC1(C)C)OC(C)C)(O)C)(/C=C/[C@H](O)C)O	SN00301281,SN00349249,SN00393353,SN00353350,SN00292483				1,0.989,0.987,0.984,0.905	[C@@]1([C@@](C[C@H](CC1(C)C)OC(C)C)(O)C)(/C=C/[C@H](O)C)O,C(=O)(OCC)CCCCCCCCCCC(=O)OCC,[C@@H]1([C@@H](C[C@@H](OC1=O)CCCCCCCCCCC)O)O,O1[C@@H](CC[C@H]1CCCCC(=O)O)[C@@H](O)CCCCCC,[C@@]1(C[C@H]([C@@H](OO1)CC(=O)OCC)CC)(CCCC)CC	SN00292483,SN00292786,SN00301281,SN00393353,SN00349249	[C@@]1([C@@](C[C@H](CC1(C)C)OC(C)C)(O)C)(/C=C/[C@H](O)C)O	C16H30O4
261.076	C14H14O5	14	14	5	0	0	0	4.876	367976	0.357143	1	CHO	https://gnps.ucsd.edu/ProteoSAFe/result.jsp?task=a0c938d79ded4a569832f2e43e3d4131&view=view_all_clusters_withID&show=true#%7B%22main.cluster%20index_lowerinput%22%3A%22875%22%2C%22main.cluster%20index_upperinput%22%3A%22875%22%7D	1.0000000,0.9994215,0.9980089,0.9839626,0.9682974	Cc1cc(c2c(c(c(=O)oc2c1)CC(=O)OC)C)O,Cc1cc(=O)oc2c1cc(c(c2)O)CCC(=O)OC,c12c([C@@H]([C@H](OC2=O)C)C)ccc(c1O)/C=C/C(=O)O,Cc1c2ccc(c(c2oc(=O)c1CC(=O)OC)C)O,Cc1c2ccc(cc2oc(=O)c1CC(=O)OC)OC	SN00074381,SN00148365,SN00228940,SN00044779,SN00046409				1,0.989,0.988,0.924,0.889	C1(=C(C(=O)OC1=O)C)/C=C/C=C\C=C(\CC(=O)O)/C,CC(C)(C=O)[C@H](c1ccccc1)C(C(=O)[O-])C(=O)[O-],OC1=CC=CC=C1COC(=O)C1(O)C=CCCC1=O,c1([C@@H]([C@@H](c2ccccc2)O)O)cc(cc(=O)o1)OC,Cc1cc(c2c(c(c(=O)oc2c1)CC(=O)OC)C)O	SN00293234,SN00122264,FDB031326,SN00403476,SN00074381	C1(=C(C(=O)OC1=O)C)/C=C/C=C\C=C(\CC(=O)O)/C	C14H14O5
211.17	C13H24O2	13	24	2	0	0	0	5.109	1.04262e+06	0.153846	1.84615	CHO	https://gnps.ucsd.edu/ProteoSAFe/result.jsp?task=a0c938d79ded4a569832f2e43e3d4131&view=view_all_clusters_withID&show=true#%7B%22main.cluster%20index_lowerinput%22%3A%22465%22%2C%22main.cluster%20index_upperinput%22%3A%22465%22%7D	1.0000000,0.9955730,0.9560515,0.9398953,0.9334159	CCCCCCCCC\C=C\C(=O)OC,CCCCC\C=C\C(C)CCOC(C)=O,CCCCCC(CC)OC(=O)C(\C)=C/C,CCCCCC(=O)[C@@H]1CCOC(C1)(C)C,CCCCC(=O)[C@@H]1CCO[C@@](C1)(C)CC	FDB003023,FDB010766,FDB016747,SN00051792,SN00055493				1,0.996,0.948,0.947,0.917	CC(O)CCC1C(C)CC(=O)CC1(C)C,C[C@@H]1C[C@@H](CC([C@H]1CCC(=O)C)(C)C)O,CCCCCC(CC)OC(=O)C(\C)=C/C,C(=O)(OCCCCCC/C=C\CCC)C,CCCCC\C=C\C(C)CCOC(C)=O	FDB019462,SN00162044,FDB016747,SN00366522,FDB010766	CC(O)CCC1C(C)CC(=O)CC1(C)C	C13H24O2
281.138	C15H22O5	15	22	5	0	0	0	4.891	525865	0.333333	1.46667	CHO	https://gnps.ucsd.edu/ProteoSAFe/result.jsp?task=a0c938d79ded4a569832f2e43e3d4131&view=view_all_clusters_withID&show=true#%7B%22main.cluster%20index_lowerinput%22%3A%221024%22%2C%22main.cluster%20index_upperinput%22%3A%221024%22%7D	1.0000000,0.9820961,0.9497301,0.9358882,0.9194894	[C@@H]12[C@H]([C@@H](C(=O)O1)C)[C@H](CC(=C)[C@@H](CC/C(=C/2)/C)OO)O,[C@@H]12[C@H]([C@H](C(=O)O1)C)CCC(=C)[C@@H](C[C@@H](/C(=C\2)/C)O)OO,[C@@]123[C@@](C[C@H](OO3)C(=C[C@@H]2OO)C=O)(CC[C@@H]1C(C)C)C,[C@]12([C@H]3[C@@H]([C@](OO2)(O)C)CC[C@H]3C)C(=CC(=O)O1)C(C)C,C1(=O)O[C@H](CC1=C)[C@@H](C(=C)CC[C@H](C(=O)O)C(C)C)O	SN00227689,SN00249599,SN00372147,SN00239792,SN00394270				1,0.998,0.993,0.958,0.937	C12=C([C@H]([C@H]3OC(=O)[C@H]([C@H]3C[C@H]1[C@@]([C@@H](C2)O)(O)C)C)O)C,[C@H]12[C@H]3[C@@](CC[C@H]2[C@](C(=O)O1)(O)C)([C@H](C=C[C@]3(O)C)O)C,[C@]12([C@H]([C@H]3OC(=O)[C@@]([C@@H]3CC2)(O)C)C(=C[C@H]([C@H]1O)O)C)C,[C@]12([C@@](C[C@@H]([C@@H]3[C@@H]1OC(=O)[C@H]3C)O)([C@@H](CCC2=C)O)C)O,[C@H]12[C@](C[C@@H]3C(=C(C(=O)O3)C)C2)([C@H](CC[C@]1(O)C)O)CO	SN00386539,SN00260099,SN00400713,SN00312600,SN00297494	C12=C([C@H]([C@H]3OC(=O)[C@H]([C@H]3C[C@H]1[C@@]([C@@H](C2)O)(O)C)C)O)C	C15H22O5
341.195	C18H30O6	18	30	6	0	0	0	4.302	462093	0.333333	1.66667	CHO	https://gnps.ucsd.edu/ProteoSAFe/result.jsp?task=a0c938d79ded4a569832f2e43e3d4131&view=view_all_clusters_withID&show=true#%7B%22main.cluster%20index_lowerinput%22%3A%221430%22%2C%22main.cluster%20index_upperinput%22%3A%221430%22%7D	1.0000000,0.9257766,0.8122217,0.8075554,0.7890326	C[NH+](C)CCN(C)[C@H]1[C@H](O[C@H]([C@H]1O)CO)CNC(=O)c1ccco1,[H]OC(=O)C([H])([H])C([H])=C([H])C([H])([H])[C@]1([H])[C@]([H])(OC([H])(O[H])C([H])([H])[C@]1([H])O[H])C([H])=C([H])[C@@]([H])(O[H])C([H])([H])C([H])([H])C([H])([H])C([H])([H])C([H])([H])[H],[H]OC(=O)C([H])([H])C([H])([H])C(=O)C([H])([H])[C@@]1([H])[C@@]([H])(O[H])C([H])([H])[C@]([H])(O[H])[C@]1([H])C([H])=C([H])[C@@]([H])(O[H])C([H])([H…	SN00025282,FDB023243,FDB023105,HMDB0061154,SN00241899				1,0.645,0.642,0.624,0.546	[C@]12([C@](CC([C@@H]1[C@H](C[C@H]([C@@H]2C(=O)OC)C)OC(=O)C)(C)C)(CO)C)O,C[NH+](C)CCN(C)[C@H]1[C@H](O[C@H]([C@H]1O)CO)CNC(=O)c1ccco1,[H][C@]1(O[C@H]1CC1CC[C@@H](C\C(C)=C\C(O)=O)[C@H](O)[C@@H]1O)[C@@H](C)C(C)O,[C@H](C(=O)O)([C@@H](O)CCCC[C@H](C/C(=C/C(=C/C(=O)O)/C)/C)C)CO,[H]OC(=O)C([H])([H])C([H])=C([H])C([H])([H])[C@]1([H])[C@]([H])(OC([H])(O[H])C([H])([H])[C@]1([H])O[H])C([H])=C([H])[C@@]([H])(…	SN00229418,SN00025282,HMDB0061154,SN00241899,FDB023243	[C@]12([C@](CC([C@@H]1[C@H](C[C@H]([C@@H]2C(=O)OC)C)OC(=O)C)(C)C)(CO)C)O	C18H30O6
303.216	C16H32O5	16	32	5	0	0	0	5.515	944414	0.3125	2	CHO	https://gnps.ucsd.edu/ProteoSAFe/result.jsp?task=a0c938d79ded4a569832f2e43e3d4131&view=view_all_clusters_withID&show=true#%7B%22main.cluster%20index_lowerinput%22%3A%221185%22%2C%22main.cluster%20index_upperinput%22%3A%221185%22%7D	1.0000000,0.8878964,0.7675600,0.2111525	[C@H]([C@H](CCCCCCCCCO)O)(CCCCC(=O)O)O,[C@H]([C@H](CCCCCCO)O)(CCCCCCCC(=O)O)O,[C@@H]([C@@H](CCCCCCCCC(=O)O)O)(CCC[C@@H](O)C)O,C[C@]12CCCC[C@@H]1CC[C@H]1[C@@H]2CC[C@]2([C@@H]1CC[C@@]12CS1)C	SN00256141,SN00387647,SN00306090,SN00067052				1,0.915,0.808,0.193	[C@H]([C@H](CCCCCCCCCO)O)(CCCCC(=O)O)O,[C@H]([C@H](CCCCCCO)O)(CCCCCCCC(=O)O)O,[C@@H]([C@@H](CCCCCCCCC(=O)O)O)(CCC[C@@H](O)C)O,C[C@]12CCCC[C@@H]1CC[C@H]1[C@@H]2CC[C@]2([C@@H]1CC[C@@]12CS1)C	SN00256141,SN00387647,SN00306090,SN00067052	[C@H]([C@H](CCCCCCCCCO)O)(CCCCC(=O)O)O	C16H32O5
259.19	C14H28O4	14	28	4	0	0	0	5.372	1301557	0.285714	2	CHO	https://gnps.ucsd.edu/ProteoSAFe/result.jsp?task=a0c938d79ded4a569832f2e43e3d4131&view=view_all_clusters_withID&show=true#%7B%22main.cluster%20index_lowerinput%22%3A%22871%22%2C%22main.cluster%20index_upperinput%22%3A%22871%22%7D	1.0000000,0.9097280,0.8678614,0.7540637	[C@@H](CC(=O)O)(CCCCCCC[C@H](CCC)O)O,C[C@H](CCCCCCCCC[C@H](CC(=O)O)O)O,C(CCCCC[C@H](CC(=O)O)O)CCCCCO,[2H]C([2H])([2H])N1CC[C@@]23CCCC[C@@H]2[C@@H]1CC4=C3C=C(C=C4)O	SN00382106,CHEBI:79245,CHEBI:79281,CCMSLIB00004679249	1,0.919,0.881,0.693	[C@@H](CC(=O)O)(CCCCCCC[C@H](CCC)O)O,C[C@H](CCCCCCCCC[C@H](CC(=O)O)O)O,C(CCCCC[C@H](CC(=O)O)O)CCCCCO,[2H]C([2H])([2H])N1CC[C@@]23CCCC[C@@H]2[C@@H]1CC4=C3C=C(C=C4)O	SN00382106,CHEBI:79245,CHEBI:79281,CCMSLIB00004679249	1,0.986,0.979,0.16	[C@@H](CC(=O)O)(CCCCCCC[C@H](CCC)O)O,C[C@H](CCCCCCCCC[C@H](CC(=O)O)O)O,C(CCCCC[C@H](CC(=O)O)O)CCCCCO,[2H]C([2H])([2H])N1CC[C@@]23CCCC[C@@H]2[C@@H]1CC4=C3C=C(C=C4)O	SN00382106,CHEBI:79245,CHEBI:79281,CCMSLIB00004679249	[C@@H](CC(=O)O)(CCCCCCC[C@H](CCC)O)O	C14H28O4
371.242	C20H36O6	20	36	6	0	0	0	5.661	3791707	0.3	1.8	CHO	https://gnps.ucsd.edu/ProteoSAFe/result.jsp?task=a0c938d79ded4a569832f2e43e3d4131&view=view_all_clusters_withID&show=true#%7B%22main.cluster%20index_lowerinput%22%3A%221561%22%2C%22main.cluster%20index_upperinput%22%3A%221561%22%7D	1.0000000,0.9218600,0.9116508,0.9085045,0.8833709	CCCCC[C@@H](/C=C/[C@@H]1[C@@H](CCCCCCC(=O)O)[C@H](CC(O)O1)O)O,C[C@H](CCCCCCCCC/C=C/C(=O)O)O[C@H]1[C@@H](C[C@H]([C@H](C)O1)O)O,[C@@H]1(C(O)(C)C)CCC(=CC1)CCC[C@H](CO[C@H]1[C@@H]([C@H]([C@@H](CO1)O)O)O)C,C[C@@H]1C[C@H](C)[C@@H]([C@@H](C)[C@@H]([C@@H](C)C(=O)O[C@H](C)[C@H](C)[C@@H]([C@@H](C)C1=O)O)O)O,C[C@H]1[C@@H](C[C@H]([C@H](OCCCCCCCCCCC/C=C/C(=O)O)O1)O)O	CHEBI:73994,CHEBI:78961,SN00281710,CHEBI:29504,CHEBI:79145				1,0.936,0.709,0.606,0.606	C[C@@H]1C[C@H](C)[C@@H]([C@@H](C)[C@@H]([C@@H](C)C(=O)O[C@H](C)[C@H](C)[C@@H]([C@@H](C)C1=O)O)O)O,[C@@H]12C[C@@H](C[C@H](O1)C[C@@H](C[C@@H](C[C@@H](CCCCCCC)O)O)O)OC(=O)C2,[C@@H]1(/C=C/[C@@H](O)CCC[C@H](O)C)[C@H]([C@H](C[C@H]1O)O)CCCCCCC(=O)O,[C@H](C(=O)O)([C@@H](C(=O)O)CCCCCCCCCCCCCC)CC(=O)O,[C@@]([C@@H](C(=O)O)CC(=O)O)(C(=O)O)(CCCCCCCCCCCCC)C	CHEBI:29504,SN00349910,SN00377631,SN00279931,SN00284848	C[C@@H]1C[C@H](C)[C@@H]([C@@H](C)[C@@H]([C@@H](C)C(=O)O[C@H](C)[C@H](C)[C@@H]([C@@H](C)C1=O)O)O)O	C20H36O6
208.097	C11H15NO3	11	15	3	0	1	0	4.252	299534	0.272727	1.36364	CHNO	https://gnps.ucsd.edu/ProteoSAFe/result.jsp?task=a0c938d79ded4a569832f2e43e3d4131&view=view_all_clusters_withID&show=true#%7B%22main.cluster%20index_lowerinput%22%3A%22436%22%2C%22main.cluster%20index_upperinput%22%3A%22436%22%7D	1.0000000,0.9621540,0.9537846,0.9248078,0.9116936	C[C@@H]1c2c(ccc(c2O)OC)[C@H](CN1)O,c1(c(c(cc2c1CNCC2)O)OC)OC,COc1cc2CCNCc2c(c1OC)O,CC(C)OC(=O)c1ccc(c(c1)N)OC,Cc1c2c(c(cn1)CO)COC(O2)(C)C	SN00134775,SN00300328,CHEBI:31543,SN00095377,SN00044299				1,0.946,0.897,0.891,0.887	CC(C)OC(=O)c1ccc(c(c1)N)OC,C[C@@H]1c2c(ccc(c2O)OC)[C@H](CN1)O,c1(c(c(cc2c1CNCC2)O)OC)OC,COc1cc2CCNCc2c(c1OC)O,CCOC(=O)[C@H](Cc1ccc(cc1)O)N	SN00095377,SN00134775,SN00300328,CHEBI:31543,CHEBI:9798	CC(C)OC(=O)c1ccc(c(c1)N)OC	C11H15NO3
177.092	C11H14O2	11	14	2	0	0	0	5.05	1.72063e+06	0.181818	1.27273	CHO	https://gnps.ucsd.edu/ProteoSAFe/result.jsp?task=a0c938d79ded4a569832f2e43e3d4131&view=view_all_clusters_withID&show=true#%7B%22main.cluster%20index_lowerinput%22%3A%22267%22%2C%22main.cluster%20index_upperinput%22%3A%22267%22%7D	1.0000000,0.9882573,0.9863500,0.9848447,0.9836760	C1(=C/C(=C\C=C\C)/OC1=O)CCC,CCCCOC(=O)C1=CC=CC=C1,CCCC(=O)OCC1=CC=CC=C1,CC/C=C(\C)/c1ccc(C)c(=O)o1,CCCOC(=O)CC1=CC=CC=C1	SN00295624,FDB008742,FDB011409,CHEBI:69706,FDB020165				1,0.809,0.806,0.637,0.584	[C@@H]12C3=C[C@H](C[C@H]2CC[C@H]1OC3=O)C,C12=CC(=O)O[C@@]1(C=CCC2(C)C)C,[C@@]12(C(=CC(=O)O1)C)CCC(=CC2)C,C[C@]12CCC(=O)C=C1CCCC2=O,C=C/C=C\CC1=C(C)[C@H](CC1=O)O	SN00402293,SN00261272,SN00307024,SN00043572,CHEBI:39111	[C@@H]12C3=C[C@H](C[C@H]2CC[C@H]1OC3=O)C	C11H14O2
199.133	C11H20O3	11	20	3	0	0	0	4.474	3089465	0.272727	1.81818	CHO	https://gnps.ucsd.edu/ProteoSAFe/result.jsp?task=a0c938d79ded4a569832f2e43e3d4131&view=view_all_clusters_withID&show=true#%7B%22main.cluster%20index_lowerinput%22%3A%22386%22%2C%22main.cluster%20index_upperinput%22%3A%22386%22%7D	1.0000000,0.9328993,0.9287986,0.8998365,0.8925834	C1(=O)[C@H]([C@@H]([C@H](O1)C)O)CCCCCC,CCCCCC[C@@H]1C[C@H](OC1=O)CO,[C@@H](/C(=C\C=C\C)/CO)([C@H](CCC)O)O,[C@@]1(C(=O)OC)(CC[C@H](CC1)C(C)C)O,C1([C@@]([C@H](CC(=O)C1)C)(CCO)O)(C)C	SN00294123,SN00066991,SN00312730,SN00228109,SN00228714				1,0.93,0.919,0.901,0.891	C1(=O)[C@H]([C@@H]([C@H](O1)C)O)CCCCCC,CCCCCC[C@@H]1C[C@H](OC1=O)CO,[C@@H](/C(=C\C=C\C)/CO)([C@H](CCC)O)O,[C@@]1(C(=O)OC)(CC[C@H](CC1)C(C)C)O,CCCC1CC(C)(CCO1)OC(C)=O	SN00294123,SN00066991,SN00312730,SN00228109,FDB014850	C1(=O)[C@H]([C@@H]([C@H](O1)C)O)CCCCCC	C11H20O3
359.242	C19H36O6	19	36	6	0	0	0	6.456	1707704	0.315789	1.89474	CHO	https://gnps.ucsd.edu/ProteoSAFe/result.jsp?task=a0c938d79ded4a569832f2e43e3d4131&view=view_all_clusters_withID&show=true#%7B%22main.cluster%20index_lowerinput%22%3A%221514%22%2C%22main.cluster%20index_upperinput%22%3A%221514%22%7D	1.0000000,0.9927724,0.1925253	C[C@H](CCCCCCCCCCC(=O)O)O[C@H]1[C@@H](C[C@H]([C@H](C)O1)O)O,C[C@H]1[C@@H](C[C@H]([C@H](OCCCCCCCCCCCCC(=O)O)O1)O)O,[C@@]12(C(=CC(=O)CC2)CC[C@H]2[C@H]1CC[C@@]1([C@@H]2CC[C@@H]1O[Si](C)(C)C)C)C	CHEBI:78960,CHEBI:79144,SN00279042				1,0.995,0.632	C[C@H](CCCCCCCCCCC(=O)O)O[C@H]1[C@@H](C[C@H]([C@H](C)O1)O)O,C[C@H]1[C@@H](C[C@H]([C@H](OCCCCCCCCCCCCC(=O)O)O1)O)O,[C@@]12(C(=CC(=O)CC2)CC[C@H]2[C@H]1CC[C@@]1([C@@H]2CC[C@@H]1O[Si](C)(C)C)C)C	CHEBI:78960,CHEBI:79144,SN00279042	C[C@H](CCCCCCCCCCC(=O)O)O[C@H]1[C@@H](C[C@H]([C@H](C)O1)O)O	C19H36O6
209.081	C11H14O4	11	14	4	0	0	0	3.74	1880457	0.363636	1.27273	CHO	https://gnps.ucsd.edu/ProteoSAFe/result.jsp?task=a0c938d79ded4a569832f2e43e3d4131&view=view_all_clusters_withID&show=true#%7B%22main.cluster%20index_lowerinput%22%3A%22443%22%2C%22main.cluster%20index_upperinput%22%3A%22443%22%7D	1.0000000,0.9885100,0.9742731,0.9539873,0.9422544	[C@@]12(C(=CC[C@H]([C@H]1O)CC)OC=CC2=O)O,C12=C(C(=O)O[C@@H]1C)C(=O)CC[C@@H](O2)CC,C(C1=C(C(=O)OC1)/C=C/C=C/C)(O)(O)C,c1(c(c(oc(=O)c1)C)[C@@H](/C=C/C)O)OC,[C@@H]1([C@@](C=CC1=O)(CO)O)/C(=C\C=C)/CO	SN00237274,SN00230948,SN00339261,SN00398846,SN00240734				1,0.956,0.881,0.837,0.833	CC1(C)C2(C)CC[C@@]1(C(O)=O)C(=O)C2=O,[C@H]12[C@@H](O2)[C@@H](C=C(C1=O)[C@@H](C=C(C)C)O)O,C1CCC[C@@H]2[C@H](C2(C(=O)[O-])C(=O)[O-])CC1,[C@H]12[C@@H](O2)C(=O)C=C([C@H]1O)/C=C/C(O)(C)C,[C@H]12[C@@H](O2)[C@H]([C@H](/C(=C\C=C(C)C)/C1=O)O)O	CCMSLIB00000078739,SN00240156,SN00128090,SN00264294,SN00251806	CC1(C)C2(C)CC[C@@]1(C(O)=O)C(=O)C2=O	C11H14O4
267.086	C13H16O6	13	16	6	0	0	0	2.922	1.78459e+06	0.461538	1.23077	CHO	https://gnps.ucsd.edu/ProteoSAFe/result.jsp?task=a0c938d79ded4a569832f2e43e3d4131&view=view_all_clusters_withID&show=true#%7B%22main.cluster%20index_lowerinput%22%3A%22926%22%2C%22main.cluster%20index_upperinput%22%3A%22926%22%7D	1.0000000,0.9802474,0.9707647,0.9185140,0.9164595	Cc1c(cc(c2c1[C@@]([C@H](OC2=O)CO)(C)O)O)OC,[C@]12(OC(=O)[C@@H](C1)O)/C=C\[C@@H]1[C@@H](O1)C[C@H](OC(=O)C2)C,c1([C@@H]2[C@@H](C(=O)OC[C@H]2C)O)c(c(c(cc1)CO)O)O,c1(c(c(=O)oc(c1CO)/C=C/C)COC(=O)C)OC,c1(c(c(oc(=O)c1CO)/C=C/C)COC(=O)C)OC	SN00029296,SN00271114,SN00307924,SN00340491,SN00334145				1,0.994,0.991,0.975,0.974	Cc1c(cc(c2c1[C@@]([C@H](OC2=O)CO)(C)O)O)OC,[C@]12(OC(=O)[C@@H](C1)O)/C=C\[C@@H]1[C@@H](O1)C[C@H](OC(=O)C2)C,c1([C@@H]2[C@@H](C(=O)OC[C@H]2C)O)c(c(c(cc1)CO)O)O,c1(c(c(=O)oc(c1CO)/C=C/C)COC(=O)C)OC,c1(c(c(oc(=O)c1CO)/C=C/C)COC(=O)C)OC	SN00029296,SN00271114,SN00307924,SN00340491,SN00334145	Cc1c(cc(c2c1[C@@]([C@H](OC2=O)CO)(C)O)O)OC	C13H16O6
227.092	C11H16O5	11	16	5	0	0	0	2.042	5236823	0.454545	1.45455	CHO	https://gnps.ucsd.edu/ProteoSAFe/result.jsp?task=a0c938d79ded4a569832f2e43e3d4131&view=view_all_clusters_withID&show=true#%7B%22main.cluster%20index_lowerinput%22%3A%22592%22%2C%22main.cluster%20index_upperinput%22%3A%22592%22%7D	1.0000000,0.9976223,0.9957977,0.9635683,0.9627163	c1(cc(cc(=O)o1)OC)[C@@H]([C@@H](O)CCC)O,[C@@H]12[C@@H]([C@@H](C(=O)O[C@H]1OC)CO)CC=C2CO,[C@H]12[C@@H](C(=O)OC)COC(=O)[C@H]1[C@@H]([C@@H](C2)O)C,[C@H]12[C@@H](O2)C[C@H](OC(=O)CC(=O)C[C@H]1OC)C,[C@]1([C@H](COC1=O)CO)([C@H](/C=C/C=C/C)O)O	SN00352359,SN00340253,SN00240200,SN00385736,SN00385296				1,0.996,0.996,0.967,0.959	[C@H]12[C@@H](C(=O)OC)COC(=O)[C@H]1[C@@H]([C@@H](C2)O)C,c1(cc(cc(=O)o1)OC)[C@@H]([C@@H](O)CCC)O,[C@@H]12[C@@H]([C@@H](C(=O)O[C@H]1OC)CO)CC=C2CO,[C@H]12[C@@H](O2)C[C@H](OC(=O)CC(=O)C[C@H]1OC)C,[C@]1([C@H](COC1=O)CO)([C@H](/C=C/C=C/C)O)O	SN00240200,SN00352359,SN00340253,SN00385736,SN00385296	[C@H]12[C@@H](C(=O)OC)COC(=O)[C@H]1[C@@H]([C@@H](C2)O)C	C11H16O5
239.128	C13H20O4	13	20	4	0	0	0	5.158	16612372	0.307692	1.53846	CHO	https://gnps.ucsd.edu/ProteoSAFe/result.jsp?task=a0c938d79ded4a569832f2e43e3d4131&view=view_all_clusters_withID&show=true#%7B%22main.cluster%20index_lowerinput%22%3A%22713%22%2C%22main.cluster%20index_upperinput%22%3A%22713%22%7D	1.0000000,0.9209638,0.9138524,0.8951253,0.8944973	C1C(=O)C=C([C@@H](C1(C)C)CC[C@@H](C)O)C(=O)O,[C@H]1([C@H](C(=O)CC1)C/C=C\CCO)CC(=O)OC,C[C@]12CC[C@H]([C@@H](CCC(=O)O)[C@@H]1CCC2=O)O,[C@@]1(C(CC(=O)C=C1C)(C)C)(/C=C/[C@@H](CO)O)O,[C@@H]1([C@@H](CC(=O)O1)C)C/C=C/C(=O)[C@@H](CCC)O	SN00282018,SN00386186,CHEBI:84579,SN00233964,SN00275435				1,0.98,0.951,0.949,0.921	C1C(=O)C=C([C@@H](C1(C)C)CC[C@@H](C)O)C(=O)O,C1C(=O)C=C([C@@](C1(C)C)(/C=C/[C@@H](C)O)O)CO,[C@H]1([C@H](C(=O)CC1)C/C=C\CCO)CC(=O)OC,[C@@H]1([C@@H](CC(=O)O1)C)C/C=C/C(=O)[C@@H](CCC)O,[C@@]1(C(CC(=O)C=C1C)(C)C)(/C=C/[C@@H](CO)O)O	SN00282018,SN00352497,SN00386186,SN00275435,SN00233964	C1C(=O)C=C([C@@H](C1(C)C)CC[C@@H](C)O)C(=O)O	C13H20O4
217.144	C11H22O4	11	22	4	0	0	0	4.902	4871230	0.363636	2	CHO	https://gnps.ucsd.edu/ProteoSAFe/result.jsp?task=a0c938d79ded4a569832f2e43e3d4131&view=view_all_clusters_withID&show=true#%7B%22main.cluster%20index_lowerinput%22%3A%22509%22%2C%22main.cluster%20index_upperinput%22%3A%22509%22%7D	1.0000000,0.9417867,0.8894687,0.8643117,0.4918029	CCCCCCCC(=O)OC[C@@H](CO)O,CCCCC[C@H](C[C@@H](CC(=O)OC)O)O,C(CCCCO)CCC[C@H](CC(=O)O)O,C[C@H](CCCCCC[C@H](CC(=O)O)O)O,C(CCN=C(CC[C@@H](C(=O)O)N)O)C[NH3+]	CHEBI:85244,SN00039131,CHEBI:79275,CHEBI:79242,CHEBI:58731				1,0.698,0.559,0.551,0.259	CCCCCCCC(=O)OC[C@@H](CO)O,CCCCC[C@H](C[C@@H](CC(=O)OC)O)O,C(CCCCO)CCC[C@H](CC(=O)O)O,C[C@H](CCCCCC[C@H](CC(=O)O)O)O,C(CCN=C(CC[C@@H](C(=O)O)N)O)C[NH3+]	CHEBI:85244,SN00039131,CHEBI:79275,CHEBI:79242,CHEBI:58731	CCCCCCCC(=O)OC[C@@H](CO)O	C11H22O4
191.107	C12H16O2	12	16	2	0	0	0	3.617	1057952	0.166667	1.33333	CHO	https://gnps.ucsd.edu/ProteoSAFe/result.jsp?task=a0c938d79ded4a569832f2e43e3d4131&view=view_all_clusters_withID&show=true#%7B%22main.cluster%20index_lowerinput%22%3A%22333%22%2C%22main.cluster%20index_upperinput%22%3A%22333%22%7D	1.0000000,0.9801678,0.9594904,0.9408908,0.9329145	CCCCC1OC(=O)C2=C1CCC=C2,C[C@@H]1CCC=C2[C@]1([C@@H](C=CC2=O)O)C,C=CCc1ccc(c(c1)OC(C)C)O,[C@@]12([C@H](C(=C)CC[C@H]2O)CC(=O)C=C1)C,[C@@H]1([C@@H](OC(=O)C)CC=CC1=C)C(=C)C	FDB003896,SN00158729,CHEBI:59075,SN00322756,SN00351346				1,0.99,0.875,0.735,0.637	C[C@@H]1CCC=C2[C@]1([C@@H](C=CC2=O)O)C,[C@@]12([C@H](C(=C)CC[C@H]2O)CC(=O)C=C1)C,CCCCC1OC(=O)C2=C1CCC=C2,CCC1(C)C2OC(=O)C3C=CCCC123,[C@@H]12C(=C(C(=O)C2)C)CCC(=O)C[C@@H]1C	SN00158729,SN00322756,FDB003896,FDB003845,SN00278168	C[C@@H]1CCC=C2[C@]1([C@@H](C=CC2=O)O)C	C12H16O2
161.024	C9H6O3	9	6	3	0	0	0	2.864	86586.5	0.333333	0.666667	CHO	https://gnps.ucsd.edu/ProteoSAFe/result.jsp?task=a0c938d79ded4a569832f2e43e3d4131&view=view_all_clusters_withID&show=true#%7B%22main.cluster%20index_lowerinput%22%3A%22164%22%2C%22main.cluster%20index_upperinput%22%3A%22164%22%7D	1.0000000,0.9747105,0.9603785,0.9565590,0.9529912	c1ccc2c(c1)CC(=O)OC2=O,c12c(ccc(=O)o2)cccc1O,Cc1cccc2c1C(=O)OC2=O,[H]OC1=C([H])C2=C([H])C([H])=C([H])C([H])=C2OC1=O,OC1=CC2=C(C=C1)C=CC(=O)O2	SN00136838,SN00353387,SN00136821,FDB023032,FDB012652				1,0.948,0.863,0.817,0.752	COc1ccc2c(c1)c(=O)c2=O,COc1cccc2c1c(=O)c2=O,c1c2c(cc3c1OCO3)C(=O)C2,c12c(cc(cc2)O)occc1=O,c12c(ccc(=O)o2)cccc1O	SN00118373,SN00125929,SN00125863,SN00282688,SN00353387	COc1ccc2c(c1)c(=O)c2=O	C9H6O3
335.221	C20H32O4	20	32	4	0	0	0	5.492	955986	0.2	1.6	CHO	https://gnps.ucsd.edu/ProteoSAFe/result.jsp?task=a0c938d79ded4a569832f2e43e3d4131&view=view_all_clusters_withID&show=true#%7B%22main.cluster%20index_lowerinput%22%3A%221393%22%2C%22main.cluster%20index_upperinput%22%3A%221393%22%7D	1.0000000,0.8997384,0.8863370,0.8856062,0.8431029	[C@]12(C(=CC(=O)C=C1O)CCCCCCCCCCCC[C@@H](O2)C)O,[C@H]1(/C=C/[C@@H]([C@H](C/C=C\CCCCC)O)O)OC(=O)CCC/C=C\C1,[C@]12([C@H](O1)[C@@H]([C@H](C(C)C)CC/C(=C/C[C@@H]2OC(=O)C=C(C)C)/C)O)C,[C@]12([C@H](O1)[C@@H]([C@H](C(C)C)CC/C(=C/C[C@@H]2OC(=O)/C(=C/C)/C)/C)O)C,[C@@H]1([C@H](/C=C(/CC/C=C(\C/C=C/[C@@](CC1)(OO)C)/C)\C)O)C(=C)CO	SN00267299,SN00234578,SN00324955,SN00257324,SN00241985				1,0.987,0.966,0.964,0.962	[C@@]1([C@@H]2[C@](C(=CC(=O)C2)C)(C[C@H]([C@H]1C)O)C)(CC[C@@H](CC(=O)O)C)C,[C@H]1([C@@H](OC(=O)/C(=C\C)/C)C/C(=C/CC/C(=C/[C@@H]1O)/C)/C)[C@@H](CO)C,[C@H]1([C@H](CCC1=O)/C=C/[C@H](CCCCC)O)C/C=C\CCCC(=O)O,[C@@H]12[C@@](C(=O)C=C(C[C@@H]2OC(=O)[C@@H](CC)C)C)(CC[C@]1(C(C)C)O)C,[C@@]12([C@@H]([C@@](CC2)(C(C)C)O)[C@H](CC(=CC1=O)C)OC(=O)CC(C)C)C	SN00324584,SN00235982,SN00306961,SN00292039,SN00302085	[C@@]1([C@@H]2[C@](C(=CC(=O)C2)C)(C[C@H]([C@H]1C)O)C)(CC[C@@H](CC(=O)O)C)C	C20H32O4
331.175	C16H28O7	16	28	7	0	0	0	4.331	715366	0.4375	1.75	CHO	https://gnps.ucsd.edu/ProteoSAFe/result.jsp?task=a0c938d79ded4a569832f2e43e3d4131&view=view_all_clusters_withID&show=true#%7B%22main.cluster%20index_lowerinput%22%3A%221381%22%2C%22main.cluster%20index_upperinput%22%3A%221381%22%7D	1.0000000,0.9863725,0.9675310,0.9673178,0.9634506	[C@@H]1([C@@H]([C@H]([C@@H]([C@H](O1)CO)O)O)O)O[C@H]1C(=C[C@H]([C@@H](C1)C(C)C)O)C,[C@@H]1([C@@H](C[C@H](C(=C1)C)O)C(C)C)O[C@H]1[C@@H]([C@H]([C@@H]([C@H](O1)CO)O)O)O,C1C[C@]([C@H](C=C1C)O[C@H]1[C@@H]([C@H]([C@@H]([C@H](O1)CO)O)O)O)(C(C)C)O,CC(C)([C@H]1CCC(=CC1)CO[C@H]1[C@@H]([C@H]([C@@H]([C@H](O1)CO)O)O)O)O,[C@@H]1([C@@H]([C@H]([C@@H]([C@H](O1)CO)O)O)O)O[C@](CC/C=C(/CO)\C)(C=C)C	SN00347343,SN00269945,SN00256389,SN00160980,SN00323025				1,0.993,0.962,0.959,0.953	CC(C)C1CCC(C)CC1O[C@H]1[C@@H]([C@H]([C@@H]([C@@H](C(=O)O)O1)O)O)O,[C@@]12([C@](O[C@@H]([C@H]1O)CCCCCCCCC(=O)O)(CC[C@@H]2O)O)O,[C@@](O[C@H]1[C@@H]([C@H]([C@@H]([C@H](O1)CO)O)O)O)(CC[C@H](C(=C)C)O)(C=C)C,[C@H]1(C(O[C@@](CC1)(C=C)C)(C)C)O[C@H]1[C@@H]([C@H]([C@@H]([C@H](O1)CO)O)O)O,C([C@H]1O[C@](CC1)(C=C)C)(O[C@H]1[C@@H]([C@H]([C@@H]([C@H](O1)CO)O)O)O)(C)C	CHEBI:89610,SN00382351,SN00228607,SN00267140,SN00314648	CC(C)C1CCC(C)CC1O[C@H]1[C@@H]([C@H]([C@@H]([C@@H](C(=O)O)O1)O)O)O	C16H28O7
287.149	C14H24O6	14	24	6	0	0	0	5.112	1.7006e+06	0.428571	1.71429	CHO	https://gnps.ucsd.edu/ProteoSAFe/result.jsp?task=a0c938d79ded4a569832f2e43e3d4131&view=view_all_clusters_withID&show=true#%7B%22main.cluster%20index_lowerinput%22%3A%221067%22%2C%22main.cluster%20index_upperinput%22%3A%221067%22%7D	1.0000000,0.4798262,0.2730982	C[C@H](CCC/C=C/C(=O)O)O[C@H]1[C@@H](C[C@H]([C@H](C)O1)O)O,[C@@H](C(=O)O)(CC(=O)O)CCCCCCCCCC(=O)O,CCO[C@H]1[C@H](O[C@H]2[C@@H]1OC(O2)(C)C)[C@H]1COC(O1)(C)C	CHEBI:78851,SN00292141,SN00068320				1,0.462,0.453	C[C@H](CCC/C=C/C(=O)O)O[C@H]1[C@@H](C[C@H]([C@H](C)O1)O)O,CCO[C@H]1[C@H](O[C@H]2[C@@H]1OC(O2)(C)C)[C@H]1COC(O1)(C)C,[C@@H](C(=O)O)(CC(=O)O)CCCCCCCCCC(=O)O	CHEBI:78851,SN00068320,SN00292141	C[C@H](CCC/C=C/C(=O)O)O[C@H]1[C@@H](C[C@H]([C@H](C)O1)O)O	C14H24O6
255.159	C14H24O4	14	24	4	0	0	0	4.312	5964662	0.285714	1.71429	CHO	https://gnps.ucsd.edu/ProteoSAFe/result.jsp?task=a0c938d79ded4a569832f2e43e3d4131&view=view_all_clusters_withID&show=true#%7B%22main.cluster%20index_lowerinput%22%3A%22821%22%2C%22main.cluster%20index_upperinput%22%3A%22821%22%7D	1.0000000,0.9045809,0.8872559,0.8818778,0.8575699	[C@@H]1([C@@](C[C@H](C/C(=C/COC(=O)[C@@H]1C)/C)C)(O)C)O,CCCCCCCCCC1CC(C(O)=O)C(=O)O1,[C@@](CC/C=C(/C(=O)O)\CO)(OCCCC)(C=C)C,C[N@H+]1[C@@H]2CCN[C@@H]2C(=O)NC[C@@H]1CCC(=O)OC,CCC/C=C/C=C/[C@@H]1C[C@@H]([C@@H]([C@@H]([C@@H]1CO)O)O)O	SN00395872,FDB002982,SN00387785,SN00031832,SN00032979				1,0.996,0.906,0.769,0.739	CCCCCCCCCC1CC(C(O)=O)C(=O)O1,CC1COC(=O)CCCCCCCCC(=O)OC1,C(CCCCCCC(=O)[O-])CCCCCC(=O)[O-],C1CCCCC(=O)OCCCCOC(=O)CCC1,CC(C)C1CCC(C)CC1OC(=O)CCC(O)=O	FDB002982,SN00067434,CHEBI:76281,SN00067249,FDB014997	CCCCCCCCCC1CC(C(O)=O)C(=O)O1	C14H24O4
185.154	C11H22O2	11	22	2	0	0	0	6.055	7.90063e+06	0.181818	2	CHO	https://gnps.ucsd.edu/ProteoSAFe/result.jsp?task=a0c938d79ded4a569832f2e43e3d4131&view=view_all_clusters_withID&show=true#%7B%22main.cluster%20index_lowerinput%22%3A%22307%22%2C%22main.cluster%20index_upperinput%22%3A%22307%22%7D	1.0000000,0.9919953,0.9756517,0.9714135,0.9673108	C(=O)(CCC[C@@H](O)C)CCCCC,[C@H](C(=O)O)(CCCCCCCC)C,[C@@H]1(O[C@@H]1C(O)(C)C)[C@H](C(C)C)CC,CCCCCCC(CCC)C(=O)O,CCCCCCCCCC(=O)OC	SN00337810,SN00272280,SN00403715,DB05343,FDB012029				1,1,0.994,0.98,0.948	C(=O)(CCC[C@@H](O)C)CCCCC,[C@H]([C@H](/C(=C/C)/C)O)([C@@H](C(C)C)O)C,[C@H](C(=O)O)(CCCCCCCC)C,CCCCCCC(CCC)C(=O)O,CCCCCCCCCCC(O)=O	SN00337810,SN00249074,SN00272280,DB05343,FDB000700	C(=O)(CCC[C@@H](O)C)CCCCC	C11H22O2
325.164	C17H26O6	17	26	6	0	0	0	4.318	3935355	0.352941	1.52941	CHO	https://gnps.ucsd.edu/ProteoSAFe/result.jsp?task=a0c938d79ded4a569832f2e43e3d4131&view=view_all_clusters_withID&show=true#%7B%22main.cluster%20index_lowerinput%22%3A%221339%22%2C%22main.cluster%20index_upperinput%22%3A%221339%22%7D	1.0000000,0.9624675,0.8595838,0.8439736,0.8172149	C1(C[C@@H](C(=C)CC/C=C(/C[C@H](C1)OC(=O)C)\C(=O)O)OO)(C)C,C1(C[C@@H](C/C(=C/CC[C@@](/C=C/1)(OO)C)/C(=O)O)OC(=O)C)(C)C,[C@@]12([C@@H]([C@H]([C@@H](O[C@H]1O)OCC)O)[C@@H](C[C@@H]1[C@H](C2)C(=C)C(=O)O1)C)C,C12=C([C@@H](OC2=O)C)O[C@H]([C@@H]([C@H]1O)O)/C=C\[C@@H](C[C@](CC)(O)C)C,[C@@]12([C@H](O1)CC[C@@]1([C@H]([C@H]([C@H]([C@@H](C2)OC(=O)C)C(C)C)O)O1)C)C=O	SN00316496,SN00231196,SN00361703,SN00241691,SN00257852				1,0.924,0.919,0.878,0.838	[C@@]12([C@H](O1)CC[C@@]1([C@H]([C@H]([C@H]([C@@H](C2)OC(=O)C)C(C)C)O)O1)C)C=O,[C@@]12([C@@H]3C(C[C@@]1(C(=O)O[C@@H]([C@H]2[C@@H](C[C@@H]3OC(=O)C)C)O)C)(C)C)O,[C@@]12([C@@H]([C@H]([C@@H](O[C@H]1O)OCC)O)[C@@H](C[C@@H]1[C@H](C2)C(=C)C(=O)O1)C)C,C/C=C(\C)/C(=O)O[C@@H]1[C@H]([C@H](C=C([C@@H]1O)CO)OC(=O)C)C(C)C,[C@]12([C@@]([C@@H]([C@@H]([C@H](C1=O)OC(=O)C)O)C)([C@H]([C@H]1[C@@H]2CC1(C)C)O)O)C	SN00257852,SN00388836,SN00361703,SN00029732,SN00341979	[C@@]12([C@H](O1)CC[C@@]1([C@H]([C@H]([C@H]([C@@H](C2)OC(=O)C)C(C)C)O)O1)C)C=O	C17H26O6
179.107	C11H16O2	11	16	2	0	0	0	5.079	282968	0.181818	1.45455	CHO	https://gnps.ucsd.edu/ProteoSAFe/result.jsp?task=a0c938d79ded4a569832f2e43e3d4131&view=view_all_clusters_withID&show=true#%7B%22main.cluster%20index_lowerinput%22%3A%22281%22%2C%22main.cluster%20index_upperinput%22%3A%22281%22%7D	1.0000000,0.9775553,0.9530645,0.9400296,0.9292331	CC\C=C\CC1=C(C)C(O)CC1=O,CC1(C(=C)[C@H]2CC[C@@]1([C@@H]2O)C=O)C,[C@@H]1(/C(=C/C(=O)O)/C)CCC(=CC1)C,c1(c(c(cc(c1)C)O)O)C(C)(C)C,C(c1cc(c(cc1)C)OC)(O)(C)C	FDB001341,SN00170361,SN00307944,SN00213224,SN00362750				1,0.988,0.967,0.96,0.892	CC12CCCC(C)(C)C1=CC(=O)O2,c1(ccc(cc1)OC)CC[C@@H](O)C,CC1(C(=C)[C@H]2CC[C@@]1([C@@H]2O)C=O)C,[C@@H]1(/C(=C/C(=O)O)/C)CCC(=CC1)C,C(=O)(/C=C\C=C\C=C/CCC)OC	FDB013903,SN00295750,SN00170361,SN00307944,SN00396230	CC12CCCC(C)(C)C1=CC(=O)O2	C11H16O2
353.196	C19H30O6	19	30	6	0	0	0	5.934	1023541	0.315789	1.57895	CHO	https://gnps.ucsd.edu/ProteoSAFe/result.jsp?task=a0c938d79ded4a569832f2e43e3d4131&view=view_all_clusters_withID&show=true#%7B%22main.cluster%20index_lowerinput%22%3A%221481%22%2C%22main.cluster%20index_upperinput%22%3A%221481%22%7D	1.0000000,0.9919417,0.9106101,0.8471402,0.8342687	C[C@H](CCCC[C@@H]([C@@H](CO)C(=O)[O-])OC)C/C(=C/C(=C/C(=O)[O-])/C)/C,C[C@H](CCCCC[C@@H]([C@@H](CO)C(=O)[O-])O)C/C(=C/C(=C/C(=O)[O-])/C)/C,C[C@@H](CCC[C@@H](C[C@@H](CCc1ccc(c(c1)OC)O)OC(=O)C)O)O,[C@]12([C@H]([C@](OC1=O)(O)C)O)[C@@H](C=C[C@H]([C@@H]2O)O)/C=C\[C@@H](C[C@@H](CC)C)C,CC(=O)OC1C(O)C(C)(O)C(/C=C/C(=O)O)C2(C)CCCC(C)(C)C12	SN00029111,SN00029885,SN00176513,SN00375224,CCMSLIB00004711202				1,0.956,0.946,0.903,0.898	[C@]([C@@H]1CCC(=CC1)COC(=O)C)(C/C=C/[C@](COC(=O)C)(O)C)(O)C,[C@]12([C@H]([C@](OC1=O)(O)C)O)[C@@H](C=C[C@H]([C@@H]2O)O)/C=C\[C@@H](C[C@@H](CC)C)C,CC(=O)OC1C(O)C(C)(O)C(/C=C/C(=O)O)C2(C)CCCC(C)(C)C12,[C@]123[C@H]([C@@H]([C@H](O3)O)[C@@H]([C@H](/C=C(/C[C@H]2OC(=O)C)\C)OC)OC)CC1(C)C,[C@]1([C@@H]([C@H]([C@@H](CC1)C(COC(=O)C)(COC(=O)C)O)O)C(=C)C)(C=C)C	SN00308512,SN00375224,CCMSLIB00004711202,SN00319399,SN00273050	[C@]([C@@H]1CCC(=CC1)COC(=O)C)(C/C=C/[C@](COC(=O)C)(O)C)(O)C	C19H30O6
311.185	C17H28O5	17	28	5	0	0	0	5.582	1.23747e+06	0.294118	1.64706	CHO	https://gnps.ucsd.edu/ProteoSAFe/result.jsp?task=a0c938d79ded4a569832f2e43e3d4131&view=view_all_clusters_withID&show=true#%7B%22main.cluster%20index_lowerinput%22%3A%221239%22%2C%22main.cluster%20index_upperinput%22%3A%221239%22%7D	1.0000000,0.8985572,0.8861140,0.8413462,0.8378077	[C@@H]1([C@@H]([C@H](C(C)C)CC/C(=C/[C@@H](CC1=C)OC(=O)C)/C)O)OO,[C@@]1([C@H](OC(=O)[C@@H]([C@H]([C@H](C[C@H](C(=O)/C=C/1)C)C)O)C)CC)(O)C,[C@H]1([C@@H](/C=C/C(=O)[C@@H](C[C@@H]([C@@H]([C@H](C(=O)O1)C)O)C)C)C)[C@H](O)C,[C@]1(C[C@@H]([C@H](OO1)CC(=O)O)C)(CCC/C=C/C(=C/C)/C)OC,[C@@]1([C@H]2CC[C@](C=C2)(OO)C)(OC([C@H](CC1)OC(=O)C)(C)C)C	SN00298496,SN00354115,SN00385146,SN00351342,SN00327490				1,0.974,0.891,0.867,0.865	[C@]12([C@@H]([C@@H]3O[C@]1(C[C@@H]([C@@]3(O)C)OC(=O)C)O)[C@@H](CC2)C(C)C)C,[C@@H]12[C@@]([C@@H]([C@H]3[C@@](C[C@@H]2O)(O3)C)OC(=O)C)(CC[C@]1(C(C)C)O)C,[C@H]12[C@](O1)(CC/C=C(\C[C@H]([C@@H]([C@@H]2O)C(C)C)OC(=O)C)/CO)C,[C@]12([C@@]3(CC([C@@H]1[C@H](C[C@H]([C@@H]2[C@H](OC3)O)C)OC(=O)C)(C)C)C)O,[C@]1(C(=C(C(=O)O1)C)C)(CCCCCCCCC(=O)OC)OC	SN00287583,SN00229176,SN00251889,SN00380663,SN00385793	[C@]12([C@@H]([C@@H]3O[C@]1(C[C@@H]([C@@]3(O)C)OC(=O)C)O)[C@@H](CC2)C(C)C)C	C17H28O5
266.139	C14H21NO4	14	21	4	0	1	0	5.677	138501	0.285714	1.5	CHNO	https://gnps.ucsd.edu/ProteoSAFe/result.jsp?task=a0c938d79ded4a569832f2e43e3d4131&view=view_all_clusters_withID&show=true#%7B%22main.cluster%20index_lowerinput%22%3A%22919%22%2C%22main.cluster%20index_upperinput%22%3A%22919%22%7D	1.0000000,0.9678541,0.9604744,0.8377448,0.8074964	[C@H]1(C(=O)NC(=O)CC1)C[C@H](CC(=O)/C(=C/CC)/C)O,[C@H]1([C@@H]([C@@H](O[C@H]1OC)COCc1ccccc1)NC)O,CC(C)COc1ccc(cc1OC)[C@@H](CC(=O)[O-])[NH3+],C1C(C(CN1CC2=C[NH2+]C3C2N=CNC3=O)O)CO,[C@@]1(C(=C(C(=C(C1=O)C)OC)C(=O)[C@@H](CC)C)N)(O)C	SN00262775,SN00403398,SN00099370,DB03551,SN00248306				1,0.7,0.691,0.679,0.602	C[C@]12CC[C@](C1(C)C)(OC2=O)C(=O)N1CCOCC1,[C@H]1([C@@H]([C@@H](O[C@H]1OC)COCc1ccccc1)NC)O,[C@H]1(C(=O)NC(=O)CC1)C[C@H](CC(=O)/C(=C/CC)/C)O,CC(C)NCC(COc1ccc(cc1)CC(=O)O)O,C1(c2c(cc(c(c2)O)O)CCN1C(CO)CO)(C)C	SN00044083,SN00403398,SN00262775,CHEBI:83478,SN00294988	C[C@]12CC[C@](C1(C)C)(OC2=O)C(=O)N1CCOCC1	C14H21NO4
159.102	C8H16O3	8	16	3	0	0	0	3.64	89577726	0.375	2	CHO	https://gnps.ucsd.edu/ProteoSAFe/result.jsp?task=a0c938d79ded4a569832f2e43e3d4131&view=view_all_clusters_withID&show=true#%7B%22main.cluster%20index_lowerinput%22%3A%22143%22%2C%22main.cluster%20index_upperinput%22%3A%22143%22%7D	1.0000000,0.9479044,0.9263856,0.9152531,0.8755833	CCCCCCCC(=O)OO,CCCC(CC(C)O)C(=O)O,CCCC(CCCO)C(=O)O,CCCC(C(CC)O)C(=O)O,[H]OC(=O)[C@]([H])(O[H])C([H])([H])C([H])([H])C([H])([H])C([H])([H])C([H])([H])C([H])([H])[H]	FDB010805,CHEBI:80635,CHEBI:80636,CHEBI:80637,FDB023097				1,0.999,0.98,0.974,0.93	C(CCCC(=O)O)CCCO,CCCC(CC(C)O)C(=O)O,C(=O)(O)CCC[C@@H](O)CCC,CCCC(CCCO)C(=O)O,CCCC(C(CC)O)C(=O)O	CHEBI:79162,CHEBI:80635,SN00325851,CHEBI:80636,CHEBI:80637	C(CCCC(=O)O)CCCO	C8H16O3
272.186	C14H27NO4	14	27	4	0	1	0	5.117	337414	0.285714	1.92857	CHNO	https://gnps.ucsd.edu/ProteoSAFe/result.jsp?task=a0c938d79ded4a569832f2e43e3d4131&view=view_all_clusters_withID&show=true#%7B%22main.cluster%20index_lowerinput%22%3A%22972%22%2C%22main.cluster%20index_upperinput%22%3A%22972%22%7D	1	[H]C([H])([H])C([H])([H])C([H])([H])C([H])([H])C([H])([H])C([H])([H])C(=O)OC([H])(C([H])([H])C([O-])=O)C([H])([H])[N+](C([H])([H])[H])(C([H])([H])[H])C([H])([H])[H]	FDB029513				1	[H]C([H])([H])C([H])([H])C([H])([H])C([H])([H])C([H])([H])C([H])([H])C(=O)OC([H])(C([H])([H])C([O-])=O)C([H])([H])[N+](C([H])([H])[H])(C([H])([H])[H])C([H])([H])[H]	FDB029513	[H]C([H])([H])C([H])([H])C([H])([H])C([H])([H])C([H])([H])C([H])([H])C(=O)OC([H])(C([H])([H])C([O-])=O)C([H])([H])[N+](C([H])([H])[H])(C([H])([H])[H])C([H])([H])[H]	C14H27NO4
249.076	C13H14O5	13	14	5	0	0	0	3.758	334923	0.384615	1.07692	CHO	https://gnps.ucsd.edu/ProteoSAFe/result.jsp?task=a0c938d79ded4a569832f2e43e3d4131&view=view_all_clusters_withID&show=true#%7B%22main.cluster%20index_lowerinput%22%3A%22775%22%2C%22main.cluster%20index_upperinput%22%3A%22775%22%7D	1.0000000,0.9934012,0.9933384,0.9892415,0.9864922	[C@@]12([C@H](C=CC(=O)[C@H]1O)/C=C/C)[C@@H](C(=C)OC2=O)O,C12=C(C(=O)C(=C(C1=CO[C@@H]([C@H]2C)C)O)C(=O)O)C,C[C@@H](Cc1cc2cc(cc(c2c(=O)o1)O)OC)O,c12c(c(c(cc1OC(C=C2)(C)C)O)C(=O)O)CO,c12c(c(cc(c2)OC)O)oc(=O)c(c1)C[C@@H](O)C	SN00247586,SN00288968,SN00036691,SN00316984,SN00277602				1,0.923,0.896,0.894,0.878	Cc1c(cc(c2c1[C@](C)(C(=O)C)OC2=O)O)OC,CC(=O)C[C@@H]1c2ccc(c(c2C(=O)O1)OC)OC,C/C=C/C(=O)COC(=O)c1c(C)cc(cc1O)O,CCCCc1c(cc(cc1C(=O)[O-])OC)C(=O)[O-],c1(c(c(cc(c1)C(=O)OC)O)O)C(=O)C=C(C)C	CHEBI:67768,SN00047489,CHEBI:68705,SN00059233,SN00404731	Cc1c(cc(c2c1[C@](C)(C(=O)C)OC2=O)O)OC	C13H14O5
197.154	C12H22O2	12	22	2	0	0	0	5.879	1080323	0.166667	1.83333	CHO	https://gnps.ucsd.edu/ProteoSAFe/result.jsp?task=a0c938d79ded4a569832f2e43e3d4131&view=view_all_clusters_withID&show=true#%7B%22main.cluster%20index_lowerinput%22%3A%22376%22%2C%22main.cluster%20index_upperinput%22%3A%22376%22%7D	1.0000000,0.9916520,0.9655478,0.9590768,0.9560321	CCCCCC(OC(=O)CCC)C=C,CCCCCCOC(=O)C(C)CC=C,CCCCCCCCC(=O)OCC=C,COC(=O)CCCCCCCCC=C,C=CCCCCCCCC(=O)OCC	FDB016580,FDB019879,FDB000969,FDB000744,CHEBI:87338				1,0.967,0.957,0.955,0.946	[C@@H]1([C@H](C(=C)CCCO)CC[C@]1(O)C)C,OC(=O)CCCCCCCCCC=C,C/C=C/CCCCCCCCC(=O)O,CC/C=C/CCCCCCCC(=O)O,C(=O)(O)CCCCCC/C=C/CCC	SN00275257,FDB009341,CHEBI:38378,CHEBI:38376,SN00268643	[C@@H]1([C@H](C(=C)CCCO)CC[C@]1(O)C)C	C12H22O2
289.164	C14H26O6	14	26	6	0	0	0	3.055	796852	0.428571	1.85714	CHO	https://gnps.ucsd.edu/ProteoSAFe/result.jsp?task=a0c938d79ded4a569832f2e43e3d4131&view=view_all_clusters_withID&show=true#%7B%22main.cluster%20index_lowerinput%22%3A%221078%22%2C%22main.cluster%20index_upperinput%22%3A%221078%22%7D	1.0000000,0.9486854,0.9426956	CCCCCC(OC1OC(CO)C(O)C(O)C1O)C=C,C[C@H](CCCCCC(=O)O)O[C@H]1[C@@H](C[C@H]([C@H](C)O1)O)O,C[C@H]1[C@@H](C[C@H]([C@H](OCCCCCCCC(=O)O)O1)O)O	FDB010947,CHEBI:78905,CHEBI:79136				1,0.998,0.988	C[C@H](CCCCCC(=O)O)O[C@H]1[C@@H](C[C@H]([C@H](C)O1)O)O,C[C@H]1[C@@H](C[C@H]([C@H](OCCCCCCCC(=O)O)O1)O)O,CCCCCC(OC1OC(CO)C(O)C(O)C1O)C=C	CHEBI:78905,CHEBI:79136,FDB010947	C[C@H](CCCCCC(=O)O)O[C@H]1[C@@H](C[C@H]([C@H](C)O1)O)O	C14H26O6
193.05	C10H10O4	10	10	4	0	0	0	2.156	4.00818e+06	0.4	1	CHO	https://gnps.ucsd.edu/ProteoSAFe/result.jsp?task=a0c938d79ded4a569832f2e43e3d4131&view=view_all_clusters_withID&show=true#%7B%22main.cluster%20index_lowerinput%22%3A%22341%22%2C%22main.cluster%20index_upperinput%22%3A%22341%22%7D	1.0000000,0.9862710,0.9847883,0.9664626,0.9641163	c12c(C(=O)O[C@@](C1)(O)C)c(ccc2)O,CC1OC(=O)C2=C(C=CC=C2O)C1O,c1(oc(=O)ccc1)/C=C/C(=O)[C@H](O)C,c12c([C@@H](OC1=O)[C@@H](O)C)cccc2O,C1(=C/C(=C/CC)/OC1=O)/C=C/C(=O)O	SN00344085,FDB002698,SN00249363,SN00353766,SN00322166				1,0.984,0.965,0.962,0.958	COC(=O)/C=C/[C@@]1(C=CC(=O)C=C1)O,c1(oc(=O)ccc1)/C=C/C(=O)[C@H](O)C,C1(=C/C(=C/CC)/OC1=O)/C=C/C(=O)O,c12c(C(=O)O[C@@](C1)(O)C)c(ccc2)O,CC1OC(=O)C2=C(C=CC=C2O)C1O	SN00013825,SN00249363,SN00322166,SN00344085,FDB002698	COC(=O)/C=C/[C@@]1(C=CC(=O)C=C1)O	C10H10O4
229.144	C12H22O4	12	22	4	0	0	0	5.162	712206	0.333333	1.83333	CHO	https://gnps.ucsd.edu/ProteoSAFe/result.jsp?task=a0c938d79ded4a569832f2e43e3d4131&view=view_all_clusters_withID&show=true#%7B%22main.cluster%20index_lowerinput%22%3A%22610%22%2C%22main.cluster%20index_upperinput%22%3A%22610%22%7D	1.0000000,0.9130507,0.9070165,0.8979160,0.8973617	CCC1CCC2(CC(O)C(CO)CO2)OC1,CC(C)CCC[C@@H]([C@@H]1C[C@@H](OC1=O)CO)O,CCCCC[C@H]1C[C@H](C(=O)O1)C[C@@H](CO)O,[C@H]1(C(=O)OC[C@H]1CO)[C@@H](O)CCCCCC,CC(C)CCC[C@@H]([C@@H]1[C@@H](COC1=O)CO)O	FDB012844,SN00041429,SN00067642,SN00304249,SN00036371				1,0.986,0.975,0.969,0.969	[C@H](/C=C/C(=O)O)(CCCCCC[C@@H](O)C)O,CCCCC[C@H]1C[C@H](C(=O)O1)C[C@@H](CO)O,CCC1CCC2(CC(O)C(CO)CO2)OC1,[C@H]1(C(=O)OC[C@H]1CO)[C@@H](O)CCCCCC,CC(C)CCC[C@@H]([C@@H]1[C@@H](COC1=O)CO)O	SN00332701,SN00067642,FDB012844,SN00304249,SN00036371	[C@H](/C=C/C(=O)O)(CCCCCC[C@@H](O)C)O	C12H22O4
315.253	C18H36O4	18	36	4	0	0	0	6.053	3567506	0.222222	2	CHO	https://gnps.ucsd.edu/ProteoSAFe/result.jsp?task=a0c938d79ded4a569832f2e43e3d4131&view=view_all_clusters_withID&show=true#%7B%22main.cluster%20index_lowerinput%22%3A%221278%22%2C%22main.cluster%20index_upperinput%22%3A%221278%22%7D	1.0000000,0.9931713,0.9875239,0.9847602,0.9753458	C(=O)(OC[C@@H](CO)O)CCCC[C@H](CCCCCCCC)C,[C@H](C(=O)OC[C@H](CO)O)(CCCCCCCCCC(C)C)C,C(=O)(OC[C@@H](CO)O)CCCCCCCCCCCCCC,[H][C@@](O)(CO)COC(=O)CCCCCCCCCCC(C)CC,CC(C)CCCCCCCCCCCC(=O)OC[C@@H](CO)O	SN00285066,SN00262189,SN00247507,HMDB0072865,SN00021275				1,0.999,0.998,0.996,0.928	C(=O)(OC[C@@H](CO)O)CCCC[C@H](CCCCCCCC)C,[C@H](C(=O)OC[C@H](CO)O)(CCCCCCCCCC(C)C)C,C(=O)(OC[C@@H](CO)O)CCCCCCCCCCCCCC,CC(C)CCCCCCCCCCCC(=O)OC[C@@H](CO)O,[C@H](C(=O)OCCC)([C@H](O)CCCCCCCC[C@@H](CC)C)O	SN00285066,SN00262189,SN00247507,SN00021275,SN00371200	C(=O)(OC[C@@H](CO)O)CCCC[C@H](CCCCCCCC)C	C18H36O4
306.17	C17H25NO4	17	25	4	0	1	0	4.722	349412	0.235294	1.47059	CHNO	https://gnps.ucsd.edu/ProteoSAFe/result.jsp?task=a0c938d79ded4a569832f2e43e3d4131&view=view_all_clusters_withID&show=true#%7B%22main.cluster%20index_lowerinput%22%3A%221200%22%2C%22main.cluster%20index_upperinput%22%3A%221200%22%7D	1.0000000,0.9559808,0.9004348,0.8344293,0.7375563	C#CCN=C(C1=C[C@@H](C2CC2)[C@H](CCCO)[C@@H](OCC)O1)O,C1(C[C@H](CC(=O)[C@@H](/C=C(/C=C\C)\C)C)O)CC(=O)NC(=O)C1,C1[C@@H](OC(=O)C[C@@H]1CC(=O)N)CC(=O)[C@@H](/C=C(/C=C\C)\C)C,COC1=C2OCOC2=CC3=C1C(CC(O)C(C)C)N(C)CC3,[C@@H]12O[C@@]1(CC/C=C(/CC[C@@H]1[C@@H]2OC(=O)[C@H]1CNC(=O)C)\C)C	CHEBI:116239,SN00300891,SN00373256,CCMSLIB00000078700,SN00285168				1,0.756,0.752,0.721,0.612	C1[C@@H](OC(=O)C[C@@H]1CC(=O)N)CC(=O)[C@@H](/C=C(/C=C\C)\C)C,[C@@H]12O[C@@]1(CC/C=C(/CC[C@@H]1[C@@H]2OC(=O)[C@H]1CNC(=O)C)\C)C,C#CCN=C(C1=C[C@@H](C2CC2)[C@H](CCCO)[C@@H](OCC)O1)O,C1(C[C@H](CC(=O)[C@@H](/C=C(/C=C\C)\C)C)O)CC(=O)NC(=O)C1,[C@@H]12[C@]([C@@H](Oc3c1c(=O)n(cc3)OC)C)(C[C@@H]([C@@H]([C@@H]2C)O)C)C	SN00373256,SN00285168,CHEBI:116239,SN00300891,SN00348502	C1[C@@H](OC(=O)C[C@@H]1CC(=O)N)CC(=O)[C@@H](/C=C(/C=C\C)\C)C	C17H25NO4
299.185	C16H28O5	16	28	5	0	0	0	4.675	1.71389e+06	0.3125	1.75	CHO	https://gnps.ucsd.edu/ProteoSAFe/result.jsp?task=a0c938d79ded4a569832f2e43e3d4131&view=view_all_clusters_withID&show=true#%7B%22main.cluster%20index_lowerinput%22%3A%221157%22%2C%22main.cluster%20index_upperinput%22%3A%221157%22%7D	1.0000000,0.9874598,0.9864728,0.9396951,0.9104791	CCCCCC[C@H]([C@H]1C/C=C/[C@@H]([C@@H](CCC(=O)O1)O)O)O,[C@H]1(C[C@@H]([C@@H](/C=C/[C@H](CC(=O)O1)O)O)O)CCCCCCC,CCCCCCC[C@@H]1[C@@H]([C@@H](/C=C/[C@@H](CCC(=O)O1)O)O)O,[C@H]1([C@H]([C@H](C[C@H]1O)O)CCC(=O)O)CCC(=O)CCCCC,[C@H]1([C@H]([C@H](C[C@H]1O)O)CCC(=O)O)/C=C/[C@H](CCCCC)O	SN00030911,SN00348800,SN00039583,SN00302762,SN00403712				1,0.996,0.957,0.71,0.505	CCCCCC[C@H]([C@H]1C/C=C/[C@@H]([C@@H](CCC(=O)O1)O)O)O,CCCCCCC[C@@H]1[C@@H]([C@@H](/C=C/[C@@H](CCC(=O)O1)O)O)O,[C@H]1(C[C@@H]([C@@H](/C=C/[C@H](CC(=O)O1)O)O)O)CCCCCCC,[C@H]1([C@H]([C@H](C[C@H]1O)O)CCC(=O)O)/C=C/[C@H](CCCCC)O,C1CCCCCC(=O)OCCOCCOC(=O)CCCC1	SN00030911,SN00039583,SN00348800,SN00403712,SN00066578	CCCCCC[C@H]([C@H]1C/C=C/[C@@H]([C@@H](CCC(=O)O1)O)O)O	C16H28O5
241.144	C13H22O4	13	22	4	0	0	0	5.042	5086400	0.307692	1.69231	CHO	https://gnps.ucsd.edu/ProteoSAFe/result.jsp?task=a0c938d79ded4a569832f2e43e3d4131&view=view_all_clusters_withID&show=true#%7B%22main.cluster%20index_lowerinput%22%3A%22731%22%2C%22main.cluster%20index_upperinput%22%3A%22731%22%7D	1.0000000,0.8969454,0.8814003,0.8615605,0.8185528	[C@@H]1([C@H](C(=C)CCC(=O)OC)CC[C@]1(O)C)CO,[C@]1(C([C@H](CC[C@]1(O)C)O)(C)C)(/C=C/C(=O)C)O,[C@H]1([C@@]2([C@H]([C@@H](C[C@]1(OC2)C)O)O)C)/C=C/[C@H](O)C,[C@@]12([C@]([C@](CO1)(C[C@@H](C2)O)C)(/C=C/[C@H](O)C)O)C,[C@@]1([C@H]([C@@H](C(=O)CC1)C)CC[C@H](C(=O)O)C)(O)C	SN00299430,SN00279858,SN00395271,SN00341336,SN00247961				1,0.982,0.977,0.864,0.85	[C@]1(C([C@H](CC[C@]1(O)C)O)(C)C)(/C=C/C(=O)C)O,[C@@]1([C@H]([C@@H](C(=O)CC1)C)CC[C@H](C(=O)O)C)(O)C,CC(=O)\C=C\C1(O)C(C)(C)CC(O)CC1(C)O,[C@@H]1([C@@H](CC(=O)O1)C)CCCC(=O)[C@@H](CCC)O,[C@H]1([C@@]2([C@H]([C@@H](C[C@]1(OC2)C)O)O)C)/C=C/[C@H](O)C	SN00279858,SN00247961,FDB018154,SN00384799,SN00395271	[C@]1(C([C@H](CC[C@]1(O)C)O)(C)C)(/C=C/C(=O)C)O	C13H22O4
184.991	C7H6O4S	7	6	4	1	0	0	3.114	13848	0.571429	0.857143	CHOS	https://gnps.ucsd.edu/ProteoSAFe/result.jsp?task=a0c938d79ded4a569832f2e43e3d4131&view=view_all_clusters_withID&show=true#%7B%22main.cluster%20index_lowerinput%22%3A%22296%22%2C%22main.cluster%20index_upperinput%22%3A%22296%22%7D	1	c1cc(ccc1C=O)S(=O)(=O)O	CHEBI:18256				1	c1cc(ccc1C=O)S(=O)(=O)O	CHEBI:18256	c1cc(ccc1C=O)S(=O)(=O)O	C7H6O4S
131.071	C6H12O3	6	12	3	0	0	0	4.874	1942250	0.5	2	CHO	https://gnps.ucsd.edu/ProteoSAFe/result.jsp?task=a0c938d79ded4a569832f2e43e3d4131&view=view_all_clusters_withID&show=true#%7B%22main.cluster%20index_lowerinput%22%3A%2261%22%2C%22main.cluster%20index_upperinput%22%3A%2261%22%7D	1.0000000,0.9593562,0.9470788,0.9437197,0.9410957	C(=O)([C@](O)(CC)C)OC,[H]OC(=O)C([H])(O[H])C([H])([H])C([H])([H])C([H])([H])C([H])([H])[H],CCC(C(C)O)C(=O)O,CC1C(CCC(O1)O)O,[C@H]1([C@H](CO[C@@H](C1)C)O)O	SN00280557,FDB022860,CHEBI:131354,DB03872,SN00388469				1,0.999,0.98,0.978,0.825	CC[C@H]([C@H](C)C(=O)O)O,CCC(C(C)O)C(=O)O,C(C(=O)O)[C@](O)(CC)C,[C@H](C(C)C)(CC(=O)O)O,C[C@H]([C@H](CCC=O)O)O	CHEBI:55434,CHEBI:131354,SN00293471,SN00275487,CHEBI:30941	CC[C@H]([C@H](C)C(=O)O)O	C6H12O3
213.149	C12H22O3	12	22	3	0	0	0	4.815	3.87238e+06	0.25	1.83333	CHO	https://gnps.ucsd.edu/ProteoSAFe/result.jsp?task=a0c938d79ded4a569832f2e43e3d4131&view=view_all_clusters_withID&show=true#%7B%22main.cluster%20index_lowerinput%22%3A%22475%22%2C%22main.cluster%20index_upperinput%22%3A%22475%22%7D	1.0000000,0.8946160,0.8729539,0.8380107,0.8326145	[C@@H](CC(=O)OC)(/C=C/CC[C@H](CC)O)C,CCCCCCC1CC(CO1)OC(C)=O,[C@@H]1(OC(=O)CCC[C@H](CCC1)O)CCC,[C@H](CC(=O)O)(C/C=C\CCCCCC)O,C(=O)(OC)CCCCC(=O)CCCCC	SN00261346,FDB016449,SN00272296,SN00358814,SN00235104				1,0.861,0.84,0.807,0.724	C(=O)(CCCCCCCCCC(=O)C)O,[C@@H]1(OC(=O)CCC[C@H](CCC1)O)CCC,C(=O)(OC)CCCCC(=O)CCCCC,C(=O)(OC)CCCCCCCCCC=O,COC(=O)CCCCCCCC[C@@H]1CO1	SN00355383,SN00272296,SN00235104,SN00299522,SN00051804	C(=O)(CCCCCCCCCC(=O)C)O	C12H22O3
277.164	C13H26O6	13	26	6	0	0	0	3.361	530606	0.461538	2	CHO	https://gnps.ucsd.edu/ProteoSAFe/result.jsp?task=a0c938d79ded4a569832f2e43e3d4131&view=view_all_clusters_withID&show=true#%7B%22main.cluster%20index_lowerinput%22%3A%22995%22%2C%22main.cluster%20index_upperinput%22%3A%22995%22%7D	1.0000000,0.9980569	CCCCCCCOC1C(C(C(C(O1)CO)O)O)O,CCCCCC(C)OC1OC(CO)C(O)C(O)C1O	DB03338,FDB013637				1,0.999	CCCCCCCOC1C(C(C(C(O1)CO)O)O)O,CCCCCC(C)OC1OC(CO)C(O)C(O)C1O	DB03338,FDB013637	CCCCCCCOC1C(C(C(C(O1)CO)O)O)O	C13H26O6
283.19	C16H28O4	16	28	4	0	0	0	4.903	2.52027e+06	0.25	1.75	CHO	https://gnps.ucsd.edu/ProteoSAFe/result.jsp?task=a0c938d79ded4a569832f2e43e3d4131&view=view_all_clusters_withID&show=true#%7B%22main.cluster%20index_lowerinput%22%3A%221039%22%2C%22main.cluster%20index_upperinput%22%3A%221039%22%7D	1.0000000,0.9977954,0.9867847,0.9750240,0.9700515	C/C(=C\CC/C(=C/C(=O)OC)/C)/CC[C@@H](C(C)(C)O)O,[C@]1(C=C([C@H](OO1)CC(=O)OC)CC)(CCCCC)CC,[C@@]1([C@@H](/C(=C\CCCCCCCCC)/C(=O)O1)O)(OC)C,[C@@H]1([C@@H](OC(=O)C)CCCCCCCC)OC(=O)CCC1,CCCCCC[C@@H]1[C@H]2CC[C@@H]3CC[C@H]([C@@H]([C@@]3(O2)O1)O)O	CHEBI:80537,SN00374719,SN00356565,SN00338896,SN00038021				1,0.977,0.883,0.74,0.543	C1CCCCC(=O)OCCCCCCOC(=O)CCC1,[C@@H]1([C@@H](OC(=O)C)CCCCCCCC)OC(=O)CCC1,C(CCCCCCCC(=O)[O-])CCCCCCC(=O)[O-],[C@@H]1([C@@H](O1)CCCCCCCCCCCC(=O)O)C(=O)C,CCCCCC[C@@H]1[C@H]2CC[C@@H]3CC[C@H]([C@@H]([C@@]3(O2)O1)O)O	SN00067350,SN00338896,CHEBI:76276,SN00396927,SN00038021	C1CCCCC(=O)OCCCCCCOC(=O)CCC1	C16H28O4
150.032	C8H7O3	8	7	3	0	0	0	3.588	122092	0.375	0.875	CHO	https://gnps.ucsd.edu/ProteoSAFe/result.jsp?task=a0c938d79ded4a569832f2e43e3d4131&view=view_all_clusters_withID&show=true#%7B%22main.cluster%20index_lowerinput%22%3A%22110%22%2C%22main.cluster%20index_upperinput%22%3A%22110%22%7D	1.0000000,0.9408258,0.9005556,0.8731070,0.8660353	Cc1cccc(=O)c(c1[O-])O,Cc1ccc(=O)c(c([O-])c1)O,Cc1cccc(c1C(=O)O)[O-],COc1ccccc1C(=O)[O-],Cc1cccc(c1O)C(=O)[O-]	SN00127727,SN00127726,CHEBI:36658,CHEBI:59128,SN00000129				1,0.963,0.875,0.737,0.694	Cc1cccc(=O)c(c1[O-])O,Cc1ccc(=O)c(c([O-])c1)O,COc1cccc(c1)C(=O)[O-],COc1ccccc1C(=O)[O-],COc1ccc(cc1)C(=O)[O-]	SN00127727,SN00127726,SN00117291,CHEBI:59128,CHEBI:16639	Cc1cccc(=O)c(c1[O-])O	C8H7O3
251.128	C14H20O4	14	20	4	0	0	0	4.636	1.35403e+06	0.285714	1.42857	CHO	https://gnps.ucsd.edu/ProteoSAFe/result.jsp?task=a0c938d79ded4a569832f2e43e3d4131&view=view_all_clusters_withID&show=true#%7B%22main.cluster%20index_lowerinput%22%3A%22789%22%2C%22main.cluster%20index_upperinput%22%3A%22789%22%7D	1.0000000,0.9746364,0.9575653,0.9412328,0.9233900	C[C@@H]1CCCC[C@H]2[C@@H](CC(=O)O1)C(=O)C=C[C@@H]2O,C[C@H]1CCCC[C@@H]2[C@@H](CC(=O)O1)[C@H](C=CC2=O)O,C[C@H]1CCC/C=C/[C@H]2C=C[C@@H]([C@H](CC(=O)O1)O2)O,C1(=O)O[C@@H](CCC/C=C/[C@@H](/C=C/[C@@H](/C=C/1)O)O)C,C1(=O)O[C@H](/C=C/[C@H](OC(=O)C)CCCC)CC=C1	SN00029611,CHEBI:66181,CHEBI:65452,SN00226704,SN00345975				1,0.937,0.934,0.93,0.925	CC1=C2C(=O)O[C@H]([C@@]2(CC[C@@H]1O)C)[C@H]1CCOC1,[C@@]12(C(=CC(=O)[C@@H](C2)OC(=O)C)[C@@H](CC[C@@H]1C)O)C,[C@@]12([C@](C=C[C@@H]3[C@@H]1CC[C@@H](C3)CO)(COC2=O)O)C,[C@@]12([C@](C=C[C@@H]3[C@@H]1CC[C@](C3)(O)C)(COC2=O)O)C,[C@@]12([C@](C=C[C@@H]3[C@@H]1C[C@H]([C@@H](C3)C)O)(COC2=O)O)C	SN00161481,SN00317195,SN00238456,SN00293356,SN00397007	CC1=C2C(=O)O[C@H]([C@@]2(CC[C@@H]1O)C)[C@H]1CCOC1	C14H20O4
327.18	C17H28O6	17	28	6	0	0	0	5.712	2.10207e+06	0.352941	1.64706	CHO	https://gnps.ucsd.edu/ProteoSAFe/result.jsp?task=a0c938d79ded4a569832f2e43e3d4131&view=view_all_clusters_withID&show=true#%7B%22main.cluster%20index_lowerinput%22%3A%221355%22%2C%22main.cluster%20index_upperinput%22%3A%221355%22%7D	1.0000000,0.8899675,0.8867070,0.8024030,0.7458734	[C@@H]12[C@H]([C@H](OC2=O)C)O[C@@H]([C@H]([C@@H]1O)O)/C=C\[C@@H](C[C@@](CC)(O)C)C,[C@]12([C@](CC([C@@H]1[C@H](C[C@H]([C@@H]2C(=O)O)C)OC(=O)C)(C)C)(CO)C)O,[C@]12([C@@](CC[C@H](C2)C(CO)(CO)O)(CC[C@@H](C1=C)OC(=O)C)C)O,[C@@]1([C@@H](C(=O)O)CCCCCCCCCC)(OC(=O)CC1)C(=O)O,[C@H]1(N(C(=O)CN)CCC1)C(=O)N[C@H](C(=O)O)CCCNC(=N)N	SN00246237,SN00296296,SN00283845,SN00279144,SN00316542				1,0.727,0.544,0.514,0.388	[C@]12([C@](CC([C@@H]1[C@H](C[C@H]([C@@H]2C(=O)O)C)OC(=O)C)(C)C)(CO)C)O,[C@@]1([C@@H](C(=O)O)CCCCCCCCCC)(OC(=O)CC1)C(=O)O,[C@@H]12[C@H]([C@H](OC2=O)C)O[C@@H]([C@H]([C@@H]1O)O)/C=C\[C@@H](C[C@@](CC)(O)C)C,[C@]12([C@@](CC[C@H](C2)C(CO)(CO)O)(CC[C@@H](C1=C)OC(=O)C)C)O,[C@H]1(N(C(=O)CN)CCC1)C(=O)N[C@H](C(=O)O)CCCNC(=N)N	SN00296296,SN00279144,SN00246237,SN00283845,SN00316542	[C@]12([C@](CC([C@@H]1[C@H](C[C@H]([C@@H]2C(=O)O)C)OC(=O)C)(C)C)(CO)C)O	C17H28O6
175.097	C8H16O4	8	16	4	0	0	0	5.185	1.36138e+06	0.5	2	CHO	https://gnps.ucsd.edu/ProteoSAFe/result.jsp?task=a0c938d79ded4a569832f2e43e3d4131&view=view_all_clusters_withID&show=true#%7B%22main.cluster%20index_lowerinput%22%3A%22259%22%2C%22main.cluster%20index_upperinput%22%3A%22259%22%7D	1.0000000,0.9827543,0.9817118,0.9741625,0.9646750	[C@@H]1([C@@H](CO[C@H](O1)CCC)O)CO,[C@@]1(C[C@@H](O[C@H]([C@H]1O)C)O)(OC)C,C(C(=O)OC[C@@H](CO)O)C(C)C,C[C@H]1[C@@H](C[C@H](OC)O[C@@H]1CO)O,[C@]1(C[C@H](O[C@@H]([C@H]1O)C)OC)(O)C	SN00228170,SN00273055,SN00314159,CHEBI:46706,SN00229532				1,0.659,0.575,0.558,0.551	[C@H](CC[C@H](O)C)(CCC(=O)O)O,[C@](CC(C)C)([C@@H](O)C)(C(=O)O)O,C[C@@H]([C@H]([C@@](C)(CC=O)OC)O)O,C(C(=O)OC[C@@H](CO)O)C(C)C,[C@@]1(C[C@@H](O[C@H]([C@H]1O)C)O)(OC)C	SN00361714,SN00303787,CHEBI:32575,SN00314159,SN00273055	[C@H](CC[C@H](O)C)(CCC(=O)O)O	C8H16O4
247.17	C16H24O2	16	24	2	0	0	0	5.676	1.81864e+06	0.125	1.5	CHO	https://gnps.ucsd.edu/ProteoSAFe/result.jsp?task=a0c938d79ded4a569832f2e43e3d4131&view=view_all_clusters_withID&show=true#%7B%22main.cluster%20index_lowerinput%22%3A%22769%22%2C%22main.cluster%20index_upperinput%22%3A%22769%22%7D	1.0000000,0.9969549,0.9870303,0.9742835,0.9617498	[C@@H]1(O[C@@H](CC1)CCCCC)OCc1ccccc1,CCCCCCCC(=O)OCCC1=CC=CC=C1,CCCCCCCCOC(=O)CC1=CC=CC=C1,CCCCCC(=O)OC(C)(C)CC1=CC=CC=C1,[C@H]12C(C[C@H]1C(=C)CC[C@H](C(=C)C(=O)C2)OC)(C)C	SN00349762,FDB016855,FDB016848,FDB009308,SN00309926				1,0.95,0.938,0.841,0.831	[C@]123[C@]([C@@H](CC[C@H]1[C@H](C(=O)O2)C)C)(CCC(=C3)C)C,C12=CC[C@H]3[C@@]([C@H]1CCOC2=O)(CCCC3(C)C)C,[C@@]12([C@H]3C(=CC[C@@H]1C(CCC2)(C)C)COC(=O)C3)C,[C@@]123C([C@@H](CCC1=C(CC3)C(=O)O)CC[C@H]2C)(C)C,C[C@@H]1CCC2=C(CC[C@@H](C[C@H]12)C(=C)C)C(=O)OC	SN00353077,SN00348185,SN00247318,SN00349392,SN00159578	[C@]123[C@]([C@@H](CC[C@H]1[C@H](C(=O)O2)C)C)(CCC(=C3)C)C	C16H24O2
297.17	C16H26O5	16	26	5	0	0	0	5.007	2316398	0.3125	1.625	CHO	https://gnps.ucsd.edu/ProteoSAFe/result.jsp?task=a0c938d79ded4a569832f2e43e3d4131&view=view_all_clusters_withID&show=true#%7B%22main.cluster%20index_lowerinput%22%3A%221139%22%2C%22main.cluster%20index_upperinput%22%3A%221139%22%7D	1.0000000,0.9500816,0.9094717,0.8898450,0.8790715	C(/C=C/C(C)(C)OO)[C@]([C@H]1CCC(=CC1)C(=O)OC)(C)O,C(C[C@@H](C(=C)C)OO)[C@]([C@H]1CCC(=CC1)C(=O)OC)(C)O,CCCCCC(=O)/C=C/[C@@H]1[C@@H](CCC(=O)O)[C@H](C[C@H]1O)O,[C@@H]1([C@H](CC1(C)C)C(=C)C(=O)OC)C[C@@H](C(=C)[C@@H](CO)O)O,[C@]12([C@@H]([C@H]([C@@H](CC2)C(=C)C(=O)OC)O)[C@H]([C@H](C[C@H]1O)O)C)C	SN00382350,SN00248048,CHEBI:73983,SN00291560,SN00370052				1,0.922,0.818,0.75,0.744	[C@@]12([C@H](C(C[C@@]1(C(=O)OC)C)(C)C)[C@H](C[C@H]([C@@H]2C=O)C)O)O,[C@]12([C@@]3(CC([C@@H]1[C@H](C[C@H]([C@@H]2[C@H](OC3=O)OC)C)O)(C)C)C)O,C[C@@]1(C[C@H]2C=C[C@@]([C@@]([C@@H]2[C@H](C1)O)(C)C(=O)CCO)(C)O)O,C(C[C@@H](C(=C)C)OO)[C@]([C@H]1CCC(=CC1)C(=O)OC)(C)O,C(/C=C/C(C)(C)OO)[C@]([C@H]1CCC(=CC1)C(=O)OC)(C)O	SN00322970,SN00285295,SN00038026,SN00248048,SN00382350	[C@@]12([C@H](C(C[C@@]1(C(=O)OC)C)(C)C)[C@H](C[C@H]([C@@H]2C=O)C)O)O	C16H26O5
197.118	C11H18O3	11	18	3	0	0	0	3.924	798574	0.272727	1.63636	CHO	https://gnps.ucsd.edu/ProteoSAFe/result.jsp?task=a0c938d79ded4a569832f2e43e3d4131&view=view_all_clusters_withID&show=true#%7B%22main.cluster%20index_lowerinput%22%3A%22373%22%2C%22main.cluster%20index_upperinput%22%3A%22373%22%7D	1.0000000,0.9622282,0.9473234,0.9146550,0.8973125	C1(=O)[C@](CCC(=C1OC)C)(C(C)C)O,[C@]1(C(=C(C(=O)O1)C)C)(CCCCC)O,[C@H]12[C@@H](C[C@H](O2)[C@H](CC)O)CC=C1CO,[C@H](C(=O)/C=C/C=C/C)([C@@H](CCO)O)C,[C@@H]1([C@@H](O1)CC)C[C@@H]1[C@@H](C(=CC1)CO)O	SN00285264,SN00374499,SN00379366,SN00327028,SN00404847				1,0.967,0.941,0.854,0.852	[C@@]1([C@H](CC(=O)O1)O)(CCC=C(C)C)C,C1(=O)[C@](CCC(=C1OC)C)(C(C)C)O,[C@H]12[C@@H](C[C@H](O2)[C@H](CC)O)CC=C1CO,C1(=C(C(=O)[C@@H](CC1(C)C)O)C)CCO,[C@@H]1([C@@H](O1)CC)C[C@@H]1[C@@H](C(=CC1)CO)O	SN00307663,SN00285264,SN00379366,SN00311439,SN00404847	[C@@]1([C@H](CC(=O)O1)O)(CCC=C(C)C)C	C11H18O3
267.123	C14H20O5	14	20	5	0	0	0	4.482	909012	0.357143	1.42857	CHO	https://gnps.ucsd.edu/ProteoSAFe/result.jsp?task=a0c938d79ded4a569832f2e43e3d4131&view=view_all_clusters_withID&show=true#%7B%22main.cluster%20index_lowerinput%22%3A%22930%22%2C%22main.cluster%20index_upperinput%22%3A%22930%22%7D	1.0000000,0.9926661,0.9860500,0.9572800,0.8778404	[C@H]1([C@H](/C=C\[C@@H](OC(=O)C)CCCC)O)OC(=O)C=C1,C(=C\[C@@H]1OC(=O)C=C[C@@H]1OC(=O)C)\[C@H](CCCC)O,O(C(=O)C)[C@H](/C=C\[C@@H]1OC(=O)C=C[C@@H]1O)CCCC,O1[C@@H]2[C@H]1[C@H](/C=C\CCC[C@@H](OC(=O)/C=C/[C@H]2O)C)O,C12=C([C@H]([C@@H]3[C@H]([C@@H]1O)O3)O)C(=O)O[C@@H]2CCCCCC	SN00296910,SN00382959,SN00225307,SN00260835,SN00292497				1,0.949,0.916,0.912,0.909	O1[C@@H]2[C@H]1[C@H](/C=C\CCC[C@@H](OC(=O)/C=C/[C@H]2O)C)O,C1(=O)O[C@@H](C/C=C/C(=O)O[C@@H](CC[C@@H](/C=C/1)O)C)C,O(C(=O)C)[C@H](/C=C\[C@@H]1OC(=O)C=C[C@@H]1O)CCCC,[C@H]1([C@H](/C=C\[C@@H](OC(=O)C)CCCC)O)OC(=O)C=C1,C1(=O)O[C@@H](C/C=C/C(=O)O[C@H](C[C@H](/C=C/1)CO)C)C	SN00260835,SN00306235,SN00225307,SN00296910,SN00338024	O1[C@@H]2[C@H]1[C@H](/C=C\CCC[C@@H](OC(=O)/C=C/[C@H]2O)C)O	C14H20O5
187.134	C10H20O3	10	20	3	0	0	0	4.723	9298212	0.3	2	CHO	https://gnps.ucsd.edu/ProteoSAFe/result.jsp?task=a0c938d79ded4a569832f2e43e3d4131&view=view_all_clusters_withID&show=true#%7B%22main.cluster%20index_lowerinput%22%3A%22320%22%2C%22main.cluster%20index_upperinput%22%3A%22320%22%7D	1.0000000,0.9953836,0.9762143,0.6873242,0.6870188	[C@H](C(=O)OCC)(CCCCCC)O,CCCCCC(O)CC(=O)OCC,CCCCCC[C@H](CC(=O)OC)O,CCCCCCC1OCC(O)CO1,[C@@H]1([C@@]([C@H](O[C@H]1CCC)O)(O)C)CC	SN00301081,FDB021911,SN00003173,FDB019304,SN00249645				1,0.975,0.792,0.751,0.577	CCCCCC(O)CC(=O)OCC,[C@H](C(=O)OCC)(CCCCCC)O,CCCCCC[C@H](CC(=O)OC)O,C(=O)(OC)CCCCCC[C@H](O)C,[C@H](/C(=C/CO)/C)(CCC(O)(C)C)O	FDB021911,SN00301081,SN00003173,SN00306644,SN00338138	CCCCCC(O)CC(=O)OCC	C10H20O3
349.186	C16H30O8	16	30	8	0	0	0	4.007	358190	0.5	1.875	CHO	https://gnps.ucsd.edu/ProteoSAFe/result.jsp?task=a0c938d79ded4a569832f2e43e3d4131&view=view_all_clusters_withID&show=true#%7B%22main.cluster%20index_lowerinput%22%3A%221462%22%2C%22main.cluster%20index_upperinput%22%3A%221462%22%7D	1.0000000,0.9965872,0.9931799,0.9733673,0.9696960	C/C(=C\CO[C@H]1[C@@H]([C@H]([C@@H]([C@H](O1)CO)O)O)O)/[C@@H](CCC(C)(C)O)O,CC1CCC(CC1OC1OC(CO)C(O)C(O)C1O)C(C)(O)CO,COC(=O)CCCCCCCCOC1C(C(C(C(O1)CO)O)O)O,[C@@H]1([C@@H]([C@H]([C@@H]([C@H](O1)CO)O)O)O)OC/C=C(/CC[C@@H](C(O)(C)C)O)\C,CC(C)(OC1OC(CO)C(O)C(O)C1O)C1CCC(O)(CO)CC1	SN00030374,FDB019659,DB04680,SN00300983,FDB013342				1,0.948,0.747,0.712,0.644	C/C(=C\CO[C@H]1[C@@H]([C@H]([C@@H]([C@H](O1)CO)O)O)O)/[C@@H](CCC(C)(C)O)O,[C@@H]1([C@@H]([C@H]([C@@H]([C@H](O1)CO)O)O)O)OC/C=C(/CC[C@@H](C(O)(C)C)O)\C,C[C@@](CC[C@@H](C(C)(C)O)O)(C=C)O[C@H]1[C@@H]([C@H]([C@@H]([C@H](O1)CO)O)O)O,COC(=O)CCCCCCCCOC1C(C(C(C(O1)CO)O)O)O,C[C@@](CC[C@@H](C(C)(C)O)O[C@H]1[C@@H]([C@H]([C@@H]([C@H](O1)CO)O)O)O)(C=C)O	SN00030374,SN00300983,SN00029082,DB04680,SN00028969	C/C(=C\CO[C@H]1[C@@H]([C@H]([C@@H]([C@H](O1)CO)O)O)O)/[C@@H](CCC(C)(C)O)O	C16H30O8
255.16	C14H24O4	14	24	4	0	0	0	6.053	1.39324e+06	0.285714	1.71429	CHO	https://gnps.ucsd.edu/ProteoSAFe/result.jsp?task=a0c938d79ded4a569832f2e43e3d4131&view=view_all_clusters_withID&show=true#%7B%22main.cluster%20index_lowerinput%22%3A%22824%22%2C%22main.cluster%20index_upperinput%22%3A%22824%22%7D	1.0000000,0.8536053,0.8476139,0.7451916,0.7227602	[C@@H]1([C@@](C[C@H](C/C(=C/COC(=O)[C@@H]1C)/C)C)(O)C)O,CCCCCCCCCC1CC(C(O)=O)C(=O)O1,[C@@](CC/C=C(/C(=O)O)\CO)(OCCCC)(C=C)C,CC(C)C1CCC(C)CC1OC(=O)CCC(O)=O,[C@@]12([C@@]3(OC([C@@H](C3)C[C@@H]2O)(C)C)CC[C@@H]([C@@H]1O)O)C	SN00395872,FDB002982,SN00387785,FDB014997,SN00292215				1,0.92,0.906,0.897,0.854	[C@@H]1([C@@](C[C@H](C/C(=C/COC(=O)[C@@H]1C)/C)C)(O)C)O,CCCCCCCCCC1CC(C(O)=O)C(=O)O1,CC1COC(=O)CCCCCCCCC(=O)OC1,C1CCCCC(=O)OCCCCOC(=O)CCC1,C(=O)(OC/C=C/CCCCCCCC(=O)OC)C	SN00395872,FDB002982,SN00067434,SN00067249,SN00296470	[C@@H]1([C@@](C[C@H](C/C(=C/COC(=O)[C@@H]1C)/C)C)(O)C)O	C14H24O4
115.076	C6H12O2	6	12	2	0	0	0	2.961	4469494	0.333333	2	CHO	https://gnps.ucsd.edu/ProteoSAFe/result.jsp?task=a0c938d79ded4a569832f2e43e3d4131&view=view_all_clusters_withID&show=true#%7B%22main.cluster%20index_lowerinput%22%3A%2227%22%2C%22main.cluster%20index_upperinput%22%3A%2227%22%7D	1.0000000,0.9884273,0.9789125,0.9436743,0.9436743	C(=O)([C@H](O)C)CCC,C(=O)([C@H](O)CCC)C,CCCC(C)C(O)=O,CCC(C(=O)CC)O,CCC(C)(C)C(=O)O	SN00329328,SN00339027,FDB008206,CHEBI:18351,CHEBI:38649				1,0.974,0.942,0.914,0.862	C(=O)([C@H](O)CCC)C,CCCCCC(O)=O,C(=O)([C@H](O)C)CCC,CCC(C(=O)CC)O,C[C@H](CCC(=O)C)O	SN00339027,FDB030868,SN00329328,CHEBI:18351,CHEBI:78817	C(=O)([C@H](O)CCC)C	C6H12O2
229.144	C12H22O4	12	22	4	0	0	0	5.345	8.39757e+06	0.333333	1.83333	CHO	https://gnps.ucsd.edu/ProteoSAFe/result.jsp?task=a0c938d79ded4a569832f2e43e3d4131&view=view_all_clusters_withID&show=true#%7B%22main.cluster%20index_lowerinput%22%3A%22613%22%2C%22main.cluster%20index_upperinput%22%3A%22613%22%7D	1.0000000,0.9856880,0.9800123,0.9796458,0.9769757	[C@@H]1([C@H](CCCCCC[C@@H](OC(=O)C1)C)O)O,CC(C)CCC[C@@H]([C@@H]1C[C@@H](OC1=O)CO)O,[C@H]1([C@@H](OC(=O)C[C@H]1O)CCC[C@H](CC)O)C,[C@H]1(C(=O)OC[C@H]1CO)[C@@H](O)CCCCCC,CCCCC[C@H]1C[C@H](C(=O)O1)C[C@@H](CO)O	SN00249098,SN00041429,SN00291739,SN00304249,SN00067642				1,0.963,0.918,0.908,0.896	CCCCC[C@H]1C[C@H](C(=O)O1)C[C@@H](CO)O,[C@H]1([C@@H](OC(=O)C[C@H]1O)CCC[C@H](CC)O)C,[C@H](OC(=O)C)(CCCCCCCC(=O)O)C,C(=O)(OCCCCCCCCCC(=O)O)C,[C@@H]1([C@H](CCCCCC[C@@H](OC(=O)C1)C)O)O	SN00067642,SN00291739,SN00299626,SN00290130,SN00249098	CCCCC[C@H]1C[C@H](C(=O)O1)C[C@@H](CO)O	C12H22O4
259.118	C12H20O6	12	20	6	0	0	0	4.275	277510	0.5	1.66667	CHO	https://gnps.ucsd.edu/ProteoSAFe/result.jsp?task=a0c938d79ded4a569832f2e43e3d4131&view=view_all_clusters_withID&show=true#%7B%22main.cluster%20index_lowerinput%22%3A%22868%22%2C%22main.cluster%20index_upperinput%22%3A%22868%22%7D	1.0000000,0.9208853,0.8991153,0.8974891,0.8764536	CCC[C@H]([C@H]1C2=C(CO1)[C@@H]([C@@H]([C@@H]([C@@H]2O)O)O)O)O,[C@]1([C@@H]([C@@H](O[C@@H](C1)OC(=O)C)C)OC(=O)C)(OC)C,[C@]12([C@H]([C@@H]3[C@H](O2)COC(O3)(C)C)OC(O1)(C)C)CO,[C@@H]12[C@H]([C@H]([C@@H]([C@@H]([C@@H]1O)O)O)O)OC1(O2)CCCCC1,CC1(O[C@@H]2CO[C@@]3([C@H]([C@@H]2O1)OC(O3)(C)C)CO)C	SN00039243,SN00356385,SN00315126,SN00376312,SN00131866				1,0.495,0.474,0.424,0.411	CCC[C@H]([C@H]1C2=C(CO1)[C@@H]([C@@H]([C@@H]([C@@H]2O)O)O)O)O,[C@@H]12[C@H]([C@H]([C@@H]([C@@H]([C@@H]1O)O)O)O)OC1(O2)CCCCC1,CCOC(=O)C(CCC1OCCO1)C(=O)OCC,[C@]1([C@@H]([C@@H](O[C@@H](C1)OC(=O)C)C)OC(=O)C)(OC)C,[C@H]12[C@H](O[C@H]([C@H]1OC(O2)(C)C)OC)C(=O)OC(C)C	SN00039243,SN00376312,SN00120213,SN00356385,SN00284283	CCC[C@H]([C@H]1C2=C(CO1)[C@@H]([C@@H]([C@@H]([C@@H]2O)O)O)O)O	C12H20O6
193.09	C8H18O3S	8	18	3	1	0	0	3.963	1.67256e+06	0.375	2.25	CHOS	https://gnps.ucsd.edu/ProteoSAFe/result.jsp?task=a0c938d79ded4a569832f2e43e3d4131&view=view_all_clusters_withID&show=true#%7B%22main.cluster%20index_lowerinput%22%3A%22349%22%2C%22main.cluster%20index_upperinput%22%3A%22349%22%7D	1.0000000,0.4084693	CCCCCCCCS(=O)(=O)O,Cc1cccc(C#Cc2ccccc2)[nH+]1	CHEBI:39422,CHEBI:64160				1,0.432	CCCCCCCCS(=O)(=O)O,Cc1cccc(C#Cc2ccccc2)[nH+]1	CHEBI:39422,CHEBI:64160	CCCCCCCCS(=O)(=O)O	C8H18O3S
323.149	C17H24O6	17	24	6	0	0	0	4.041	1.0182e+06	0.352941	1.41176	CHO	https://gnps.ucsd.edu/ProteoSAFe/result.jsp?task=a0c938d79ded4a569832f2e43e3d4131&view=view_all_clusters_withID&show=true#%7B%22main.cluster%20index_lowerinput%22%3A%221324%22%2C%22main.cluster%20index_upperinput%22%3A%221324%22%7D	1.0000000,0.9000426,0.8812044,0.8808302,0.8586258	[C@H]12[C@@H](OC(=O)[C@@H]1C)/C=C(/CC[C@@H](C(=C)[C@@H](C2)OC(=O)C)OO)\C,[C@]1([C@H]2[C@H](OC1=O)/C=C(/CC/C=C(/C[C@H]2OC(=O)C)\C)\C)(CO)O,[C@]12([C@@]3(C(=C[C@H]([C@H]1C(CCC2)(C)C)OC(=O)C)C(=O)O[C@H]3O)O)C,[C@]1([C@@H]2[C@@H](OC1=O)[C@H]1[C@@H](C(=C)CC2)CC[C@@H]1COC(=O)C)(CO)O,[C@H]1([C@H]([C@@H]([C@@H]([C@@H](CC(=O)O1)OCC)OCC)O)O)c1ccccc1	SN00224806,SN00268487,SN00379455,SN00301718,SN00331957				1,0.985,0.963,0.961,0.946	[C@H]12[C@@H](OC(=O)[C@@H]1C)/C=C(/CC[C@@H](C(=C)[C@@H](C2)OC(=O)C)OO)\C,[C@@H]12[C@H]([C@@H](/C(=C/[C@@H](C/C(=C/[C@H]1OC(=O)[C@H]2C)/C)O)/C)O)OC(=O)C,[C@]12([C@@]3(C(=C[C@H]([C@H]1C(CCC2)(C)C)OC(=O)C)C(=O)O[C@H]3O)O)C,C12=C([C@@H](C[C@H]1[C@@](C[C@@H]([C@H]1[C@@H]2OC(=O)[C@H]1C)OC(=O)C)(O)C)O)C,[C@]1([C@H]2[C@H](OC1=O)/C=C(/CC/C=C(/C[C@H]2OC(=O)C)\C)\C)(CO)O	SN00224806,SN00241909,SN00379455,SN00337789,SN00268487	[C@H]12[C@@H](OC(=O)[C@@H]1C)/C=C(/CC[C@@H](C(=C)[C@@H](C2)OC(=O)C)OO)\C	C17H24O6
397.258	C22H38O6	22	38	6	0	0	0	6.018	2298718	0.272727	1.72727	CHO	https://gnps.ucsd.edu/ProteoSAFe/result.jsp?task=a0c938d79ded4a569832f2e43e3d4131&view=view_all_clusters_withID&show=true#%7B%22main.cluster%20index_lowerinput%22%3A%221656%22%2C%22main.cluster%20index_upperinput%22%3A%221656%22%7D	1.000000,0.820401	O1[C@](CC[C@H]1C(O)(C)C)([C@H](CC/C(=C/CC/C(=C/CO)/C)/COC(=O)C)O)C,[C@@]12([C@H]3[C@@](O[C@](CC3)([C@@H](CO)O)CO)(CC[C@@H]1[C@@](CCC2)(COC(=O)C)C)C)C	SN00374430,SN00280032				1,0.929	O1[C@](CC[C@H]1C(O)(C)C)([C@H](CC/C(=C/CC/C(=C/CO)/C)/COC(=O)C)O)C,[C@@]12([C@H]3[C@@](O[C@](CC3)([C@@H](CO)O)CO)(CC[C@@H]1[C@@](CCC2)(COC(=O)C)C)C)C	SN00374430,SN00280032	O1[C@](CC[C@H]1C(O)(C)C)([C@H](CC/C(=C/CC/C(=C/CO)/C)/COC(=O)C)O)C	C22H38O6
309.17	C17H26O5	17	26	5	0	0	0	5.196	4.93849e+07	0.294118	1.52941	CHO	https://gnps.ucsd.edu/ProteoSAFe/result.jsp?task=a0c938d79ded4a569832f2e43e3d4131&view=view_all_clusters_withID&show=true#%7B%22main.cluster%20index_lowerinput%22%3A%221219%22%2C%22main.cluster%20index_upperinput%22%3A%221219%22%7D	1.0000000,0.9699402,0.9379770,0.9278462,0.9276608	c1([C@](CCC[C@@H](CO)C)(O)C)c(cc(cc1)COC(=O)C)O,[C@@]12([C@H]([C@@H]1CC[C@@H](O)C)C[C@H]1[C@@H](C2)O[C@H](C1=C)O)COC(=O)C,C1(C[C@@H](C/C(=C/CC[C@@](/C=C/1)(O)C)/C(=O)O)OC(=O)C)(C)C,[C@@]1(/C=C/[C@@H](/C(=C/CC[C@@H]([C@H](OC(=O)/C=C/1)C)C)/CO)O)(O)C,C1C(C[C@@H](C(=C)CC/C=C(\C[C@H]1OC(=O)C)/C(=O)O)O)(C)C	SN00251480,SN00277178,SN00270359,SN00322507,SN00401507	1,0.962,0.764,0.536,0.5	CCC[C@@H](C[C@H](CC(=O)CCc1ccc(c(c1)OC)O)O)O,c1(c(cc(cc1O)CCC(=O)C[C@H](CCCCC)O)OC)O,CCC[C@H](C[C@H](CCc1ccc(c(c1)OC)O)O)OC(=O)C,c1([C@](CCC[C@@H](CO)C)(O)C)c(cc(cc1)COC(=O)C)O,c1([C@](CCC[C@H](COC(=O)C)C)(O)C)c(cc(cc1)CO)O	SN00176677,SN00312203,SN00159526,SN00251480,SN00311322	1,0.972,0.934,0.927,0.921	[C@]12([C@H](O1)CC(C[C@@H](C/C(=C/CC2)/C(=O)O)OC(=O)C)(C)C)C,C1(C[C@@H](C/C(=C/CC[C@@](/C=C/1)(O)C)/C(=O)O)OC(=O)C)(C)C,CC(C)[C@@H]1C[C@@H]([C@](C)([C@@]2(CCC(=C2C1=O)C)O)O)OC(=O)C,C1C(C[C@@H](C(=C)CC/C=C(\C[C@H]1OC(=O)C)/C(=O)O)O)(C)C,c1([C@](CCC[C@H](COC(=O)C)C)(O)C)c(cc(cc1)CO)O	SN00340486,SN00270359,CHEBI:67793,SN00401507,SN00311322	[C@]12([C@H](O1)CC(C[C@@H](C/C(=C/CC2)/C(=O)O)OC(=O)C)(C)C)C	C17H26O5
211.17	C13H24O2	13	24	2	0	0	0	3.986	317809	0.153846	1.84615	CHO	https://gnps.ucsd.edu/ProteoSAFe/result.jsp?task=a0c938d79ded4a569832f2e43e3d4131&view=view_all_clusters_withID&show=true#%7B%22main.cluster%20index_lowerinput%22%3A%22464%22%2C%22main.cluster%20index_upperinput%22%3A%22464%22%7D	1.0000000,0.9641443,0.9638665,0.9432530,0.9432107	CC(C)CCCCCCC/C=C/C(=O)O,CC(O)CCC1C(C)CC(=O)CC1(C)C,C1(C(=C(CC[C@H]1O)C)CC[C@@H](O)C)(C)C,C[C@@H]1C[C@@H](CC([C@H]1/C=C/[C@@H](C)O)(C)C)O,C(/C=C/[C@@H](C(C)C)CCC(=O)C)(O)(C)C	CHEBI:87153,FDB019462,SN00299895,SN00162043,SN00290520				1,0.998,0.962,0.955,0.936	CC(C)CCCCCCC/C=C/C(=O)O,CC(O)CCC1C(C)CC(=O)CC1(C)C,C[C@@H]1C[C@@H](CC([C@H]1CCC(=O)C)(C)C)O,C1(C(=C(CC[C@H]1O)C)CC[C@@H](O)C)(C)C,C[C@@H]1C[C@@H](CC([C@H]1/C=C/[C@@H](C)O)(C)C)O	CHEBI:87153,FDB019462,SN00162044,SN00299895,SN00162043	CC(C)CCCCCCC/C=C/C(=O)O	C13H24O2
249.185	C16H26O2	16	26	2	0	0	0	5.073	401416	0.125	1.625	CHO	https://gnps.ucsd.edu/ProteoSAFe/result.jsp?task=a0c938d79ded4a569832f2e43e3d4131&view=view_all_clusters_withID&show=true#%7B%22main.cluster%20index_lowerinput%22%3A%22781%22%2C%22main.cluster%20index_upperinput%22%3A%22781%22%7D	1.0000000,0.9360215,0.8776914,0.8600741,0.8316443	c1(c(ccc(c1)COC[C@H](CC)C)C(C)C)OC,CCCCCCCCCC=CC=CC=CC(O)=O,[C@]1([C@H]2C(=CC[C@H]1C(=O)O)C(CCC2)(C)C)(CC)C,c1(c(ccc(c1)COCCC(C)C)C(C)C)OC,[C@]1(C=C(C(=O)O1)CC)(C[C@H](/C=C/CC)CC)CC	SN00373202,FDB007165,SN00282078,SN00290698,SN00224097				1,0.934,0.865,0.856,0.831	[C@@]12([C@@](CC(=C(C1=O)CC(O)(C)C)C)(CCC2)C)C,[C@]1([C@H]2C(=CC[C@H]1C(=O)O)C(CCC2)(C)C)(CC)C,[C@@H]12[C@@](C(=CCC2)C)(CC[C@@H]([C@]1(CC(=O)O)C)C)C,C12=C(C(=O)C[C@H]1[C@H](CC[C@H](C2)C(OC)(C)C)C)C,[C@@H]12[C@H]([C@@H](CC[C@]1(OC)C)C(C)C)C=C(C(=O)C2)C	SN00364793,SN00282078,SN00379540,SN00244638,SN00350024	[C@@]12([C@@](CC(=C(C1=O)CC(O)(C)C)C)(CCC2)C)C	C16H26O2
263.164	C16H24O3	16	24	3	0	0	0	3.982	172933	0.1875	1.5	CHO	https://gnps.ucsd.edu/ProteoSAFe/result.jsp?task=a0c938d79ded4a569832f2e43e3d4131&view=view_all_clusters_withID&show=true#%7B%22main.cluster%20index_lowerinput%22%3A%22893%22%2C%22main.cluster%20index_upperinput%22%3A%22893%22%7D	1.0000000,0.9966886,0.9693642,0.9511037,0.9491649	C[C@@H]1C/C=C/C=C/CC[C@@H](CCC/C=C/C(=O)O1)O,[C@@H]12[C@@H](CCC2)/C=C/CCC[C@@H](OC(=O)/C=C/[C@H]1O)C,[C@H]12C(=C(CC[C@H]1C(C)C)C)C[C@@H](C(=C2)C(=O)O)OC,[C@@]12([C@@H]3[C@@H](C=C[C@@H]2CO[C@@](C1=O)(O)C)C[C@H](CC3)C)C,CCCCC/C=C/C=C/C(C/C=C/C=C/C(=O)O)O	SN00029584,SN00314017,SN00327728,SN00305974,CHEBI:70740				1,0.908,0.861,0.826,0.822	C[C@@H]1C=C([C@H]2[C@@H]([C@@]1(CO[C@H]2C=C)COC(=O)C)C)C,[C@@H]12[C@@H](CCC2)/C=C/CCC[C@@H](OC(=O)/C=C/[C@H]1O)C,[C@H]12[C@H](C(=O)O[C@@H]1/C=C(/CC/C=C(\CC2)/C)\C)COC,C1(=CC(=O)OC1)CC/C=C(/[C@@H](CC(=C)C(C)C)O)\C,C1(=CC(=O)OC1)CC/C=C(/[C@@H](C[C@@H](C(=C)C)C)O)\C	SN00101512,SN00314017,SN00303340,SN00285272,SN00307077	C[C@@H]1C=C([C@H]2[C@@H]([C@@]1(CO[C@H]2C=C)COC(=O)C)C)C	C16H24O3
145.087	C7H14O3	7	14	3	0	0	0	2.774	73261795	0.428571	2	CHO	https://gnps.ucsd.edu/ProteoSAFe/result.jsp?task=a0c938d79ded4a569832f2e43e3d4131&view=view_all_clusters_withID&show=true#%7B%22main.cluster%20index_lowerinput%22%3A%2294%22%2C%22main.cluster%20index_upperinput%22%3A%2294%22%7D	1.0000000,0.9724557,0.9590064,0.9580642,0.9484531	CCCCCC(C(=O)O)O,C(=O)([C@H]([C@H](CC)C)O)OC,CCCCC(CC(=O)O)O,CCCC(O)CC(=O)OC,COC(=O)C(O)CC(C)C	CHEBI:73752,SN00332032,CHEBI:132838,FDB018989,FDB015092				1,0.991,0.987,0.987,0.984	CCCCCC(C(=O)O)O,C(=O)([C@H]([C@H](CC)C)O)OC,CCCCC(CC(=O)O)O,CCCC(O)CC(=O)OC,COC(=O)C(O)CC(C)C	CHEBI:73752,SN00332032,CHEBI:132838,FDB018989,FDB015092	CCCCCC(C(=O)O)O	C7H14O3
145.087	C7H14O3	7	14	3	0	0	0	2.774	90772156	0.428571	2	CHO	https://gnps.ucsd.edu/ProteoSAFe/result.jsp?task=a0c938d79ded4a569832f2e43e3d4131&view=view_all_clusters_withID&show=true#%7B%22main.cluster%20index_lowerinput%22%3A%22100%22%2C%22main.cluster%20index_upperinput%22%3A%22100%22%7D	1.0000000,0.9926775,0.9735963,0.9724635,0.9381970	C(=O)([C@H]([C@H](CC)C)O)OC,CCCCCC(C(=O)O)O,COC(=O)C(O)CC(C)C,CCCC(O)CC(=O)OC,CCCCC(CC(=O)O)O	SN00332032,CHEBI:73752,FDB015092,FDB018989,CHEBI:132838				1,0.975,0.972,0.953,0.928	CCCC(O)CC(=O)OC,C(=O)([C@H]([C@H](CC)C)O)OC,CCCCCC(C(=O)O)O,COC(=O)C(O)CC(C)C,CCCCC(CC(=O)O)O	FDB018989,SN00332032,CHEBI:73752,FDB015092,CHEBI:132838	CCCC(O)CC(=O)OC	C7H14O3
185.118	C10H18O3	10	18	3	0	0	0	3.337	4636937	0.3	1.8	CHO	https://gnps.ucsd.edu/ProteoSAFe/result.jsp?task=a0c938d79ded4a569832f2e43e3d4131&view=view_all_clusters_withID&show=true#%7B%22main.cluster%20index_lowerinput%22%3A%22299%22%2C%22main.cluster%20index_upperinput%22%3A%22299%22%7D	1.0000000,0.9963321,0.9959532,0.9941443,0.9873856	[C@]1([C@@H]([C@@H](C(O1)(C)C)C=C)O)(CO)C,CCOC(=O)CC(O)C\C=C/CC,[C@H](C(=O)OCC)(CC/C=C\CC)O,O1C(=O)CC[C@H]1[C@H](O)CCCCC,C=C(C)[C@H](CCC(C)O)CC(=O)O	SN00263723,FDB002213,SN00355180,SN00375141,CHEBI:204				1,0.996,0.944,0.942,0.921	O1C(=O)C[C@H](CCCCC[C@H]1C)O,CCCCC[C@H]1C[C@H](CC(=O)O1)O,[C@H]1([C@H]([C@@H](OC1=O)C)O)C[C@H](CC)C,[C@H]1([C@H]([C@@H](OC1=O)C)O)CCC(C)C,O1C(=O)CC[C@H]1[C@H](O)CCCCC	SN00226906,SN00020963,SN00363288,SN00299004,SN00375141	O1C(=O)C[C@H](CCCCC[C@H]1C)O	C10H18O3
193.086	C11H14O3	11	14	3	0	0	0	4.317	2128948	0.272727	1.27273	CHO	https://gnps.ucsd.edu/ProteoSAFe/result.jsp?task=a0c938d79ded4a569832f2e43e3d4131&view=view_all_clusters_withID&show=true#%7B%22main.cluster%20index_lowerinput%22%3A%22347%22%2C%22main.cluster%20index_upperinput%22%3A%22347%22%7D	1.0000000,0.9892341,0.9863484,0.9635197,0.9621262	C12=C([C@H](OC/C/1=C/CC)O)CCC2=O,C1(=C([C@@H](O)C)COC1=O)/C=C/C=C/C,c12c(O[C@@H](C[C@H]1OC)C)cccc2O,C1([C@H](Cc2c(O1)ccc(c2)O)O)(C)C,CC1(C[C@H](c2cc(ccc2O1)O)O)C	SN00255008,SN00394529,SN00349259,SN00269115,SN00158434				1,0.91,0.906,0.858,0.845	C12=C(C(=O)[C@@H]([C@@H]1CC=C)O)CC[C@@H]2O,C1(=C[C@H](CCC1=O)O)/C(=C\C=C)/CO,[C@]12(C3=C[C@H](C[C@H]2CC[C@H]1OC3=O)C)O,C12=CC(=O)O[C@@]1(CC(=O)CC2(C)C)C,C1(=C(CCC1=O)CO)/C(=C\C=C)/CO	SN00262499,SN00341469,SN00381205,SN00388631,SN00384156	C12=C(C(=O)[C@@H]([C@@H]1CC=C)O)CC[C@@H]2O	C11H14O3
171.102	C9H16O3	9	16	3	0	0	0	3.529	23692301	0.333333	1.77778	CHO	https://gnps.ucsd.edu/ProteoSAFe/result.jsp?task=a0c938d79ded4a569832f2e43e3d4131&view=view_all_clusters_withID&show=true#%7B%22main.cluster%20index_lowerinput%22%3A%22239%22%2C%22main.cluster%20index_upperinput%22%3A%22239%22%7D	1.0000000,0.9239912,0.8991208,0.8969767,0.8846610	CCCCCC(OO)\C=C\C=O,[C@H]1([C@H]([C@@H](OC1=O)C)O)CCCC,CCCCC[C@H]1[C@@H](CC(=O)O1)O,[C@H]1([C@H]([C@@H](CC(=O)O1)O)C)C(C)C,CCCCC[C@H](/C=C\C(=O)O)O	HMDB0060287,SN00255750,SN00158444,SN00243087,CHEBI:68949				1,0.983,0.973,0.919,0.891	[C@H]1([C@H]([C@@H](CC(=O)O1)O)C)C(C)C,[C@H]1([C@H](CC)C)OC(=O)C[C@H](C1)O,[C@H]1([C@H]([C@H](OC(=O)[C@@H]1C)CC)C)O,CCCCC[C@H]1[C@@H](CC(=O)O1)O,CCCCCCCC(=O)C(=O)O	SN00243087,SN00326926,SN00359290,SN00158444,CHEBI:55523	[C@H]1([C@H]([C@@H](CC(=O)O1)O)C)C(C)C	C9H16O3
285.206	C16H30O4	16	30	4	0	0	0	5.442	4.75004e+06	0.25	1.875	CHO	https://gnps.ucsd.edu/ProteoSAFe/result.jsp?task=a0c938d79ded4a569832f2e43e3d4131&view=view_all_clusters_withID&show=true#%7B%22main.cluster%20index_lowerinput%22%3A%221056%22%2C%22main.cluster%20index_upperinput%22%3A%221056%22%7D	1.0000000,0.9365156,0.9002087,0.8562668,0.8278398	[C@@H]1([C@@H](C[C@@H](OC1=O)CCCCCCCCCCC)O)O,O1[C@@H](CC[C@H]1CCCCC(=O)O)[C@@H](O)CCCCCC,[C@@]1([C@@](C[C@H](CC1(C)C)OC(C)C)(O)C)(/C=C/[C@H](O)C)O,[C@@]1(C[C@H]([C@@H](OO1)CC(=O)OCC)CC)(CCCC)CC,[C@@](C/C(=C/C)/[C@@H](CC(=O)OCC)O)(CCCC)(CC)O	SN00301281,SN00393353,SN00292483,SN00349249,SN00353350				1,0.948,0.94,0.898,0.831	OCCCCCCC(=O)CCCCCCCCC(O)=O,OC(=O)CCCCCCCCCCCCCCC(O)=O,[C@@H]1([C@@H](C[C@@H](OC1=O)CCCCCCCCCCC)O)O,C(CCCCCC(=O)O)CCCCC1CCC(C1O)O,O1[C@@H](CC[C@H]1CCCCC(=O)O)[C@@H](O)CCCCCC	FDB021212,FDB003050,SN00301281,CHEBI:79511,SN00393353	OCCCCCCC(=O)CCCCCCCCC(O)=O	C16H30O4
213.149	C12H22O3	12	22	3	0	0	0	5.338	6.32614e+06	0.25	1.83333	CHO	https://gnps.ucsd.edu/ProteoSAFe/result.jsp?task=a0c938d79ded4a569832f2e43e3d4131&view=view_all_clusters_withID&show=true#%7B%22main.cluster%20index_lowerinput%22%3A%22477%22%2C%22main.cluster%20index_upperinput%22%3A%22477%22%7D	1.0000000,0.9226712,0.9219534,0.9096234,0.9057811	[C@@H]1(OC(=O)CCC[C@H](CCC1)O)CCC,O1[C@]2(CCO[C@@H]1CCC)CC[C@@H](CC2)O,[H]OC(=O)C([H])([H])C(=O)C([H])([H])C([H])([H])C([H])([H])C([H])([H])C([H])([H])C([H])([H])C([H])([H])C([H])([H])C([H])([H])[H],[C@H]12[C@@H](O[C@](O1)(CC[C@@H]2C(C)C)C)[C@@H](O)C,CCCCCCC1CC(CO1)OC(C)=O	SN00272296,SN00356240,FDB028037,SN00321013,FDB016449				1,0.887,0.874,0.776,0.735	[C@@H]1(OC(=O)CCC[C@H](CCC1)O)CCC,C[C@H](CCCCCCC/C=C/C(=O)O)O,C(CCC/C=C/C(=O)O)CCCCCO,COC(=O)CCCCCCCC[C@@H]1CO1,[C@](OC(=O)C)(CCCC(O)(C)C)(C=C)C	SN00272296,CHEBI:78977,CHEBI:79164,SN00051804,SN00326900	[C@@H]1(OC(=O)CCC[C@H](CCC1)O)CCC	C12H22O3
331.175	C16H28O7	16	28	7	0	0	0	4.787	346110	0.4375	1.75	CHO	https://gnps.ucsd.edu/ProteoSAFe/result.jsp?task=a0c938d79ded4a569832f2e43e3d4131&view=view_all_clusters_withID&show=true#%7B%22main.cluster%20index_lowerinput%22%3A%221382%22%2C%22main.cluster%20index_upperinput%22%3A%221382%22%7D	1.0000000,0.9827805,0.8469266,0.8433498,0.8402271	CC(C)NC(=O)N[C@H]1C[C@@H](c2nc(no2)c2cncnc2)[N@@H+](C1)C,CC(C)C1CCC(C)CC1O[C@H]1[C@@H]([C@H]([C@@H]([C@@H](C(=O)O)O1)O)O)O,CC(C)([C@H]1CCC(=CC1)CO[C@H]1[C@@H]([C@H]([C@@H]([C@H](O1)CO)O)O)O)O,[C@@H]1([C@@H]([C@H]([C@@H]([C@H](O1)CO)O)O)O)O[C@H]1C(=C[C@H]([C@@H](C1)C(C)C)O)C,CC1CCC(CC1OC1OC(CO)C(O)C(O)C1O)C(=C)CO	SN00018748,CHEBI:89610,SN00160980,SN00347343,FDB018560				1,0.997,0.994,0.982,0.979	C[C@@]1([C@@H]2CC[C@](O1)(CC2)C)CO[C@H]1[C@@H]([C@H]([C@@H]([C@H](O1)CO)O)O)O,CC1(C)OC2(C)CCC1CC2OC1OC(CO)C(O)C(O)C1O,CC12CCC(CC1)(OC1OC(CO)C(O)C(O)C1O)C(C)(C)O2,[C@@H]1([C@@H]([C@H]([C@@H](O[C@@H]1OC[C@@H]1[C@@H]2[C@]([C@@H](C2)CC1)(CO)C)CO)O)O)O,CC1(C)OC2(C)CCC1C(C2)OC1OC(CO)C(O)C(O)C1O	SN00161451,FDB011113,FDB011232,SN00308643,FDB013328	C[C@@]1([C@@H]2CC[C@](O1)(CC2)C)CO[C@H]1[C@@H]([C@H]([C@@H]([C@H](O1)CO)O)O)O	C16H28O7
311.149	C16H24O6	16	24	6	0	0	0	4.744	1.45598e+06	0.375	1.5	CHO	https://gnps.ucsd.edu/ProteoSAFe/result.jsp?task=a0c938d79ded4a569832f2e43e3d4131&view=view_all_clusters_withID&show=true#%7B%22main.cluster%20index_lowerinput%22%3A%221236%22%2C%22main.cluster%20index_upperinput%22%3A%221236%22%7D	1.0000000,0.9866164,0.9421377,0.9086257,0.8976734	[C@@H]1(OC(=O)CCC(=O)CC[C@H](OC(=O)/C=C/[C@H](CC1)O)C)C,C[C@H]1OC(=O)/C=C/[C@H](CC[C@H](OC(=O)/C=C/[C@H](CC1)O)C)O,[C@@H]1([C@@H](C(=O)C(=C[C@H]1OC(=O)C(C)C)CO)OC(=O)C)C(C)C,Cc1ccc(c(c1)O[C@H]1[C@@H]([C@H]([C@@H]([C@H](O1)CO)O)O)O)C(C)C,[C@@H]1([C@@H]([C@H]([C@@H]([C@H](O1)CO)O)O)O)OC[C@@H](c1ccc(cc1)C)C	SN00350919,SN00013841,SN00384620,SN00013694,SN00305308				1,0.99,0.858,0.763,0.663	[C@@H]1(OC(=O)CCC(=O)CC[C@H](OC(=O)/C=C/[C@H](CC1)O)C)C,C[C@H]1OC(=O)/C=C/[C@H](CC[C@H](OC(=O)/C=C/[C@H](CC1)O)C)O,[C@@H]1([C@@H](C(=O)C(=C[C@H]1OC(=O)C(C)C)CO)OC(=O)C)C(C)C,C1=C[C@H](/C=C/[C@@H](CO)O)O[C@H]2[C@H](C1)O[C@@H]1CCCO[C@H]1[C@@H]2O,[C@@]1([C@@]2([C@H](O2)C/C=C(\CO)/C)C)([C@]2(OC2)CCC(=O)[C@H]1OC)O	SN00350919,SN00013841,SN00384620,CHEBI:70750,SN00357557	[C@@H]1(OC(=O)CCC(=O)CC[C@H](OC(=O)/C=C/[C@H](CC1)O)C)C	C16H24O6
271.227	C16H32O3	16	32	3	0	0	0	6.24	1.15456e+07	0.1875	2	CHO	https://gnps.ucsd.edu/ProteoSAFe/result.jsp?task=a0c938d79ded4a569832f2e43e3d4131&view=view_all_clusters_withID&show=true#%7B%22main.cluster%20index_lowerinput%22%3A%22970%22%2C%22main.cluster%20index_upperinput%22%3A%22970%22%7D	1.0000000,0.9615465,0.9563541,0.9512863,0.9497669	[C@H](CC(=O)OC)(CCCCCCCCCC(C)C)O,CCCCCCCCCCCCCCC(O)C(O)=O,[H]OC(=O)C([H])([H])[C@]([H])(O[H])C([H])([H])C([H])([H])C([H])([H])C([H])([H])C([H])([H])C([H])([H])C([H])([H])C([H])([H])C([H])([H])C([H])([H])C([H])([H])C([H])([H])C([H])([H])[H],CCCCCCCCCCC(O)CCCCC(O)=O,CCCCCCCCCCCC(O)CCCC(O)=O	SN00259319,FDB003059,FDB028044,HMDB0112192,HMDB0112184				1,0.878,0.654,0.635,0.634	[C@H](CC(=O)OC)(CCCCCCCCCC(C)C)O,COC(=O)CCCCCCCCCCCCCCO,CCCCCCCCCCCC(O)CCCC(O)=O,CCCCCCCCCCC(O)CCCCC(O)=O,[C@@H](CCCCCC(=O)O)(CCCCCCCCC)O	SN00259319,SN00020655,HMDB0112184,HMDB0112192,SN00384480	[C@H](CC(=O)OC)(CCCCCCCCCC(C)C)O	C16H32O3
313.201	C17H30O5	17	30	5	0	0	0	5.32	956920	0.294118	1.76471	CHO	https://gnps.ucsd.edu/ProteoSAFe/result.jsp?task=a0c938d79ded4a569832f2e43e3d4131&view=view_all_clusters_withID&show=true#%7B%22main.cluster%20index_lowerinput%22%3A%221258%22%2C%22main.cluster%20index_upperinput%22%3A%221258%22%7D	1.0000000,0.8991956,0.7876625	C(=O)(O[C@H](COC(=O)CCCCCCCC)CO)/C(=C\C)/C,CCCN=C(NC1C(NC(=NCCC)O)N(C)C(=O)N1C)O,CC(CCCCCCCCCCCCCO)(C(=O)[O-])C(=O)[O-]	SN00327232,CHEBI:120660,SN00066173				1,0.479,0.302	C(=O)(O[C@H](COC(=O)CCCCCCCC)CO)/C(=C\C)/C,CC(CCCCCCCCCCCCCO)(C(=O)[O-])C(=O)[O-],CCCN=C(NC1C(NC(=NCCC)O)N(C)C(=O)N1C)O	SN00327232,SN00066173,CHEBI:120660	C(=O)(O[C@H](COC(=O)CCCCCCCC)CO)/C(=C\C)/C	C17H30O5
277.143	C16H22O4	16	22	4	0	0	0	4.224	685668	0.25	1.375	CHO	https://gnps.ucsd.edu/ProteoSAFe/result.jsp?task=a0c938d79ded4a569832f2e43e3d4131&view=view_all_clusters_withID&show=true#%7B%22main.cluster%20index_lowerinput%22%3A%22991%22%2C%22main.cluster%20index_upperinput%22%3A%22991%22%7D	1.0000000,0.9737140,0.9161097,0.9149251,0.8574019	[C@H]12[C@H](CC(=O)C2)/C=C/CCC[C@H](OC(=O)/C=C/[C@@H]1O)C,C[C@@H]1CCCCCCCc2cc(cc(c2C(=O)O1)O)O,C12=C(C(=O)O[C@H]1C/C(=C/[C@H](C[C@@H](CC2=O)C)OC)/C)C,[C@@]12([C@@H]([C@H](C(=O)C=C1CC[C@H](C2)C(=C)C)OC(=O)C)C)O,[C@@]12([C@](C=C3[C@](C1)([C@@H](C(=O)C=C3)C)C)(OC[C@H]2C)OC)O	SN00239060,SN00038404,SN00379082,SN00337885,SN00241645				1,0.95,0.922,0.885,0.883	[C@@]12([C@](C=C3[C@](C1)([C@@H](C(=O)C=C3)C)C)(OC[C@H]2C)OC)O,[C@@]12([C@H]3[C@@H](C(=CC[C@@H]3[C@H](CC2=O)C)C)O[C@@H](C1=C)OC)O,[C@H]12[C@H](CC(=O)C2)/C=C/CCC[C@H](OC(=O)/C=C/[C@@H]1O)C,C[C@]12CC/C=C(\CC[C@H]3[C@H]([C@@]1(O2)C)OC(=O)C3=C)/CO,C[C@@H]1CCCCCCCc2cc(cc(c2C(=O)O1)O)O	SN00241645,SN00247064,SN00239060,SN00162693,SN00038404	[C@@]12([C@](C=C3[C@](C1)([C@@H](C(=O)C=C3)C)C)(OC[C@H]2C)OC)O	C16H22O4
203.128	C10H20O4	10	20	4	0	0	0	4.298	4793619	0.4	2	CHO	https://gnps.ucsd.edu/ProteoSAFe/result.jsp?task=a0c938d79ded4a569832f2e43e3d4131&view=view_all_clusters_withID&show=true#%7B%22main.cluster%20index_lowerinput%22%3A%22409%22%2C%22main.cluster%20index_upperinput%22%3A%22409%22%7D	1.0000000,0.9072250,0.8975684,0.8897327,0.8896016	OCCOCC(CCCC)CC(=O)O,[C@]1([C@@H]([C@@H]([C@@H](C[C@@H]1O)C(C)C)O)O)(O)C,C(CCC[C@H](CC(=O)O)O)CCCO,CCCCCC(O)CC(O)CC(=O)O,C[C@H](CCCCC[C@H](CC(=O)O)O)O	CCMSLIB00000579076,SN00282536,CHEBI:79272,CCMSLIB00004699979,CHEBI:79228				1,0.77,0.74,0.733,0.721	OCCOCC(CCCC)CC(=O)O,CC(C)(O)C(O)CCC(=C)C(O)CO,CCCCCC(O)CC(O)CC(=O)O,C\C(CO)=C/CCC(C)(O)C(O)CO,C(CCC[C@H](CC(=O)O)O)CCCO	CCMSLIB00000579076,FDB011234,CCMSLIB00004699979,FDB011745,CHEBI:79272	OCCOCC(CCCC)CC(=O)O	C10H20O4
343.175	C17H28O7	17	28	7	0	0	0	5.913	355618	0.411765	1.64706	CHO	https://gnps.ucsd.edu/ProteoSAFe/result.jsp?task=a0c938d79ded4a569832f2e43e3d4131&view=view_all_clusters_withID&show=true#%7B%22main.cluster%20index_lowerinput%22%3A%221436%22%2C%22main.cluster%20index_upperinput%22%3A%221436%22%7D	1	C1([C@H](C(=CC(=O)C1)C)CCO[C@H]1[C@@H]([C@H]([C@@H]([C@H](O1)CO)O)O)O)(C)C	SN00248523				1	C1([C@H](C(=CC(=O)C1)C)CCO[C@H]1[C@@H]([C@H]([C@@H]([C@H](O1)CO)O)O)O)(C)C	SN00248523	C1([C@H](C(=CC(=O)C1)C)CCO[C@H]1[C@@H]([C@H]([C@@H]([C@H](O1)CO)O)O)O)(C)C	C17H28O7
173.118	C9H18O3	9	18	3	0	0	0	3.059	6.18032e+06	0.333333	2	CHO	https://gnps.ucsd.edu/ProteoSAFe/result.jsp?task=a0c938d79ded4a569832f2e43e3d4131&view=view_all_clusters_withID&show=true#%7B%22main.cluster%20index_lowerinput%22%3A%22249%22%2C%22main.cluster%20index_upperinput%22%3A%22249%22%7D	1.0000000,0.9918653,0.9337601,0.9224606,0.9011377	CCCCCC[C@H](C(=O)OC)O,CCCCC[C@H](CC(=O)OC)O,CCCC[C@H](C)[C@H](CC(=O)O)O,CCCCCCC[C@H](C(=O)O)O,CCCCCCC(O)CC(O)=O	SN00034744,SN00002930,CHEBI:72563,CHEBI:55538,FDB008107				1,0.997,0.987,0.964,0.952	[C@@H](CCCC(=O)O)(CCCC)O,CCCC[C@H](C)[C@H](CC(=O)O)O,CCCCCCC(O)CC(O)=O,C(=O)(O)CCCCC[C@@H](O)CC,CCCCCCC[C@H](C(=O)O)O	SN00287215,CHEBI:72563,FDB008107,SN00387668,CHEBI:55538	[C@@H](CCCC(=O)O)(CCCC)O	C9H18O3
185.118	C10H18O3	10	18	3	0	0	0	4.243	7247871	0.3	1.8	CHO	https://gnps.ucsd.edu/ProteoSAFe/result.jsp?task=a0c938d79ded4a569832f2e43e3d4131&view=view_all_clusters_withID&show=true#%7B%22main.cluster%20index_lowerinput%22%3A%22301%22%2C%22main.cluster%20index_upperinput%22%3A%22301%22%7D	1.0000000,0.9943610,0.9934305,0.9926068,0.9916151	O1C(=O)CC[C@H]1[C@H](O)CCCCC,C=C(C)[C@H](CCC(C)O)CC(=O)O,CCCCC[C@H]1C[C@H](CC(=O)O1)O,[C@]1([C@@H]([C@@H](C(O1)(C)C)C=C)O)(CO)C,C1(=O)C[C@@H](CC[C@@H]1C)[C@@](O)(CO)C	SN00375141,CHEBI:204,SN00020963,SN00263723,SN00226529				1,0.959,0.943,0.914,0.907	CCC(C(=O)O)C1(CCCCC1)O,C(CCCCC(=O)O)CCCC=O,CCCCCCCCC(=O)C(=O)O,C1(=O)C[C@@H](CC[C@@H]1C)[C@@](O)(CO)C,[C@H]1([C@H]([C@@H](OC1=O)C)O)C[C@H](CC)C	CHEBI:61024,CHEBI:17130,CHEBI:34301,SN00226529,SN00363288	CCC(C(=O)O)C1(CCCCC1)O	C10H18O3
257.139	C13H22O5	13	22	5	0	0	0	4.063	1.54942e+06	0.384615	1.69231	CHO	https://gnps.ucsd.edu/ProteoSAFe/result.jsp?task=a0c938d79ded4a569832f2e43e3d4131&view=view_all_clusters_withID&show=true#%7B%22main.cluster%20index_lowerinput%22%3A%22844%22%2C%22main.cluster%20index_upperinput%22%3A%22844%22%7D	1.0000000,0.9126492,0.8583735,0.8374638,0.7671205	[C@@H]1([C@@H](CC(=O)O1)C)CC[C@H](C(=O)[C@@H](CCC)O)O,CC1=C(C(=O)O[C@@H]1O)[C@H](CCCCC[C@@H](C)O)O,[C@H](C(=C)C(=O)OC)(C(=O)OC)CCCC[C@H](O)C,[C@H](C(=C)C(=O)OC)(C(=O)OC)CCCCCCO,CCCCCCCC[C@H]([C@H](CC(=O)[O-])O)C(=O)[O-]	SN00333267,SN00029617,SN00289732,SN00334547,SN00038827				1,0.815,0.794,0.634,0.626	CC1=C(C(=O)O[C@@H]1O)[C@H](CCCCC[C@@H](C)O)O,[C@@H]1([C@@H](CC(=O)O1)C)CC[C@H](C(=O)[C@@H](CCC)O)O,[C@@]1(OC(=O)C=C1)(CCCCC[C@@]([C@@H](O)C)(O)C)O,[C@@H]1(O[C@@H](CC1)CC(=O)O)CCCCCCC(=O)O,[C@H](C(=C)C(=O)OC)(C(=O)OC)CCCC[C@H](O)C	SN00029617,SN00333267,SN00394510,SN00305379,SN00289732	CC1=C(C(=O)O[C@@H]1O)[C@H](CCCCC[C@@H](C)O)O	C13H22O5
287.222	C16H32O4	16	32	4	0	0	0	6.478	1.29155e+06	0.25	2	CHO	https://gnps.ucsd.edu/ProteoSAFe/result.jsp?task=a0c938d79ded4a569832f2e43e3d4131&view=view_all_clusters_withID&show=true#%7B%22main.cluster%20index_lowerinput%22%3A%221069%22%2C%22main.cluster%20index_upperinput%22%3A%221069%22%7D	1.0000000,0.9937414,0.9845870,0.9610520,0.9293978	[H]C(CO)(CO)OC(=O)CCCCCCCCCCCC,[H]C(CO)(CO)OC(=O)CCCCCCCCC(C)CC,C[C@H](CCCCCCCCCCC[C@H](CC(=O)O)O)O,[H]C(CO)(CO)OC(=O)CCCCCCCCCC(C)C,[C@@H](CCCCCCC(=O)O)(CCCCCCCCO)O	HMDB0072861,HMDB0072843,CHEBI:79248,HMDB0072870,SN00315174				1,0.995,0.968,0.901,0.867	[H]C(CO)(CO)OC(=O)CCCCCCCCCCCC,[H]C(CO)(CO)OC(=O)CCCCCCCCC(C)CC,[H]C(CO)(CO)OC(=O)CCCCCCCCCC(C)C,C[C@H](CCCCCCCCCCC[C@H](CC(=O)O)O)O,[H][C@@](O)(CO)COC(=O)CCCCCCCCC(C)CC	HMDB0072861,HMDB0072843,HMDB0072870,CHEBI:79248,HMDB0072841	[H]C(CO)(CO)OC(=O)CCCCCCCCCCCC	C16H32O4
207.102	C12H16O3	12	16	3	0	0	0	6.075	1081265	0.25	1.33333	CHO	https://gnps.ucsd.edu/ProteoSAFe/result.jsp?task=a0c938d79ded4a569832f2e43e3d4131&view=view_all_clusters_withID&show=true#%7B%22main.cluster%20index_lowerinput%22%3A%22431%22%2C%22main.cluster%20index_upperinput%22%3A%22431%22%7D	1.0000000,0.9839014,0.8982094,0.8771861,0.8630173	CCCC[C@]1(C2=C(C=CCC2)C(=O)O1)O,CCCC[C@@H]1C2=C(C=CC[C@H]2O)C(=O)O1,[C@H]1(OC(=O)C=CC1)/C=C\C=C\[C@@H](CC)O,[C@H]1([C@@H](C(=O)C=C1)C/C=C\CC)CC(=O)O,[C@H]1(C(=O)OC=CC(=C1)CO)CC=C(C)C	SN00158322,SN00159051,SN00378187,SN00403405,SN00310675				1,0.989,0.974,0.9,0.891	CCCC[C@@H]1C2=C(C=CC[C@H]2O)C(=O)O1,O=C1CCC2CC(=O)OCC\C=C/CC12,CCCC[C@]1(C2=C(C=CCC2)C(=O)O1)O,C1([C@@H]2C(=O)[C@H]1C(=C[C@@H]2OC(=O)C)C)(C)C,CC(=O)O[C@@]1(CC=C(C)C(=O)C1)C(C)=C	SN00159051,FDB001958,SN00158322,SN00349676,FDB006041	CCCC[C@@H]1C2=C(C=CC[C@H]2O)C(=O)O1	C12H16O3
305.138	C17H22O5	17	22	5	0	0	0	3.982	815328	0.294118	1.29412	CHO	https://gnps.ucsd.edu/ProteoSAFe/result.jsp?task=a0c938d79ded4a569832f2e43e3d4131&view=view_all_clusters_withID&show=true#%7B%22main.cluster%20index_lowerinput%22%3A%221192%22%2C%22main.cluster%20index_upperinput%22%3A%221192%22%7D	1.0000000,0.7933712,0.7687548,0.7658687,0.7655793	c12c(cc(cc1OC)O)/C=C/CCCCC[C@@H](OOC2=O)C,[C@@H]12[C@@H]([C@H](/C(=C\CC/C(=C/[C@H]1OC(=O)C2=C)/C)/C=O)O)OCC,[C@H]12[C@H](OC(=O)C2=C)/C=C(\CC[C@H](C(=C)C[C@@H]1OC(=O)C)O)/C,C/C/1=C\[C@@H]2[C@H](C(=C)C(=O)O2)[C@@H](C/C(=C/CC1)/COC(=O)C)O,[C@@H]12[C@@H](OC(=O)C1=C)/C=C(\CC/C=C(/C[C@@H]2O)\C)/COC(=O)C	SN00369398,SN00250887,SN00251965,CHEBI:7806,SN00230511				1,0.998,0.988,0.985,0.983	[C@H]12[C@@H](OC(=O)C1=C)C/C(=C/CC/C(=C/[C@H]2O)/C)/COC(=O)C,[C@@H]12[C@@H]([C@H](/C(=C\CC/C(=C/[C@H]1OC(=O)C2=C)/C)/C=O)O)OCC,[C@H]12[C@@H](OC(=O)C1=C)C/C(=C/CC/C(=C/[C@H]2O)/COC(=O)C)/C,[C@@H]12[C@H](OC(=O)[C@H]1C)/C=C(/CC/C=C(\C[C@H]2OC(=O)C)/C=O)\C,[C@H]12[C@@H](C(=C)C(=O)O1)[C@@H](/C=C(/[C@@H](C/C=C(/C2)\C)OC(=O)C)\C)O	SN00240135,SN00250887,SN00375581,SN00318046,SN00340231	[C@H]12[C@@H](OC(=O)C1=C)C/C(=C/CC/C(=C/[C@H]2O)/C)/COC(=O)C	C17H22O5
371.242	C20H36O6	20	36	6	0	0	0	5.711	4425807	0.3	1.8	CHO	https://gnps.ucsd.edu/ProteoSAFe/result.jsp?task=a0c938d79ded4a569832f2e43e3d4131&view=view_all_clusters_withID&show=true#%7B%22main.cluster%20index_lowerinput%22%3A%221560%22%2C%22main.cluster%20index_upperinput%22%3A%221560%22%7D	1.0000000,0.9866018,0.9528711,0.9137155,0.9025688	CCCCC[C@@H](/C=C/[C@@H]1[C@@H](CCCCCCC(=O)O)[C@H](CC(O)O1)O)O,C[C@@H]1C[C@H](C)[C@@H]([C@@H](C)[C@@H]([C@@H](C)C(=O)O[C@H](C)[C@H](C)[C@@H]([C@@H](C)C1=O)O)O)O,C[C@H](CCCCCCCCC/C=C/C(=O)O)O[C@H]1[C@@H](C[C@H]([C@H](C)O1)O)O,C[C@H]1[C@@H](C[C@H]([C@H](OCCCCCCCCCCC/C=C/C(=O)O)O1)O)O,[C@@H]1(/C=C/[C@@H](O)CCC[C@H](O)C)[C@H]([C@H](C[C@H]1O)O)CCCCCCC(=O)O	CHEBI:73994,CHEBI:29504,CHEBI:78961,CHEBI:79145,SN00377631				1,0.817,0.778,0.63,0.587	C[C@@H]1C[C@H](C)[C@@H]([C@@H](C)[C@@H]([C@@H](C)C(=O)O[C@H](C)[C@H](C)[C@@H]([C@@H](C)C1=O)O)O)O,[C@@H]12C[C@@H](C[C@H](O1)C[C@@H](C[C@@H](C[C@@H](CCCCCCC)O)O)O)OC(=O)C2,CCCCC[C@@H](/C=C/[C@@H]1[C@@H](CCCCCCC(=O)O)[C@H](CC(O)O1)O)O,[C@@H]1(/C=C/[C@@H](O)CCC[C@H](O)C)[C@H]([C@H](C[C@H]1O)O)CCCCCCC(=O)O,C[C@H](CCCCCCCCC/C=C/C(=O)O)O[C@H]1[C@@H](C[C@H]([C@H](C)O1)O)O	CHEBI:29504,SN00349910,CHEBI:73994,SN00377631,CHEBI:78961	C[C@@H]1C[C@H](C)[C@@H]([C@@H](C)[C@@H]([C@@H](C)C(=O)O[C@H](C)[C@H](C)[C@@H]([C@@H](C)C1=O)O)O)O	C20H36O6
291.159	C17H24O4	17	24	4	0	0	0	5.39	3151765	0.235294	1.41176	CHO	https://gnps.ucsd.edu/ProteoSAFe/result.jsp?task=a0c938d79ded4a569832f2e43e3d4131&view=view_all_clusters_withID&show=true#%7B%22main.cluster%20index_lowerinput%22%3A%221087%22%2C%22main.cluster%20index_upperinput%22%3A%221087%22%7D	1.0000000,0.9976453,0.8827530,0.8545898,0.8446530	C[C@@H]1CCCCCCCc2cc(cc(c2C(=O)O1)OC)O,c12c(c(cc(c1)OC)O)C(=O)O[C@H](CCCCCCC2)C,[C@@]12([C@H]3[C@@H](C(C3)(C)C)CCC(=CCC2)C(=O)O1)COC(=O)C,[C@@]1(/C=C\C(=O)/C(=C/CC[C@@H]([C@H](OC(=O)/C=C/1)C)C)/C)(O)C,c1(c(C(=O)OC)cccc1)C(=O)OCCCCCCCC	SN00038307,SN00281574,SN00239549,SN00301369,SN00240764				1,0.967,0.946,0.94,0.932	[C@]12([C@H](O1)CC/C(=C\[C@H]1[C@@H](CC2)C1(C)C)/C=O)COC(=O)C,[C@@]12(C(=CCC[C@@H]1COC(=O)C)CC[C@H](C2)C(=C)C(=O)O)C,[C@@H]12[C@@H](C1(C)C)/C=C(\CC[C@@H]1[C@@](C[C@@H]2OC(=O)C)(O1)C)/C=O,[C@]12([C@@]3(C(=C(C(=O)[C@@H]1C[C@](C2)(COC(=O)C)C)C)CC3)C)O,[C@@]12(C(=C(C[C@@H](C2)OC(=O)C)C)C[C@H]2[C@@H](C1)OC(=O)[C@H]2C)C	SN00343693,SN00356183,SN00277571,SN00341346,SN00267110	[C@]12([C@H](O1)CC/C(=C\[C@H]1[C@@H](CC2)C1(C)C)/C=O)COC(=O)C	C17H24O4
365.232	C21H34O5	21	34	5	0	0	0	6.242	632686	0.238095	1.61905	CHO	https://gnps.ucsd.edu/ProteoSAFe/result.jsp?task=a0c938d79ded4a569832f2e43e3d4131&view=view_all_clusters_withID&show=true#%7B%22main.cluster%20index_lowerinput%22%3A%221528%22%2C%22main.cluster%20index_upperinput%22%3A%221528%22%7D	1.0000000,0.8739920,0.8619368,0.8546865,0.8437148	[C@H]1([C@H](C(=C)C(=O)O1)C(=O)O)CCCCCCCCCCCCCC(=O)C,[C@@]12([C@@H](O1)C[C@H](C(=C)C(=O)OC)CC[C@]([C@H](CC/C(=C/CC2)/C)O)(O)C)C,C[C@H](CCCCCCCCC[C@@H](Cc1cc(cc(c1)O)O)OC(=O)C)O,[C@H]1(C(=C(C(=O)O1)C)C(=O)O)CCCCCCCCCCCCCC(=O)C,C(c1cc(cc(c1)O)O)[C@H](OC(=O)C)CCCCC[C@H](CCCCC)O	SN00295609,SN00372969,SN00021035,SN00342467,SN00230862				1,0.984,0.96,0.931,0.871	[C@H]1(C(=C(C(=O)O1)C)C(=O)O)CCCCCCCCCCCCCC(=O)C,[C@H]1([C@H](C(=C)C(=O)O1)C(=O)O)CCCCCCCCCCCCCC(=O)C,C1(=O)[C@H]([C@H](CC(=O)O[C@@H]([C@H](/C=C/C=C/[C@H]([C@@H](C[C@@H]1C)C)O)C)CC)O)C,[C@@]12([C@@H](O1)C[C@H](C(=C)C(=O)OC)CC[C@]([C@H](CC/C(=C/CC2)/C)O)(O)C)C,[C@]12([C@@H](C([C@@H](CC2)O)(C)C)CC[C@@]([C@H]1CC/C(=C\C(=O)OC)/C)(C=O)O)C	SN00342467,SN00295609,SN00371254,SN00372969,SN00327229	[C@H]1(C(=C(C(=O)O1)C)C(=O)O)CCCCCCCCCCCCCC(=O)C	C21H34O5
277.144	C16H22O4	16	22	4	0	0	0	5.831	3.95214e+06	0.25	1.375	CHO	https://gnps.ucsd.edu/ProteoSAFe/result.jsp?task=a0c938d79ded4a569832f2e43e3d4131&view=view_all_clusters_withID&show=true#%7B%22main.cluster%20index_lowerinput%22%3A%22993%22%2C%22main.cluster%20index_upperinput%22%3A%22993%22%7D	1.0000000,0.9364664,0.8809573,0.8607198,0.8383677	C[C@@H]1CCCCCCCc2cc(cc(c2C(=O)O1)O)O,C12=C(C(=O)O[C@H]1C/C(=C/[C@H](C[C@@H](CC2=O)C)OC)/C)C,C1(=O)C(=C)[C@@H]2[C@H](O1)C[C@]1(O[C@](C2)(C(=CC[C@H]1O)C)C)C,c12c(CC(=O)O[C@@H]1CCCCCCC)cc(cc2O)O,[C@H]12[C@H](CC(=O)C2)/C=C/CCC[C@H](OC(=O)/C=C/[C@@H]1O)C	SN00038404,SN00379082,SN00346901,SN00402481,SN00239060				1,0.991,0.955,0.95,0.939	[C@@]12([C@@H]3[C@](C(=O)O[C@H]3C[C@@]3([C@@H]1CC(=O)O3)C)(CCC2)C)C,[C@H]1(C(=O)C=C(CC1)C(=O)OC)[C@H](CC(=O)C=C(C)C)C,[C@H]12[C@H](CC(=O)C2)/C=C/CCC[C@H](OC(=O)/C=C/[C@@H]1O)C,[C@@]12([C@H]([C@@](C(=O)O)(CCC2)C)C=C[C@]2([C@@H]1CC(=O)O2)C)C,C12=C(C(=O)O[C@H]1C/C(=C/[C@H](C[C@@H](CC2=O)C)OC)/C)C	SN00258673,SN00317319,SN00239060,SN00253427,SN00379082	[C@@]12([C@@H]3[C@](C(=O)O[C@H]3C[C@@]3([C@@H]1CC(=O)O3)C)(CCC2)C)C	C16H22O4
201.113	C10H18O4	10	18	4	0	0	0	3.965	4.46088e+06	0.4	1.8	CHO	https://gnps.ucsd.edu/ProteoSAFe/result.jsp?task=a0c938d79ded4a569832f2e43e3d4131&view=view_all_clusters_withID&show=true#%7B%22main.cluster%20index_lowerinput%22%3A%22398%22%2C%22main.cluster%20index_upperinput%22%3A%22398%22%7D	1.0000000,0.9914138,0.9901962,0.9822032,0.9137032	[C@@H]1([C@H](C(=O)O)C)O[C@@H](CC1)C[C@@H](O)C,C[C@H](CC[C@@H](C[C@@H]1CCC(=O)O1)O)O,[C@@H]1(OC(=O)[C@@H]([C@H](CC1)O)C)C[C@@H](O)C,O1[C@H]([C@@H](C(=O)O)C)CC[C@@H]1[C@H](O)CC,CC[C@@H](C)[C@H](CC(=O)[C@H](C)O)C(O)=O	SN00250297,SN00042269,SN00333238,SN00315492,HMDB0062180				1,0.98,0.879,0.877,0.836	[C@@H]1(OC(=O)[C@@H]([C@H](CC1)O)C)C[C@@H](O)C,C[C@H](CC[C@@H](C[C@@H]1CCC(=O)O1)O)O,O1[C@H]([C@@H](C(=O)O)C)CC[C@@H]1[C@H](O)CC,[C@@H]1([C@H](C(=O)O)C)O[C@@H](CC1)C[C@@H](O)C,O(C(=O)C)C(=O)CCCCCCCO	SN00333238,SN00042269,SN00315492,SN00250297,SN00263368	[C@@H]1(OC(=O)[C@@H]([C@H](CC1)O)C)C[C@@H](O)C	C10H18O4
173.118	C9H18O3	9	18	3	0	0	0	4.104	1.15213e+07	0.333333	2	CHO	https://gnps.ucsd.edu/ProteoSAFe/result.jsp?task=a0c938d79ded4a569832f2e43e3d4131&view=view_all_clusters_withID&show=true#%7B%22main.cluster%20index_lowerinput%22%3A%22250%22%2C%22main.cluster%20index_upperinput%22%3A%22250%22%7D	1.0000000,0.9899512,0.9388919,0.9312827,0.9173492	CCCCCC[C@H](C(=O)OC)O,CCCCC[C@H](CC(=O)OC)O,CCCCCCC[C@H](C(=O)O)O,CCCC[C@H](C)[C@H](CC(=O)O)O,CCCCCCC(O)CC(O)=O	SN00034744,SN00002930,CHEBI:55538,CHEBI:72563,FDB008107				1,0.984,0.967,0.964,0.96	CC1(C[C@](CCO1)(CCO)O)C,C(=O)(O)CCCCC[C@@H](O)CC,CCCCCCC[C@H](C(=O)O)O,CCCC[C@H](C)[C@H](CC(=O)O)O,CCCCCCC(O)CC(O)=O	SN00064496,SN00387668,CHEBI:55538,CHEBI:72563,FDB008107	CC1(C[C@](CCO1)(CCO)O)C	C9H18O3
215.165	C12H24O3	12	24	3	0	0	0	5.832	3.34764e+07	0.25	2	CHO	https://gnps.ucsd.edu/ProteoSAFe/result.jsp?task=a0c938d79ded4a569832f2e43e3d4131&view=view_all_clusters_withID&show=true#%7B%22main.cluster%20index_lowerinput%22%3A%22491%22%2C%22main.cluster%20index_upperinput%22%3A%22491%22%7D	1.0000000,0.9808217,0.8777030,0.8721472,0.8693298	C[C@H](CCCCCCCCCC(=O)O)O,[H]OC(=O)C([H])([H])C([H])([H])C([H])([H])C([H])([H])C([H])([H])C([H])([H])C([H])([H])C([H])([H])C([H])([H])C([H])([H])C([H])([H])O[H],CCCCCCCCCC[C@H](C(=O)O)O,[H]OC(=O)C([H])([H])[C@]([H])(O[H])C([H])([H])C([H])([H])C([H])([H])C([H])([H])C([H])([H])C([H])([H])C([H])([H])C([H])([H])C([H])([H])[H],[C@@H]([C@H](CCCCCCCC)O)(C(=O)O)C	CHEBI:78978,FDB022985,CHEBI:36212,FDB028038,SN00244038	1,0.932,0.878,0.871,0.86	C[C@H](CCCCCCCCCC(=O)O)O,[H]OC(=O)C([H])([H])C([H])([H])C([H])([H])C([H])([H])C([H])([H])C([H])([H])C([H])([H])C([H])([H])C([H])([H])C([H])([H])C([H])([H])O[H],CCCCCCCCCC[C@H](C(=O)O)O,[C@@H]([C@H](CCCCCCCC)O)(C(=O)O)C,[C@@H](CCCCC(=O)O)(CCCCCC)O	CHEBI:78978,FDB022985,CHEBI:36212,SN00244038,SN00286606	1,0.945,0.933,0.92,0.913	C[C@H](CCCCCCCCCC(=O)O)O,[C@@H]([C@H](CCCCCCCC)O)(C(=O)O)C,CCCCCCCC(O)CCCC(O)=O,[C@@H](CCCCC(=O)O)(CCCCCC)O,CCCCCC(CCCCCC(=O)O)O	CHEBI:78978,SN00244038,FDB019885,SN00286606,CHEBI:85510	C[C@H](CCCCCCCCCC(=O)O)O	C12H24O3
249.149	C15H22O3	15	22	3	0	0	0	4.393	1227169	0.2	1.46667	CHO	https://gnps.ucsd.edu/ProteoSAFe/result.jsp?task=a0c938d79ded4a569832f2e43e3d4131&view=view_all_clusters_withID&show=true#%7B%22main.cluster%20index_lowerinput%22%3A%22778%22%2C%22main.cluster%20index_upperinput%22%3A%22778%22%7D	1.0000000,0.9913249,0.9830697,0.9524258,0.9497829	CC1CCC(O)C(C)(C)OC2=C1C=C(O)C(C)=C2,CCCCC(CC)COC(=O)c1ccccc1O,CC1CCC(OC2=C1C=C(O)C(C)=C2)C(C)(C)O,c1(c(cc(cc1)CO)O)/C(=C/CC[C@@H](CO)C)/C,C[C@@H]1C[C@@H]2[C@@H](CC=C1CC[C@H](C)O)OC(=O)C2=C	FDB019279,CHEBI:88639,FDB013776,SN00386090,SN00028780				1,0.979,0.942,0.925,0.921	CCCCC(CC)COC(=O)c1ccccc1O,CCCCC(CC)COC(=O)c1ccc(cc1)O,[C@@H]12[C@H]([C@H](C/C(=C/CC/C(=C/2)/C)/C)O)[C@H](C(=O)O1)C,c1(ccc(cc1)O)CCCCCCCCC(=O)O,C12=C(CC[C@@H]1[C@](CC[C@@H]1[C@@H]2OC(=O)[C@@H]1C)(O)C)C	CHEBI:88639,CHEBI:34274,SN00327092,SN00269219,SN00231573	CCCCC(CC)COC(=O)c1ccccc1O	C15H22O3
131.071	C6H12O3	6	12	3	0	0	0	6.466	7276654	0.5	2	CHO	https://gnps.ucsd.edu/ProteoSAFe/result.jsp?task=a0c938d79ded4a569832f2e43e3d4131&view=view_all_clusters_withID&show=true#%7B%22main.cluster%20index_lowerinput%22%3A%2255%22%2C%22main.cluster%20index_upperinput%22%3A%2255%22%7D	1.0000000,0.9582811,0.9544399,0.9502658,0.9321188	C(=O)([C@](O)(CC)C)OC,C[C@H]([C@H](C)O)C(=O)OC,CC1C(CCC(O1)O)O,[C@H]1([C@H](CO[C@@H](C1)C)O)O,COC(=O)CC(C)(C)O	SN00280557,CHEBI:89862,DB03872,SN00388469,FDB008103				1,0.998,0.983,0.98,0.97	C[C@H]([C@H](CCC=O)O)O,CC[C@H]([C@H](C)C(=O)O)O,[C@H](C(C)C)(CC(=O)O)O,C(C(=O)O)[C@](O)(CC)C,CCC(C(C)O)C(=O)O	CHEBI:30941,CHEBI:55434,SN00275487,SN00293471,CHEBI:131354	C[C@H]([C@H](CCC=O)O)O	C6H12O3
270.206	C15H29NO3	15	29	3	0	1	0	5.304	3122768	0.2	1.93333	CHNO	https://gnps.ucsd.edu/ProteoSAFe/result.jsp?task=a0c938d79ded4a569832f2e43e3d4131&view=view_all_clusters_withID&show=true#%7B%22main.cluster%20index_lowerinput%22%3A%22957%22%2C%22main.cluster%20index_upperinput%22%3A%22957%22%7D	1.0000000,0.6501884,0.5890900,0.5682895,0.5517615	C[C@@H]1C(=O)NCC[N@@H+](CCCN(CCNC1=O)C)C,[C@H]([C@H](NC=O)C)(OC(=O)C)CCCCCCCCC,CC(C)C(CC(C(CC1CCCCC1)N)O)C(=O)O,N1([C@@H](CC(=O)OC)CCC[C@H]1CCCCC)CCO,CCCCCC(NC(C(C)C)C(OC(C)(C)C)=O)=O	SN00142814,SN00303047,DB07581,SN00399511,CCMSLIB00000070302				1,0.871,0.859,0.759,0.672	CC(C)C(CC(C(CC1CCCCC1)N)O)C(=O)O,N1([C@@H](CC(=O)OC)CCC[C@H]1CCCCC)CCO,[C@H]([C@H](NC=O)C)(OC(=O)C)CCCCCCCCC,C[C@@H]1C(=O)NCC[N@@H+](CCCN(CCNC1=O)C)C,CCCCCC(NC(C(C)C)C(OC(C)(C)C)=O)=O	DB07581,SN00399511,SN00303047,SN00142814,CCMSLIB00000070302	CC(C)C(CC(C(CC1CCCCC1)N)O)C(=O)O	C15H29NO3
193.05	C10H10O4	10	10	4	0	0	0	2.446	2462271	0.4	1	CHO	https://gnps.ucsd.edu/ProteoSAFe/result.jsp?task=a0c938d79ded4a569832f2e43e3d4131&view=view_all_clusters_withID&show=true#%7B%22main.cluster%20index_lowerinput%22%3A%22342%22%2C%22main.cluster%20index_upperinput%22%3A%22342%22%7D	1.0000000,0.9873761,0.9743527,0.9685610,0.9668321	c12c(C(=O)O[C@@](C1)(O)C)c(ccc2)O,CC1OC(=O)C2=C(C=CC=C2O)C1O,c1(oc(=O)ccc1)/C=C/C(=O)[C@H](O)C,C1(=C/C(=C/CC)/OC1=O)/C=C/C(=O)O,c12c([C@@H](OC1=O)[C@@H](O)C)cccc2O	SN00344085,FDB002698,SN00249363,SN00322166,SN00353766				1,0.989,0.989,0.98,0.969	c12c(C(=O)O[C@@](C1)(O)C)c(ccc2)O,CC1OC(=O)C2=C(C=CC=C2O)C1O,c1(oc(=O)ccc1)/C=C/C(=O)[C@H](O)C,C1(=C/C(=C/CC)/OC1=O)/C=C/C(=O)O,c12c([C@@H](OC1=O)[C@@H](O)C)cccc2O	SN00344085,FDB002698,SN00249363,SN00322166,SN00353766	c12c(C(=O)O[C@@](C1)(O)C)c(ccc2)O	C10H10O4
283.19	C16H28O4	16	28	4	0	0	0	5.579	3.53165e+06	0.25	1.75	CHO	https://gnps.ucsd.edu/ProteoSAFe/result.jsp?task=a0c938d79ded4a569832f2e43e3d4131&view=view_all_clusters_withID&show=true#%7B%22main.cluster%20index_lowerinput%22%3A%221038%22%2C%22main.cluster%20index_upperinput%22%3A%221038%22%7D	1.0000000,0.9157536,0.9018706,0.8802938,0.8591923	[C@@]1([C@@H](/C(=C\CCCCCCCCC)/C(=O)O1)O)(OC)C,CCCCCC[C@@H]1[C@H]2CC[C@@H]3CC[C@H]([C@@H]([C@@]3(O2)O1)O)O,[C@]123[C@@H](C[C@@H](C[C@H]2O)O)CC[C@@H](O1)[C@@H](O3)CCCCCC,CCCCCC[C@H]1[C@H]2CC[C@@H]3[C@H](CC[C@@H]([C@@]3(O2)O1)O)O,[C@]1(C=C([C@H](OO1)CC(=O)OC)CC)(CCCCC)CC	SN00356565,SN00038021,SN00319948,SN00037956,SN00374719				1,0.895,0.866,0.844,0.844	C1CCCCC(=O)OCCCCCCOC(=O)CCC1,C(=C\CCCCCCCCC)(\[C@@H](C(=O)C)O)/C(=O)OC,C(CCCCCCCC(=O)[O-])CCCCCCC(=O)[O-],[C@@H]1([C@@H](OC(=O)C)CCCCCCCC)OC(=O)CCC1,C/C(=C\CC/C(=C/C(=O)OC)/C)/CC[C@@H](C(C)(C)O)O	SN00067350,SN00283997,CHEBI:76276,SN00338896,CHEBI:80537	C1CCCCC(=O)OCCCCCCOC(=O)CCC1	C16H28O4
281.175	C16H26O4	16	26	4	0	0	0	4.903	1254888	0.25	1.625	CHO	https://gnps.ucsd.edu/ProteoSAFe/result.jsp?task=a0c938d79ded4a569832f2e43e3d4131&view=view_all_clusters_withID&show=true#%7B%22main.cluster%20index_lowerinput%22%3A%221029%22%2C%22main.cluster%20index_upperinput%22%3A%221029%22%7D	1.0000000,0.9937739,0.9904038,0.9878370,0.9581873	[C@@]12([C@H]([C@](C(=O)O)(CCC2)C)[C@H](CC(=C)[C@H]1CCO)O)C,C[C@H]1CCC/C=C/CC[C@@H](CC[C@H](/C=C/C(=O)O1)O)O,[C@@]12([C@@H]([C@@]([C@@H](C[C@@H]1O)C)(CC(=O)O)C)CCC=C2CO)C,[C@@]12([C@@H]([C@]([C@@H]([C@H]([C@@H]1O)O)C)(CC(=O)O)C)CCC=C2C)C,[C@H](C(=O)/C=C/C=C/[C@@H]([C@@H](CC)O)C)(C[C@@H](C(=O)O)C)C	SN00361574,SN00164467,SN00334504,SN00404453,SN00281658				1,0.943,0.939,0.93,0.886	[C@@]123O[C@H]2C[C@]([C@@H]([C@]1(CCCC3(C)C)C)C(=O)OC)(O)C,[C@@]1([C@H](CC(=O)O1)O)(CC/C=C(/[C@@H](CC=C(C)C)O)\C)C,[C@@]12([C@H]([C@@]3([C@H](CC2)C)CC(=O)OC3)CC[C@@H]([C@]1(O)C)O)C,C[C@H]1CCC/C=C/CC[C@@H](CC[C@H](/C=C/C(=O)O1)O)O,[C@@H]1([C@H]2OC([C@H](CC2)OC(=O)C)(C)C)[C@H](C=C(CC1)C)O	SN00356099,SN00368767,SN00235058,SN00164467,SN00372963	[C@@]123O[C@H]2C[C@]([C@@H]([C@]1(CCCC3(C)C)C)C(=O)OC)(O)C	C16H26O4
199.135	C11H20O3	11	20	3	0	0	0	6.534	2.65499e+06	0.272727	1.81818	CHO	https://gnps.ucsd.edu/ProteoSAFe/result.jsp?task=a0c938d79ded4a569832f2e43e3d4131&view=view_all_clusters_withID&show=true#%7B%22main.cluster%20index_lowerinput%22%3A%22389%22%2C%22main.cluster%20index_upperinput%22%3A%22389%22%7D	1.0000000,0.9895344,0.9847450,0.9531595,0.9425304	C1(=O)[C@H]([C@@H]([C@H](O1)C)O)CCCCCC,[C@@]1(C(=O)OC)(CC[C@H](CC1)C(C)C)O,CCCCCC[C@@H]1C[C@H](OC1=O)CO,C1([C@@]([C@H](CC(=O)C1)C)(CCO)O)(C)C,[C@]12(O[C@H](CCC1)CO)O[C@@H](CCC2)C	SN00294123,SN00228109,SN00066991,SN00228714,SN00249618				1,0.93,0.925,0.909,0.842	[C@@H](C(C)C)(CC(=O)OC)CCC(=O)C,C(=O)(O)CCCCC(=O)CCCCC,C(=O)(CCCCCCCC=O)OCC,C(=O)(O)CCCCCCCCCC=O,[C@@]1(C(=O)OC)(CC[C@H](CC1)C(C)C)O	SN00377416,SN00357596,SN00341493,SN00379024,SN00228109	[C@@H](C(C)C)(CC(=O)OC)CCC(=O)C	C11H20O3
307.227	C19H32O3	19	32	3	0	0	0	6.489	998667	0.157895	1.68421	CHO	https://gnps.ucsd.edu/ProteoSAFe/result.jsp?task=a0c938d79ded4a569832f2e43e3d4131&view=view_all_clusters_withID&show=true#%7B%22main.cluster%20index_lowerinput%22%3A%221210%22%2C%22main.cluster%20index_upperinput%22%3A%221210%22%7D	1.0000000,0.9725440,0.9273558,0.9152050,0.9081053	[C@]12([C@@H]([C@@](C(=O)O)(CCC2)C)CCC(=C)[C@H]1CC[C@@H](CO)C)C,[C@H]12[C@@](CC[C@@H]([C@@]1(CC[C@@H](CCO)C)C)C)(C(=O)O)C=CCC2,[C@@]12([C@H]([C@@](CCC2)(OO)C)CCC(=C)[C@@H]1CC[C@@](C=C)(O)C)C,C1([C@@H]2[C@@H]([C@H](C(=C)CC2)CC[C@H](CC(=O)O)C)CC[C@@H]1O)(C)C,[C@@]12([C@H]([C@@](CCC2)(CO)C)[C@H](C[C@H]([C@@H]1CCC(=C)C=C)O)O)C	SN00388606,SN00315291,SN00304124,SN00322658,SN00324394				1,0.948,0.902,0.839,0.833	[C@@H]1([C@H]2[C@@H](C[C@H](C(=C2)C)OC(=O)C(C)C)[C@@H](CC1)C)C(O)(C)C,[C@H]1([C@H](C[C@@H](OC1=O)C)C)C(=O)CCCCCCCC/C=C/C,CCCCC[C@H]1[C@H]2[C@@H]([C@@](CO1)([C@@H](C=C2C)C)COC(=O)C)C,C1(=C(C[C@@H](OC1=O)C)C)C(=O)CCCCCCCCCCC,[C@H]1([C@H](O1)CC)C/C=C\C/C=C\CCCCCCCC(=O)OC	SN00310388,SN00315190,SN00067377,SN00321800,SN00388884	[C@@H]1([C@H]2[C@@H](C[C@H](C(=C2)C)OC(=O)C(C)C)[C@@H](CC1)C)C(O)(C)C	C19H32O3
255.196	C15H28O3	15	28	3	0	0	0	6.453	5046436	0.2	1.86667	CHO	https://gnps.ucsd.edu/ProteoSAFe/result.jsp?task=a0c938d79ded4a569832f2e43e3d4131&view=view_all_clusters_withID&show=true#%7B%22main.cluster%20index_lowerinput%22%3A%22827%22%2C%22main.cluster%20index_upperinput%22%3A%22827%22%7D	1.0000000,0.9897827,0.9856078,0.9853291,0.9711897	CC(C)CC(=O)CC1(C)CCC(O1)C(C)CCO,CCCCCCC[C@@H](C/C=C/CCC(=O)O)OC,C(=O)(OC)CC/C=C/C[C@@H](O)CCCCCCC,C1CCCCCC(=O)OCCC[C@@H](CCCC1)O,[C@]1([C@@H](C(CCC1)(C)C)CC[C@@H](CC(=O)O)C)(O)C	FDB020748,CHEBI:67609,SN00267396,SN00072427,SN00256704				1,0.993,0.969,0.955,0.946	[C@]1([C@@H](C(CCC1)(C)C)CC[C@@H](CC(=O)O)C)(O)C,[C@H]1([C@@H](C[C@H](CC(C)C)O)C)CC[C@H](CC1)C(=O)O,CCCCCCCCCCCCC(=O)CC(=O)O,C1CCCCCC(=O)OCCC[C@@H](CCCC1)O,[C@@H](CC(=O)O)(CCC[C@H](CCC(=O)C(C)C)C)C	SN00256704,SN00378601,DB04039,SN00072427,SN00343900	[C@]1([C@@H](C(CCC1)(C)C)CC[C@@H](CC(=O)O)C)(O)C	C15H28O3
237.149	C14H22O3	14	22	3	0	0	0	5.87	351507	0.214286	1.57143	CHO	https://gnps.ucsd.edu/ProteoSAFe/result.jsp?task=a0c938d79ded4a569832f2e43e3d4131&view=view_all_clusters_withID&show=true#%7B%22main.cluster%20index_lowerinput%22%3A%22692%22%2C%22main.cluster%20index_upperinput%22%3A%22692%22%7D	1.0000000,0.9578160,0.9048571,0.8932008,0.8907045	[C@]12(OC(=CC(=O)CC[C@H]1O)C(CCC2)(C)C)C,C1(=C(CCCC1=O)O)C(=O)CCCCCCC,CCCC[C@@H]1CC(=O)C=C([C@@H]1C(=O)OCC)C,C1[C@@H](CC=C2[C@]1([C@@H]([C@@H](C[C@H]2O)O)C)C)C(=O)C,CCOC(=O)[C@@H]1[C@@H](CC(=O)C=C1C)CC(C)C	SN00286451,SN00292731,SN00051283,SN00281020,SN00047209				1,0.833,0.745,0.736,0.647	C1CC[C@]23[C@H](C1)CC[C@@]1(O2)CCCC[C@@]1(O3)O,[C@]123[C@@]([C@@H]([C@H](CC3)O)C(=O)C)([C@@H](CC[C@H]1O2)C)C,[C@@H]1([C@@H](CC(=O)OCC)CCC1=O)C/C=C\CC,[C@H]12[C@H]([C@@H]3O[C@](C(=O)C2)([C@H](CC3)O)C)CC1(C)C,C12=C(C[C@H]([C@@H]([C@H]1C)O)O)CC[C@H](C2)C(=C)CO	SN00074756,SN00303719,SN00225710,SN00394051,SN00403101	C1CC[C@]23[C@H](C1)CC[C@@]1(O2)CCCC[C@@]1(O3)O	C14H22O3
218.094	C13H15O3	13	15	3	0	0	0	5.053	379928	0.230769	1.15385	CHO	https://gnps.ucsd.edu/ProteoSAFe/result.jsp?task=a0c938d79ded4a569832f2e43e3d4131&view=view_all_clusters_withID&show=true#%7B%22main.cluster%20index_lowerinput%22%3A%22511%22%2C%22main.cluster%20index_upperinput%22%3A%22511%22%7D	1.0000000,0.9263494,0.9100306,0.8724557,0.8448347	C[C@H](CCC(=O)[O-])c1ccc(cc1)C(=O)C,C[C@@H]1[C@H](CC[C@@]1(c1ccccc1)C(=O)[O-])O,CC1(CCc2cc(ccc2O1)CC(=O)[O-])C,C[C@@H]1c2ccc(cc2CC[C@@H]1C(=O)[O-])OC,CN1[C@@H](C(=O)N=C1N)Cc1ccc(cc1)O	SN00044525,SN00066031,SN00056968,SN00122865,SN00131977				1,0.964,0.958,0.929,0.866	C[C@@H]1[C@H](CC[C@@]1(c1ccccc1)C(=O)[O-])O,CC(C)(C(=C)c1ccc(cc1)OC)C(=O)[O-],C[C@H](CCC(=O)[O-])c1ccc(cc1)C(=O)C,C[C@@H]1c2ccc(cc2CC[C@@H]1C(=O)[O-])OC,CC1(CCc2cc(ccc2O1)CC(=O)[O-])C	SN00066031,SN00127037,SN00044525,SN00122865,SN00056968	C[C@@H]1[C@H](CC[C@@]1(c1ccccc1)C(=O)[O-])O	C13H15O3
227.128	C12H20O4	12	20	4	0	0	0	5.068	2.06248e+06	0.333333	1.66667	CHO	https://gnps.ucsd.edu/ProteoSAFe/result.jsp?task=a0c938d79ded4a569832f2e43e3d4131&view=view_all_clusters_withID&show=true#%7B%22main.cluster%20index_lowerinput%22%3A%22600%22%2C%22main.cluster%20index_upperinput%22%3A%22600%22%7D	1.00000000,0.97397438,0.86271229,0.82878108,0.79527944	C(CC[C@@H]1[C@H](CCC1=O)CC(=O)O)CCO,[C@@H](CC/C=C/C=C/C(=O)O)(CCCCO)O,[C@H]1([C@H](/C=C/C(=O)O[C@@H](CCCCC1)C)O)O,C[C@@]1(C[C@H](C(=C[C@@H]1O)/C=C/C(C)(C)O)O)O,[C@]1(C(C[C@@H](C[C@@H]1C)O)(C)C)(/C=C/C(=O)O)O	CHEBI:18472,SN00343043,SN00227374,SN00019855,SN00297033				1,0.941,0.731,0.657,0.642	C(CC[C@@H]1[C@H](CCC1=O)CC(=O)O)CCO,CC(CCC[C@@H]1[C@H](CCC1=O)CC(=O)O)O,C(CCCCCC(=O)[O-])CCCCC(=O)[O-],[C@]1(C([C@@H](C(=O)OC)CC1)(C)C)(C(=O)OC)C,CCCCCC1=C([C@@H]([C@@H](CC1=O)O)O)CO	CHEBI:18472,CHEBI:38152,CHEBI:76273,SN00404222,SN00039252	C(CC[C@@H]1[C@H](CCC1=O)CC(=O)O)CCO	C12H20O4
137.024	C7H6O3	7	6	3	0	0	0	2.137	3700742	0.428571	0.857143	CHO	https://gnps.ucsd.edu/ProteoSAFe/result.jsp?task=a0c938d79ded4a569832f2e43e3d4131&view=view_all_clusters_withID&show=true#%7B%22main.cluster%20index_lowerinput%22%3A%2272%22%2C%22main.cluster%20index_upperinput%22%3A%2272%22%7D	1.0000000,0.9918461,0.9863578,0.9640165,0.9506916	C1(=C(C(=O)C=CC1=O)O)C,C1=C(C(=O)C=C(C1=O)C)O,C1(=CC(=O)C=C(C1=O)C)O,OC1=CC2=C(OCO2)C=C1,COC1=CC(=O)C=CC1=O	SN00378053,SN00360463,SN00287360,FDB011978,FDB010515				1,0.981,0.968,0.921,0.604	C1(=C(C(=O)C=CC1=O)O)C,C1(=CC(=O)C=C(C1=O)C)O,C1=C(C(=O)C=C(C1=O)C)O,COC1=CC(=O)C=CC1=O,C1(=CC(=O)C=CC1=O)CO	SN00378053,SN00287360,SN00360463,FDB010515,SN00236305	C1(=C(C(=O)C=CC1=O)O)C	C7H6O3
271.154	C14H24O5	14	24	5	0	0	0	5.414	3724599	0.357143	1.71429	CHO	https://gnps.ucsd.edu/ProteoSAFe/result.jsp?task=a0c938d79ded4a569832f2e43e3d4131&view=view_all_clusters_withID&show=true#%7B%22main.cluster%20index_lowerinput%22%3A%22961%22%2C%22main.cluster%20index_upperinput%22%3A%22961%22%7D	1.0000000,0.8943282,0.8793645,0.7721928,0.6716522	[C@@H]1([C@@H]([C@@H](C/C=C\[C@H]([C@@H](O)C)C)C)O)[C@H](CC(=O)O1)O,[C@@H]1([C@H]([C@@H]([C@H](O1)C)CO)C)OC[C@H]1[C@@H](C(=O)O[C@@H]1C)C,[C@@H]1(O[C@@H](CC1)CCCCCCCC(=O)O)CC(=O)O,C(CCCCCC(C(=O)[O-])C(=O)[O-])CCCCCO,CC(=O)N1CCN(CC1)[C@@H]1[C@H]([C@@H]([C@H]2CO[C@@H]1O2)[NH3+])O	SN00307382,SN00388941,SN00243387,SN00066210,SN00024858				1,0.964,0.897,0.65,0.512	C(CCCCCC(C(=O)[O-])C(=O)[O-])CCCCCO,[C@@H]1(O[C@@H](CC1)CCCCCCCC(=O)O)CC(=O)O,[C@@H]1([C@@H]([C@@H](C/C=C\[C@H]([C@@H](O)C)C)C)O)[C@H](CC(=O)O1)O,[C@@H]1([C@H]([C@@H]([C@H](O1)C)CO)C)OC[C@H]1[C@@H](C(=O)O[C@@H]1C)C,[C@@](CC[C@@H](C(=C)COC(=O)C(C)C)OO)(C=C)(O)C	SN00066210,SN00243387,SN00307382,SN00388941,SN00372424	C(CCCCCC(C(=O)[O-])C(=O)[O-])CCCCCO	C14H24O5
209.154	C13H22O2	13	22	2	0	0	0	4.727	653160	0.153846	1.69231	CHO	https://gnps.ucsd.edu/ProteoSAFe/result.jsp?task=a0c938d79ded4a569832f2e43e3d4131&view=view_all_clusters_withID&show=true#%7B%22main.cluster%20index_lowerinput%22%3A%22446%22%2C%22main.cluster%20index_upperinput%22%3A%22446%22%7D	1.0000000,0.9624146,0.9480307,0.9463440,0.8992818	CCCCCCCCC1OC(C)=CC1=O,[C@H](OC(=O)C)(C/C=C\CCCCC)C=C,[C@@H]1([C@@H](CC(=O)O1)C)C/C=C\CCCCC,CCCCCCCCC1CC(=O)CC1=O,CCCCC\C=C\C=C\C(=O)OCCC	FDB008817,SN00258008,SN00271967,FDB016439,FDB016333				1,0.926,0.925,0.906,0.901	[C@@H]12[C@](CCCC1(C)C)(CCOC(=O)C2)C,CCOC[C@@H]1[C@H]2CC[C@@](C1=O)(C2(C)C)C,CCOC(=O)[C@@H]1C[C@]2(CC[C@@H]1C2(C)C)C,CC1CCC2C(C)(C)CC(=O)CC2(C)O1,[C@]12(C(CCC(=O)[C@H]1C)(C)C)O[C@H](CC2)C	SN00371024,SN00123999,SN00124678,FDB019954,SN00321036	[C@@H]12[C@](CCCC1(C)C)(CCOC(=O)C2)C	C13H22O2
269.211	C16H30O3	16	30	3	0	0	0	6.554	2.37502e+07	0.1875	1.875	CHO	https://gnps.ucsd.edu/ProteoSAFe/result.jsp?task=a0c938d79ded4a569832f2e43e3d4131&view=view_all_clusters_withID&show=true#%7B%22main.cluster%20index_lowerinput%22%3A%22951%22%2C%22main.cluster%20index_upperinput%22%3A%22951%22%7D	1.0000000,0.9879636,0.8576276,0.8553501,0.8351368	C1(=O)O[C@@](CC[C@H]1C)(CO)CCCCCCCCC,[C@H]1([C@@H](CCCCCCCCCC)O)OC(=O)CCC1,[C@]1([C@@H](C(CCC1)(C)C)CC[C@H](CC(=O)OC)C)(O)C,C(=O)([C@@H](CC(=O)CCCCCCCCCCC)C)O,[H]OC(=O)C([H])([H])C(=O)C([H])([H])C([H])([H])C([H])([H])C([H])([H])C([H])([H])C([H])([H])C([H])([H])C([H])([H])C([H])([H])C([H])([H])C([H])([H])C([H])([H])C([H])([H])[H]	SN00249830,SN00268686,SN00342544,SN00274698,FDB028043				1,0.998,0.995,0.992,0.99	C(=O)(O)CCCCCC(=O)CCCCCCCCC,CCCCCCCCC(=O)CCCCCCC(O)=O,CCCCCCCC(=O)CCCCCCCC(O)=O,C(=O)(CCCCCCCCC(=O)O)CCCCCC,CCCCCC(=O)CCCCCCCCCC(O)=O	SN00380027,FDB002961,FDB002962,SN00245148,FDB002967	C(=O)(O)CCCCCC(=O)CCCCCCCCC	C16H30O3
143.035	C6H8O4	6	8	4	0	0	0	5.352	2818030	0.666667	1.33333	CHO	https://gnps.ucsd.edu/ProteoSAFe/result.jsp?task=a0c938d79ded4a569832f2e43e3d4131&view=view_all_clusters_withID&show=true#%7B%22main.cluster%20index_lowerinput%22%3A%2283%22%2C%22main.cluster%20index_upperinput%22%3A%2283%22%7D	1.0000000,0.9570661,0.8667683,0.8663215,0.8549041	CCOC(=O)\C=C/C(O)=O,CC(=O)CC(=O)CC(=O)O,COC1=CC(=O)OCC1O,COC1=CC(=O)O[C@@H]1CO,CC1=C(C(=O)C[C@H](O1)O)O	FDB019926,CHEBI:16558,CCMSLIB00004689245,SN00041285,SN00160781				1,0.839,0.667,0.554,0.323	C(CCC(=O)[O-])CC(=O)[O-],CC(=O)CC(=O)CC(=O)O,C1CC(C1)(C(=O)O)C(=O)O,CC(CCC(=O)[O-])C(=O)[O-],C1(=O)OC[C@@H](C1)CC(=O)O	CHEBI:17128,CHEBI:16558,CHEBI:35691,CHEBI:84980,SN00304802	C(CCC(=O)[O-])CC(=O)[O-]	C6H8O4
217.144	C11H22O4	11	22	4	0	0	0	4.462	1094616	0.363636	2	CHO	https://gnps.ucsd.edu/ProteoSAFe/result.jsp?task=a0c938d79ded4a569832f2e43e3d4131&view=view_all_clusters_withID&show=true#%7B%22main.cluster%20index_lowerinput%22%3A%22510%22%2C%22main.cluster%20index_upperinput%22%3A%22510%22%7D	1.0000000,0.9256101,0.8255516,0.7499957,0.4455322	CCCCCCCC(=O)OC[C@@H](CO)O,CCCCC[C@H](C[C@@H](CC(=O)OC)O)O,C[C@H](CCCCCC[C@H](CC(=O)O)O)O,C(CCCCO)CCC[C@H](CC(=O)O)O,C(CCN=C(CC[C@@H](C(=O)O)N)O)C[NH3+]	CHEBI:85244,SN00039131,CHEBI:79242,CHEBI:79275,CHEBI:58731				1,0.927,0.83,0.757,0.457	CCCCCCCC(=O)OC[C@@H](CO)O,CCCCC[C@H](C[C@@H](CC(=O)OC)O)O,C[C@H](CCCCCC[C@H](CC(=O)O)O)O,C(CCCCO)CCC[C@H](CC(=O)O)O,C(CCN=C(CC[C@@H](C(=O)O)N)O)C[NH3+]	CHEBI:85244,SN00039131,CHEBI:79242,CHEBI:79275,CHEBI:58731	CCCCCCCC(=O)OC[C@@H](CO)O	C11H22O4
285.206	C16H30O4	16	30	4	0	0	0	5.588	6672060	0.25	1.875	CHO	https://gnps.ucsd.edu/ProteoSAFe/result.jsp?task=a0c938d79ded4a569832f2e43e3d4131&view=view_all_clusters_withID&show=true#%7B%22main.cluster%20index_lowerinput%22%3A%221054%22%2C%22main.cluster%20index_upperinput%22%3A%221054%22%7D	1.0000000,0.9352595,0.9208773,0.8869422,0.8773576	[C@@H]1([C@@H](C[C@@H](OC1=O)CCCCCCCCCCC)O)O,O1[C@@H](CC[C@H]1CCCCC(=O)O)[C@@H](O)CCCCCC,CC(CC(C)CC(C)(CC(C)O)O)/C=C(\C)/C(=O)OC,[C@@](C/C(=C/C)/[C@@H](CC(=O)OCC)O)(CCCC)(CC)O,OCCCCCCC(=O)CCCCCCCCC(O)=O	SN00301281,SN00393353,CHEBI:69423,SN00353350,FDB021212				1,0.987,0.913,0.911,0.879	CC(CC(C)CC(C)(CC(C)O)O)/C=C(\C)/C(=O)OC,[C@@]1([C@@](C[C@H](CC1(C)C)OC(C)C)(O)C)(/C=C/[C@H](O)C)O,[C@@]1(C[C@H]([C@@H](OO1)CC(=O)OCC)CC)(CCCC)CC,[C@@H]1([C@@H](C[C@@H](OC1=O)CCCCCCCCCCC)O)O,[C@@](C/C(=C/C)/[C@@H](CC(=O)OCC)O)(CCCC)(CC)O	CHEBI:69423,SN00292483,SN00349249,SN00301281,SN00353350	CC(CC(C)CC(C)(CC(C)O)O)/C=C(\C)/C(=O)OC	C16H30O4
237.185	C15H26O2	15	26	2	0	0	0	5.926	266518	0.133333	1.73333	CHO	https://gnps.ucsd.edu/ProteoSAFe/result.jsp?task=a0c938d79ded4a569832f2e43e3d4131&view=view_all_clusters_withID&show=true#%7B%22main.cluster%20index_lowerinput%22%3A%22694%22%2C%22main.cluster%20index_upperinput%22%3A%22694%22%7D	1.0000000,0.9946457,0.9749397,0.9728618,0.9699715	[C@@H]1([C@@H]([C@H](C(=C)CC/C=C(/CC1)\C)O)O)C(C)C,[C@@]12([C@H](O1)[C@@H]([C@H](C(C)C)CC/C(=C/CC2)/C)O)C,[C@]1([C@H](C/C=C(/CC[C@H](/C=C/1)C(C)C)\C)O)(O)C,[C@H]1([C@H](C(C)C)CCC(=C)[C@H](CC/C(=C/1)/C)O)O,[C@@H]1(/C=C/[C@](CC[C@@H](C(=C)CC1)O)(O)C)C(C)C	SN00236878,SN00281568,SN00310408,SN00255115,SN00280460				1,0.995,0.994,0.993,0.976	[C@@H]1([C@@](O)(CCCC1(C)C)C)CCC(=C)C(=O)C,[C@H]1([C@H]([C@@](CC[C@H]1C(C)C)(O)C)C=C)CC(=O)C,C1([C@@H]([C@H](C1)C(=C)CCCO)CCC(=O)C)(C)C,[C@]1([C@@H]2C[C@H](C1)CC2)(CCC[C@H](C(=O)OC)C)C,[C@]1([C@@H](CC1)C(=C)C)(CCOC(=O)CC(C)C)C	SN00325582,SN00364996,SN00352511,SN00233401,SN00255481	[C@@H]1([C@@](O)(CCCC1(C)C)C)CCC(=C)C(=O)C	C15H26O2
225.076	C11H14O5	11	14	5	0	0	0	3.924	820060	0.454545	1.27273	CHO	https://gnps.ucsd.edu/ProteoSAFe/result.jsp?task=a0c938d79ded4a569832f2e43e3d4131&view=view_all_clusters_withID&show=true#%7B%22main.cluster%20index_lowerinput%22%3A%22576%22%2C%22main.cluster%20index_upperinput%22%3A%22576%22%7D	1.0000000,0.9490126,0.9484181,0.9466716,0.9459529	[C@]12([C@@H]([C@@H](OC1=O)C)O)[C@H](C(=O)C=C[C@@H]2C)O,c1(c(c(oc(=O)c1CO)/C=C/C)CO)OC,C[C@@H]1[C@H](C)O[C@H](c2c(cc(=O)oc12)OC)O,[H][C@@]12[C@@H](C)CC(=O)[C@]1([H])C(=CO[C@H]2O)C(=O)OC,c12c(c(cc(=O)o2)OC)CO[C@]([C@H]1C)(O)C	SN00366019,SN00361984,CHEBI:69272,FDB007477,SN00300417				1,0.787,0.785,0.781,0.753	C[C@]1(CC[C@@H](C1(C)C)C(=O)[O-])C(=O)C(=O)[O-],c1(c(c(ccc1CCC(=O)O)OC)OC)O,COC1=CC(CCC(O)=O)=CC(OC)=C1O,[C@@](Cc1cc(c(cc1)O)OC)(C(=O)O)(O)C,[C@]12([C@@H]([C@@H](OC1=O)C)O)[C@H](C(=O)C=C[C@@H]2C)O	SN00135894,SN00404374,FDB030056,SN00291117,SN00366019	C[C@]1(CC[C@@H](C1(C)C)C(=O)[O-])C(=O)C(=O)[O-]	C11H14O5
341.159	C17H26O7	17	26	7	0	0	0	5.309	758852	0.411765	1.52941	CHO	https://gnps.ucsd.edu/ProteoSAFe/result.jsp?task=a0c938d79ded4a569832f2e43e3d4131&view=view_all_clusters_withID&show=true#%7B%22main.cluster%20index_lowerinput%22%3A%221425%22%2C%22main.cluster%20index_upperinput%22%3A%221425%22%7D	1.0000000,0.7820103,0.7704045,0.7192688,0.7186549	C1C[C@](OC1=O)([C@H](CCCCCCCCCCO)C(=O)[O-])C(=O)[O-],[C@@H]1([C@@H]([C@H]([C@@H]([C@H](O1)CO)O)O)O)OCC/C=C\CC1=C(CCC1=O)C,CC\C=C\CC1=C(C)C(CC1=O)OC1OC(CO)C(O)C(O)C1O,[C@@H]1([C@@H]([C@H]([C@@H]([C@H](O1)CO)O)O)O)O[C@H](CCCc1ccc(cc1)O)C,C(O[C@H]1[C@@H]([C@H]([C@@H]([C@H](O1)CO)O)O)O)(CCc1ccc(cc1)O)(C)C	SN00033041,SN00270429,FDB010852,SN00277546,SN00343909				1,0.85,0.845,0.438,0.431	[C@@H]1([C@@H]([C@H]([C@@H]([C@H](O1)CO)O)O)O)OCC/C=C\CC1=C(CCC1=O)C,CC\C=C\CC1=C(C)C(CC1=O)OC1OC(CO)C(O)C(O)C1O,C1C[C@](OC1=O)([C@H](CCCCCCCCCCO)C(=O)[O-])C(=O)[O-],[C@@H]1([C@@H]([C@H]([C@@H]([C@H](O1)CO)O)O)O)O[C@H](CCCc1ccc(cc1)O)C,C(O[C@H]1[C@@H]([C@H]([C@@H]([C@H](O1)CO)O)O)O)(CCc1ccc(cc1)O)(C)C	SN00270429,FDB010852,SN00033041,SN00277546,SN00343909	[C@@H]1([C@@H]([C@H]([C@@H]([C@H](O1)CO)O)O)O)OCC/C=C\CC1=C(CCC1=O)C	C17H26O7
241.144	C13H22O4	13	22	4	0	0	0	5.717	986234	0.307692	1.69231	CHO	https://gnps.ucsd.edu/ProteoSAFe/result.jsp?task=a0c938d79ded4a569832f2e43e3d4131&view=view_all_clusters_withID&show=true#%7B%22main.cluster%20index_lowerinput%22%3A%22729%22%2C%22main.cluster%20index_upperinput%22%3A%22729%22%7D	1.0000000,0.9469032,0.8939367,0.8928685,0.8868510	CC(C)CCCCC(=O)C1[C@H](CO)COC1=O,[C@@H]1([C@@H](CC(=O)O1)C)C[C@H](C(=O)CCCC)CO,[C@@H]1([C@H](C(=C)CCC(=O)OC)CC[C@]1(O)C)CO,[C@@H]1([C@@H](CC(=O)O1)C)C/C=C\[C@@H]([C@H](CCC)O)O,C=C/C=C(\C)/CC[C@H](C[C@@H](CC(=O)OC)O)O	CHEBI:73982,SN00246883,SN00299430,SN00392284,CHEBI:69905				1,0.979,0.935,0.934,0.737	[C@@H]1([C@@H](CC(=O)O1)C)CCCC(=O)[C@@H](CCC)O,CC(C)CCCCC(=O)C1[C@H](CO)COC1=O,[C@@H]1([C@@H](CC(=O)O1)C)C[C@H](C(=O)CCCC)CO,CCCCCCCCC1CC(C(O)=O)C(=O)O1,[C@@H]1([C@@H](CC(=O)O1)C)C/C=C\[C@@H]([C@H](CCC)O)O	SN00384799,CHEBI:73982,SN00246883,FDB002976,SN00392284	[C@@H]1([C@@H](CC(=O)O1)C)CCCC(=O)[C@@H](CCC)O	C13H22O4
257.175	C14H26O4	14	26	4	0	0	0	5.32	4738642	0.285714	1.85714	CHO	https://gnps.ucsd.edu/ProteoSAFe/result.jsp?task=a0c938d79ded4a569832f2e43e3d4131&view=view_all_clusters_withID&show=true#%7B%22main.cluster%20index_lowerinput%22%3A%22853%22%2C%22main.cluster%20index_upperinput%22%3A%22853%22%7D	1.0000000,0.9753933,0.9721889,0.9707990,0.9159657	[C@H]1(C(C[C@@H](C[C@H]1C)O)(C)C)CC[C@H](C(=O)OC)O,[C@@H]1([C@@H](COC1=O)CO)[C@@H](CCCC[C@H](CC)C)O,[C@H]1(C(=O)OC[C@H]1CO)[C@@H](O)CCCCCC(C)C,[C@@H]1([C@@H](C[C@@H](OC1=O)CCCCCCCCC)O)O,C1(=O)O[C@@H](C[C@H](C1)O)CCCCC[C@H](O)CCC	SN00252428,SN00298453,SN00377262,SN00248365,SN00249254				1,0.976,0.975,0.943,0.878	[C@@H]1([C@@H](C[C@@H](OC1=O)CCCCCCCCC)O)O,[C@@H]1([C@@H](COC1=O)CO)[C@@H](CCCC[C@H](CC)C)O,[C@H]1(C(=O)OC[C@H]1CO)[C@@H](O)CCCCCC(C)C,[C@H]1(C(C[C@@H](C[C@H]1C)O)(C)C)CC[C@H](C(=O)OC)O,C1(=O)O[C@@H](C[C@H](C1)O)CCCCC[C@H](O)CCC	SN00248365,SN00298453,SN00377262,SN00252428,SN00249254	[C@@H]1([C@@H](C[C@@H](OC1=O)CCCCCCCCC)O)O	C14H26O4
258.17	C13H25NO4	13	25	4	0	1	0	3.811	2.93534e+06	0.307692	1.92308	CHNO	https://gnps.ucsd.edu/ProteoSAFe/result.jsp?task=a0c938d79ded4a569832f2e43e3d4131&view=view_all_clusters_withID&show=true#%7B%22main.cluster%20index_lowerinput%22%3A%22863%22%2C%22main.cluster%20index_upperinput%22%3A%22863%22%7D	1	[H]C([H])([H])C([H])([H])C([H])([H])C([H])([H])C([H])([H])C(=O)O[C@]([H])(C([H])([H])C([O-])=O)C([H])([H])[N+](C([H])([H])[H])(C([H])([H])[H])C([H])([H])[H]	FDB022389				1	[H]C([H])([H])C([H])([H])C([H])([H])C([H])([H])C([H])([H])C(=O)O[C@]([H])(C([H])([H])C([O-])=O)C([H])([H])[N+](C([H])([H])[H])(C([H])([H])[H])C([H])([H])[H]	FDB022389	[H]C([H])([H])C([H])([H])C([H])([H])C([H])([H])C([H])([H])C(=O)O[C@]([H])(C([H])([H])C([O-])=O)C([H])([H])[N+](C([H])([H])[H])(C([H])([H])[H])C([H])([H])[H]	C13H25NO4
207.139	C13H20O2	13	20	2	0	0	0	6.075	499778	0.153846	1.53846	CHO	https://gnps.ucsd.edu/ProteoSAFe/result.jsp?task=a0c938d79ded4a569832f2e43e3d4131&view=view_all_clusters_withID&show=true#%7B%22main.cluster%20index_lowerinput%22%3A%22434%22%2C%22main.cluster%20index_upperinput%22%3A%22434%22%7D	1.0000000,0.9823154,0.9792129,0.9705347,0.9267099	[C@@]12(C(=CC(=O)C2)[C@H](CC[C@@H]1C(C)C)C)O,CC1OC2(C)C=CCC(C)(C)C2=CC1O,[C@]12(C(=C[C@@H](O1)[C@@H](O)C)C(CC=C2)(C)C)C,[C@@]12(C(=CC(=O)C2)[C@@H](CC[C@H]1C)C(C)C)O,C[C@]1(O)[C@H](O)C=C2[C@@]1(C)C=CCC2(C)C	SN00227471,FDB013201,SN00352360,SN00308288,FDB015620				1,0.961,0.93,0.93,0.928	CC1CCC2(O1)C(C)=CC(=O)CC2(C)C,CCOC(=O)C1=C[C@@]2(CC[C@H]1C2(C)C)C,CCC(=O)OC1CC(CC=C1C)C(C)=C,CC(=O)\C=C\C12OC1(C)CCCC2(C)C,CC1CC=C2C(C)(C)CC(=O)CC2(C)O1	FDB020098,SN00124677,FDB017264,FDB013589,FDB019955	CC1CCC2(O1)C(C)=CC(=O)CC2(C)C	C13H20O2
213.149	C12H22O3	12	22	3	0	0	0	4.48	5118878	0.25	1.83333	CHO	https://gnps.ucsd.edu/ProteoSAFe/result.jsp?task=a0c938d79ded4a569832f2e43e3d4131&view=view_all_clusters_withID&show=true#%7B%22main.cluster%20index_lowerinput%22%3A%22480%22%2C%22main.cluster%20index_upperinput%22%3A%22480%22%7D	1.0000000,0.9379014,0.9320224,0.9190506,0.9101262	[C@@H]1(OC(=O)CCC[C@H](CCC1)O)CCC,O1[C@]2(CCO[C@@H]1CCC)CC[C@@H](CC2)O,[C@H]12[C@@H](O[C@](O1)(CC[C@@H]2C(C)C)C)[C@@H](O)C,[C@@](CC[C@H](C(=C)C)OC)(COC)(C=C)O,[C@](OC(=O)C)(CCCC(O)(C)C)(C=C)C	SN00272296,SN00356240,SN00321013,SN00225004,SN00326900				1,0.904,0.876,0.863,0.829	[C@@H]1(OC(=O)CCC[C@H](CCC1)O)CCC,C(=O)(OC)CCCCC(=O)CCCCC,COC(=O)CCCCCCCC[C@@H]1CO1,C(=O)(OC)CCCCCCCCCC=O,[C@](OC(=O)C)(CCCC(O)(C)C)(C=C)C	SN00272296,SN00235104,SN00051804,SN00299522,SN00326900	[C@@H]1(OC(=O)CCC[C@H](CCC1)O)CCC	C12H22O3
185.118	C10H18O3	10	18	3	0	0	0	2.943	8211144	0.3	1.8	CHO	https://gnps.ucsd.edu/ProteoSAFe/result.jsp?task=a0c938d79ded4a569832f2e43e3d4131&view=view_all_clusters_withID&show=true#%7B%22main.cluster%20index_lowerinput%22%3A%22302%22%2C%22main.cluster%20index_upperinput%22%3A%22302%22%7D	1.0000000,0.9336779,0.9139925,0.8952577,0.8741453	[C@H]([C@@H](C(=C)C)OO)(C(O)(C)C)C=C,C(/C=C/C/C(=C\CO)/C)(OO)(C)C,C(=O)(C[C@H](CCO)O)CC/C=C/C,C=C(C)[C@H](CCC(C)O)CC(=O)O,[H]OC(=O)C([H])([H])C(=O)C([H])([H])C([H])([H])C([H])([H])C([H])([H])C([H])([H])C([H])([H])C([H])([H])[H]	SN00327022,SN00362339,SN00357519,CHEBI:204,FDB028035				1,0.955,0.954,0.937,0.936	CC[C@@H](CCC/C=C/OC(=O)C)O,O1C(=O)C[C@H](CCCCC[C@H]1C)O,CCCCC[C@H]1C[C@H](CC(=O)O1)O,[C@H]1([C@H]([C@@H](OC1=O)C)O)C[C@H](CC)C,[C@H]1([C@H]([C@@H](OC1=O)C)O)CCC(C)C	SN00163907,SN00226906,SN00020963,SN00363288,SN00299004	CC[C@@H](CCC/C=C/OC(=O)C)O	C10H18O3
185.118	C10H18O3	10	18	3	0	0	0	2.943	8527272	0.3	1.8	CHO	https://gnps.ucsd.edu/ProteoSAFe/result.jsp?task=a0c938d79ded4a569832f2e43e3d4131&view=view_all_clusters_withID&show=true#%7B%22main.cluster%20index_lowerinput%22%3A%22304%22%2C%22main.cluster%20index_upperinput%22%3A%22304%22%7D	1.0000000,0.9913924,0.8285891,0.8261494,0.8080246	C(/C=C/C/C(=C\CO)/C)(OO)(C)C,[C@H]([C@@H](C(=C)C)OO)(C(O)(C)C)C=C,C(=O)(C[C@H](CCO)O)CC/C=C/C,C1(=O)C[C@@H](CC[C@@H]1C)[C@@](O)(CO)C,C=C(C)[C@H](CCC(C)O)CC(=O)O	SN00362339,SN00327022,SN00357519,SN00226529,CHEBI:204				1,0.957,0.951,0.946,0.932	C[C@H](CC/C=C(\C)/C(=O)O)CCO,C(CC/C=C/C(=O)O)CCCCO,C[C@H](CCCCC/C=C/C(=O)O)O,C=C(C)[C@H](CCC(C)O)CC(=O)O,OC\C=C\CCCCCCC(O)=O	CHEBI:66026,CHEBI:78668,CHEBI:78853,CHEBI:204,FDB019156	C[C@H](CC/C=C(\C)/C(=O)O)CCO	C10H18O3
224.165	C13H23NO2	13	23	2	0	1	0	5.035	1908797	0.153846	1.76923	CHNO	https://gnps.ucsd.edu/ProteoSAFe/result.jsp?task=a0c938d79ded4a569832f2e43e3d4131&view=view_all_clusters_withID&show=true#%7B%22main.cluster%20index_lowerinput%22%3A%22572%22%2C%22main.cluster%20index_upperinput%22%3A%22572%22%7D	1.0000000,0.9540971,0.8788946,0.6500160,0.5608681	[C@H]12N([C@@H](CC2)C[C@H](C1)OC(=O)[C@H](CC)C)C,N1[C@@H](CC(=O)CC)CCC[C@H]1CC(=O)CC,[C@H]12N([C@@H](CC2)C[C@H](C1)OC(=O)CC(C)C)C,[C@H]12[C@@H](CCN1CCC2)COC(=O)[C@@H](CC)C,[C@@]1([C@H]2N(C/C(=C\C(C)C)/[C@H]1O)CCC2)(O)C	SN00389227,SN00375825,SN00379845,SN00241996,SN00295496				1,0.962,0.801,0.518,0.409	[C@H]12N([C@@H](CC2)C[C@H](C1)OC(=O)[C@H](CC)C)C,[C@H]12N([C@@H](CC2)C[C@H](C1)OC(=O)CC(C)C)C,[C@H]12[C@@H](CCN1CCC2)COC(=O)[C@@H](CC)C,N1[C@@H](CC(=O)CC)CCC[C@H]1CC(=O)CC,[C@@]1([C@H]2N(C/C(=C\C(C)C)/[C@H]1O)CCC2)(O)C	SN00389227,SN00379845,SN00241996,SN00375825,SN00295496	[C@H]12N([C@@H](CC2)C[C@H](C1)OC(=O)[C@H](CC)C)C	C13H23NO2
275.164	C17H24O3	17	24	3	0	0	0	5.545	3.19615e+06	0.176471	1.41176	CHO	https://gnps.ucsd.edu/ProteoSAFe/result.jsp?task=a0c938d79ded4a569832f2e43e3d4131&view=view_all_clusters_withID&show=true#%7B%22main.cluster%20index_lowerinput%22%3A%22980%22%2C%22main.cluster%20index_upperinput%22%3A%22980%22%7D	1.0000000,0.9976321,0.9864994,0.9847015,0.9832037	C1([C@@H]2[C@@H](C1)C(=C)CCC(=O)/C(=C\C2)/COC(=O)C)(C)C,C1([C@H]2[C@H](C1)C(=C)CC/C=C(/C(=O)C2)\COC(=O)C)(C)C,C1([C@H](C(=C)CCC1)C/C=C(\C=C\OC(=O)C)/C=O)(C)C,C=C1CC/C=C(\C)/C(=O)[C@@H]([C@@H]2[C@@H]1CC2(C)C)OC(=O)C,c12c([C@@H](CC[C@H]1COC(=O)C)C(C)C)cc(c(c2)O)C	SN00403693,SN00339700,SN00292669,CHEBI:3206,SN00316062				1,0.974,0.962,0.945,0.935	OC(CCCCCC=C)C(O)CC#CC#CC(O)C=C,C1([C@H]2[C@H]1/C=C(\CC/C=C(/CC2)\COC(=O)C)/C=O)(C)C,C1([C@H]2[C@H](C1)C(=C)CC/C=C(/C(=O)C2)\COC(=O)C)(C)C,C1([C@@H]2[C@@H](C1)C(=C)CCC(=O)/C(=C\C2)/COC(=O)C)(C)C,C1(=C(C)C)[C@@H]2[C@H]([C@@H](CC1=O)C)C[C@@H](C(=C2)C)OC(=O)C	FDB018489,SN00352102,SN00339700,SN00403693,SN00305725	OC(CCCCCC=C)C(O)CC#CC#CC(O)C=C	C17H24O3
261.149	C16H22O3	16	22	3	0	0	0	4.377	715719	0.1875	1.375	CHO	https://gnps.ucsd.edu/ProteoSAFe/result.jsp?task=a0c938d79ded4a569832f2e43e3d4131&view=view_all_clusters_withID&show=true#%7B%22main.cluster%20index_lowerinput%22%3A%22880%22%2C%22main.cluster%20index_upperinput%22%3A%22880%22%7D	1.0000000,0.9941185,0.9281408,0.8383954,0.8145472	CC1(C[C@]2(CCO[C@H](O2)c2ccccc2)CCO1)C,CCCCC[C@@H]1C[C@H](OC1=O)COc1ccccc1,c1(C(=O)OCCC[C@H](C/C=C\CC)O)ccccc1,c1([C@@H](CC(=O)CC(C)C)C)ccc(cc1)C(=O)OC,COc1ccc(cc1)C(=O)C[C@@H]1CC[C@H](CC1)OC	SN00044746,SN00057531,SN00297106,SN00245886,SN00123668				1,0.949,0.919,0.891,0.874	C12=C([C@@H](C[C@H]1[C@H](C[C@@H]1[C@H](C2)C(=C)C(=O)O1)C)OC)C,[C@]12([C@@H](O1)C[C@H]1[C@H](OC(=O)C1=C)C/C(=C\[C@H](C2)C)/C)C,[C@@]12([C@@H]([C@@H]3C(=C)C(=O)O[C@H]3C[C@H]([C@@H]1CC=C2C)C)O)C,[C@H]12[C@H]([C@@H](CC(=O)C1=C(C)C)C)C[C@@H](C=C2)OC(=O)C,CC1CC(CC(C)(C)C1)OC(=O)c1ccccc1O	SN00310568,SN00321024,SN00228223,SN00398502,CHEBI:91642	C12=C([C@@H](C[C@H]1[C@H](C[C@@H]1[C@H](C2)C(=C)C(=O)O1)C)OC)C	C16H22O3
336.144	C17H23NO6	17	23	6	0	1	0	5.665	220276	0.352941	1.35294	CHNO	https://gnps.ucsd.edu/ProteoSAFe/result.jsp?task=a0c938d79ded4a569832f2e43e3d4131&view=view_all_clusters_withID&show=true#%7B%22main.cluster%20index_lowerinput%22%3A%221397%22%2C%22main.cluster%20index_upperinput%22%3A%221397%22%7D	1.0000000,0.9515593,0.9075484,0.8520306,0.8355275	CC(=O)N[C@@H]1[C@H]([C@H]2[C@@H](COC(O2)(C)C)O[C@H]1Oc1ccccc1)O,[C@H](C(=O)OCc1ccccc1)(NC(=O)OC(C)(C)C)CCC(=O)O,c1(C(=O)O[C@H]2C[C@H]3[C@@H](C[C@@H](C2)N3)O)cc(c(c(c1)OC)OC)OC,CC1(CC(=O)c2c(cc(cc2O1)OCC(=O)NCCCOC)O)C,CC1(CC(=O)c2c(cc(cc2O1)OCC(=O)NC(C)(C)CO)O)C	SN00069994,SN00324630,SN00358824,SN00091043,SN00090004				1,0.762,0.755,0.731,0.677	CC(=O)N[C@@H]1[C@H]([C@H]2[C@@H](COC(O2)(C)C)O[C@H]1Oc1ccccc1)O,[C@H](C(=O)OCc1ccccc1)(NC(=O)OC(C)(C)C)CCC(=O)O,c1(C(=O)O[C@H]2C[C@H]3[C@@H](C[C@@H](C2)N3)O)cc(c(c(c1)OC)OC)OC,CC1(CC(=O)c2c(cc(cc2O1)OCC(=O)NCCCOC)O)C,CC1(CC(=O)c2c(cc(cc2O1)OCC(=O)NC(C)(C)CO)O)C	SN00069994,SN00324630,SN00358824,SN00091043,SN00090004	CC(=O)N[C@@H]1[C@H]([C@H]2[C@@H](COC(O2)(C)C)O[C@H]1Oc1ccccc1)O	C17H23NO6
253.107	C13H18O5	13	18	5	0	0	0	3.628	491541	0.384615	1.38462	CHO	https://gnps.ucsd.edu/ProteoSAFe/result.jsp?task=a0c938d79ded4a569832f2e43e3d4131&view=view_all_clusters_withID&show=true#%7B%22main.cluster%20index_lowerinput%22%3A%22803%22%2C%22main.cluster%20index_upperinput%22%3A%22803%22%7D	1.0000000,0.8865023,0.7746815,0.7645136,0.7291112	c1(c(c(cc(=O)o1)OC)C(=O)OC)CCCCC,[C@@H]([C@@H](C(=O)O)C)(/C(=C/C=C/C(=C/C(=O)O)/C)/C)O,[C@]1(C(=O)C2=C(C[C@@H]1O)C=C(OC2)C[C@@H](O)C)(O)C,[C@@H]1([C@H](O1)CO)[C@H]([C@H](/C=C/C=C(/C=C/C)\C=O)O)O,COC(=O)C1=CC(CC(O)C(C)(C)O)=C(O)C=C1	SN00225498,SN00248417,SN00358205,SN00243594,FDB010770				1,0.842,0.816,0.662,0.658	[C@@]12([C@H]3[C@H](O[C@@]([C@@H]1O)(O3)C)C=C[C@@H]2C)COC(=O)C,[C@]1(C(=O)C2=C(C[C@@H]1O)C=C(OC2)C[C@@H](O)C)(O)C,c1(c(c(cc(=O)o1)OC)C(=O)OC)CCCCC,[C@@H]1([C@H](O1)CO)[C@H]([C@H](/C=C/C=C(/C=C/C)\C=O)O)O,c12c(OC([C@H]([C@@H]1O)O)(C)C)cc(c(c2)OC)OC	SN00375080,SN00358205,SN00225498,SN00243594,SN00332165	[C@@]12([C@H]3[C@H](O[C@@]([C@@H]1O)(O3)C)C=C[C@@H]2C)COC(=O)C	C13H18O5
287.222	C16H32O4	16	32	4	0	0	0	6.103	2.56699e+06	0.25	2	CHO	https://gnps.ucsd.edu/ProteoSAFe/result.jsp?task=a0c938d79ded4a569832f2e43e3d4131&view=view_all_clusters_withID&show=true#%7B%22main.cluster%20index_lowerinput%22%3A%221072%22%2C%22main.cluster%20index_upperinput%22%3A%221072%22%7D	1.0000000,0.9894415,0.9806296,0.9746821,0.9726524	[H]C(CO)(CO)OC(=O)CCCCCCCCCCCC,[H][C@@](O)(CO)COC(=O)CCCCCCCCCCCC,[H]C(CO)(CO)OC(=O)CCCCCCCCC(C)CC,[H][C@@](O)(CO)COC(=O)CCCCCCCCC(C)CC,[C@@](CC[C@H](C(=O)O)C)(CCCCCCCCC)(CO)O	HMDB0072861,HMDB0072845,HMDB0072843,HMDB0072841,SN00344504				1,0.999,0.995,0.957,0.919	[C@@H](CCCCCC(=O)O)(CCCCCCCCCO)O,[C@@H](CCCCCCC(=O)O)(CCCCCCCCO)O,OCCCCCCC(O)CCCCCCCCC(O)=O,[C@H]([C@@H](CCCCCC)O)(CCCCCCCC(=O)O)O,C(=O)(O)CCCCCCCCCCCCC[C@H](O)CO	SN00402704,SN00315174,FDB021211,SN00265439,SN00263069	[C@@H](CCCCCC(=O)O)(CCCCCCCCCO)O	C16H32O4
307.226	C19H32O3	19	32	3	0	0	0	6.158	625492	0.157895	1.68421	CHO	https://gnps.ucsd.edu/ProteoSAFe/result.jsp?task=a0c938d79ded4a569832f2e43e3d4131&view=view_all_clusters_withID&show=true#%7B%22main.cluster%20index_lowerinput%22%3A%221209%22%2C%22main.cluster%20index_upperinput%22%3A%221209%22%7D	1.0000000,0.9976228,0.9939733,0.9462998,0.9334796	c1(=O)c(c(oc(c1C)CCCCCCCCCC)OC)CC,c1(c(c(=O)c(c(o1)OC)C)C)CCCCCCCCCCC,c1(c(cc(o1)CCC)C)CCCCCCCCC(=O)OCC,[C@@]12([C@H]([C@@](CCC2)(CO)C)[C@H](C[C@H]([C@@H]1CCC(=C)C=C)O)O)C,CC/C=C\C/C=C\C=C\C(CCCCCCCC(=O)OC)O	SN00283745,SN00324700,SN00363299,SN00324394,CHEBI:66038				1,0.994,0.965,0.964,0.938	[C@@H]1([C@H]2[C@@H](C[C@H](C(=C2)C)OC(=O)C(C)C)[C@@H](CC1)C)C(O)(C)C,O1[C@]([C@H]1CC/C(=C/C[C@@H](/C(=C/C(=O)OC)/C)C)/CC)(CC)C,[C@@]12([C@H]([C@@](CCC2)(OO)C)CCC(=C)[C@@H]1CC[C@@](C=C)(O)C)C,[C@@]12([C@@]3(O[C@]([C@H]2CO)(CC3)C)CC[C@@]2([C@@H]1CC[C@@H]2C(C)C)C)O,C1(=C(C[C@@H](OC1=O)C)C)C(=O)CCCCCCCCCCC	SN00310388,SN00323230,SN00304124,SN00343733,SN00321800	[C@@H]1([C@H]2[C@@H](C[C@H](C(=C2)C)OC(=O)C(C)C)[C@@H](CC1)C)C(O)(C)C	C19H32O3
269.138	C14H22O5	14	22	5	0	0	0	5.169	3559651	0.357143	1.57143	CHO	https://gnps.ucsd.edu/ProteoSAFe/result.jsp?task=a0c938d79ded4a569832f2e43e3d4131&view=view_all_clusters_withID&show=true#%7B%22main.cluster%20index_lowerinput%22%3A%22943%22%2C%22main.cluster%20index_upperinput%22%3A%22943%22%7D	1.0000000,0.9867427,0.9102677,0.8633815,0.8504219	[C@H]([C@@H](C/C=C/C/C(=C/CC(=O)O)/C)C)(CC(=O)O)O,[C@@H](/C=C\[C@@H](C/C=C\C(=O)O)O)(OC(=O)C)CCCC,c1(c(cc(oc1=O)[C@H](CCCCCC)O)OC)CO,C(C(=O)OC)[C@@H]([C@@H](C/C=C/C=C(/C(=O)OC)\C)C)O,CC[C@@](C)(C(=O)C[C@H]1[C@@H]([C@@H](OC1=O)C)C)C(=O)OC	SN00398406,SN00317718,SN00356017,SN00292438,SN00041589				1,0.948,0.924,0.827,0.813	[C@H]([C@@H](C/C=C/C/C(=C/CC(=O)O)/C)C)(CC(=O)O)O,[C@]12([C@@](O[C@H](C1)C(O)(C)C)(CC(=O)[C@H](C2)CC=C)O)O,[C@@H](/C=C\[C@@H](C/C=C\C(=O)O)O)(OC(=O)C)CCCC,[C@]12([C@]([C@H]([C@H]([C@H]3[C@@H](C1=O)CC3(C)C)O)O)(CCO2)C)O,CC[C@@](C)(C(=O)C[C@H]1[C@@H]([C@@H](OC1=O)C)C)C(=O)OC	SN00398406,SN00346515,SN00317718,SN00255439,SN00041589	[C@H]([C@@H](C/C=C/C/C(=C/CC(=O)O)/C)C)(CC(=O)O)O	C14H22O5
223.133	C13H20O3	13	20	3	0	0	0	5.664	1.42195e+06	0.230769	1.53846	CHO	https://gnps.ucsd.edu/ProteoSAFe/result.jsp?task=a0c938d79ded4a569832f2e43e3d4131&view=view_all_clusters_withID&show=true#%7B%22main.cluster%20index_lowerinput%22%3A%22563%22%2C%22main.cluster%20index_upperinput%22%3A%22563%22%7D	1.0000000,0.9953302,0.9653422,0.9245573,0.9173242	C\1(=C/CCCCCCC)/[C@@H](C(=C)OC1=O)O,CC\C=C/C[C@@H]1[C@@H](CC(=O)OC)CCC1=O,[C@@H]1([C@H](CCC1=O)CCC(=O)O)C/C=C\CC,[C@H]12[C@@H]([C@@H](C=C[C@@H]1C[C@@H](CC2)CO)C)C(=O)O,CCC[C@@H]1C[C@H](C=C[C@H]1O)/C=C/OC(=O)C	SN00265646,FDB015498,SN00342273,SN00329777,SN00163904				1,0.825,0.822,0.771,0.739	CC(=O)OC[C@@H]1[C@H]2CC[C@@](C1=O)(C2(C)C)C,CC(=O)CCC1C2(C)COC1(C)CC(=O)C2,[C@@H]1([C@H](CCC1=O)CCC(=O)O)C/C=C\CC,[C@H]12[C@@H]([C@@H](C=C[C@@H]1C[C@@H](CC2)CO)C)C(=O)O,CC\C=C/C[C@@H]1[C@@H](CC(=O)OC)CCC1=O	SN00124011,FDB010636,SN00342273,SN00329777,FDB015498	CC(=O)OC[C@@H]1[C@H]2CC[C@@](C1=O)(C2(C)C)C	C13H20O3
213.055	C13H10O3	13	10	3	0	0	0	5.391	414674	0.230769	0.769231	CHO	https://gnps.ucsd.edu/ProteoSAFe/result.jsp?task=a0c938d79ded4a569832f2e43e3d4131&view=view_all_clusters_withID&show=true#%7B%22main.cluster%20index_lowerinput%22%3A%22470%22%2C%22main.cluster%20index_upperinput%22%3A%22470%22%7D	1.0000000,0.9680252,0.9372546,0.9229927,0.9154550	[H]\C(C=C)=C(\[H])C1=CC2=C(C=CC=C2O)C(=O)O1,Cc1cc(=O)oc2cc(OCC#C)ccc12,Cc1ccc2c(c1)occ(c2=O)/C=C/C=O,OC1C=CC=C2C3=CC=CC=C3C(=O)C12O,c1(/C=C/c2oc(=O)ccc2)ccc(cc1)O	HMDB0130049,CCMSLIB00000085547,SN00051712,FDB030346,SN00304955				1,0.973,0.943,0.938,0.895	c1ccc2c(c1)C(=O)[C@@H]1C=CC(=C[C@@H]1O2)O,Cc1cc(=O)oc2cc(OCC#C)ccc12,[H]\C(C=C)=C(\[H])C1=CC2=C(C=CC=C2O)C(=O)O1,Cc1ccc2c(c1)occ(c2=O)/C=C/C=O,c1ccc(cc1)Oc1ccccc1C(=O)O	SN00142299,CCMSLIB00000085547,HMDB0130049,SN00051712,CHEBI:72636	c1ccc2c(c1)C(=O)[C@@H]1C=CC(=C[C@@H]1O2)O	C13H10O3
129.092	C7H14O2	7	14	2	0	0	0	3.879	18658333	0.285714	2	CHO	https://gnps.ucsd.edu/ProteoSAFe/result.jsp?task=a0c938d79ded4a569832f2e43e3d4131&view=view_all_clusters_withID&show=true#%7B%22main.cluster%20index_lowerinput%22%3A%2252%22%2C%22main.cluster%20index_upperinput%22%3A%2252%22%7D	1.0000000,0.9759998,0.9436157,0.9064331,0.9011271	CCCCC(C)C(O)=O,[C@@H](CC(=O)O)(CCC)C,CC(C)CC(=O)C(C)O,CCCCCCC(O)=O,C(=O)(CC[C@@H](O)C)CC	FDB008226,SN00233824,FDB009606,FDB008052,SN00265332				1,0.997,0.984,0.967,0.964	CCCCC(C)C(O)=O,[C@@H](CC(=O)O)(CCC)C,[C@@H](CCC(=O)O)(CC)C,CC(C)CCCC(O)=O,CCCCCCC(O)=O	FDB008226,SN00233824,SN00308068,FDB008227,FDB008052	CCCCC(C)C(O)=O	C7H14O2
309.206	C18H30O4	18	30	4	0	0	0	6.088	1692084	0.222222	1.66667	CHO	https://gnps.ucsd.edu/ProteoSAFe/result.jsp?task=a0c938d79ded4a569832f2e43e3d4131&view=view_all_clusters_withID&show=true#%7B%22main.cluster%20index_lowerinput%22%3A%221228%22%2C%22main.cluster%20index_upperinput%22%3A%221228%22%7D	1.0000000,0.9675763,0.9223092,0.8445268,0.8145275	[C@@H]12[C@@H]([C@H]([C@@H](C2)O)O)/C=C\CCCCCCCC(=O)O[C@H]1CC,C[C@H]1CC/C=C(\C)/[C@H](/C=C/[C@](C)(CCC(=O)O[C@@H]1C)O)OC,[C@@]1([C@@H](C=CC1=O)O)(C(=O)CCCCCCCCCCCC)O,[C@@]1([C@@H](/C(=C\CCCCCCCCCC=C)/C(=O)O1)O)(OC)C,CCCCCCCCCCCC(Cc1cc(cc(=O)o1)O)O	SN00285041,CHEBI:80081,SN00394630,SN00368623,CHEBI:85474				1,0.532,0.525,0.473,0.469	[C@H]12[C@@H]3[C@@H]([C@@H]4[C@H]([C@@H]3C)OC(O4)(C)C)[C@](CC[C@@H]2[C@]1(CO)C)(O)C,[C@@H]12[C@@H]([C@H]([C@@H](C2)O)O)/C=C\CCCCCCCC(=O)O[C@H]1CC,[H]OC(=O)C([H])([H])C([H])([H])C([H])([H])C([H])([H])C([H])([H])C([H])([H])C([H])([H])C(=O)C(\[H])=C(/[H])C1([H])OC1([H])C([H])([H])C([H])([H])C([H])([H])C([H])([H])C([H])([H])[H],C[C@H]1CC/C=C(\C)/[C@H](/C=C/[C@](C)(CCC(=O)O[C@@H]1C)O)OC,[C@@]12([C@H](…	SN00252561,SN00285041,FDB029763,CHEBI:80081,SN00396751	[C@H]12[C@@H]3[C@@H]([C@@H]4[C@H]([C@@H]3C)OC(O4)(C)C)[C@](CC[C@@H]2[C@]1(CO)C)(O)C	C18H30O4
201.149	C11H22O3	11	22	3	0	0	0	5.803	4713264	0.272727	2	CHO	https://gnps.ucsd.edu/ProteoSAFe/result.jsp?task=a0c938d79ded4a569832f2e43e3d4131&view=view_all_clusters_withID&show=true#%7B%22main.cluster%20index_lowerinput%22%3A%22402%22%2C%22main.cluster%20index_upperinput%22%3A%22402%22%7D	1.0000000,0.9036562,0.9001724,0.8797541,0.8747372	CCCCCC(/C=C/C(OC)OC)O,CCCCCC[C@H](C)[C@H](CC(=O)O)O,C(CCCCCO)CCCCC(=O)O,[C@H]([C@H](C[C@H](CC)C)C)([C@H](C(=O)O)C)O,CCCCCCC(O)CCOC(C)=O	CHEBI:77419,CHEBI:71005,CHEBI:79126,SN00307134,FDB016753				1,0.992,0.979,0.916,0.897	CCCCCC[C@H](C)[C@H](CC(=O)O)O,[C@H]([C@H](C[C@H](CC)C)C)([C@H](C(=O)O)C)O,[C@@H](CC(=O)O)(CCCCCCCC)O,C(CCCCCO)CCCCC(=O)O,C[C@H](CCCCCCCCC(=O)O)O	CHEBI:71005,SN00307134,SN00366747,CHEBI:79126,CHEBI:78956	CCCCCC[C@H](C)[C@H](CC(=O)O)O	C11H22O3
227.201	C14H28O2	14	28	2	0	0	0	6.782	1.11329e+07	0.142857	2	CHO	https://gnps.ucsd.edu/ProteoSAFe/result.jsp?task=a0c938d79ded4a569832f2e43e3d4131&view=view_all_clusters_withID&show=true#%7B%22main.cluster%20index_lowerinput%22%3A%22605%22%2C%22main.cluster%20index_upperinput%22%3A%22605%22%7D	1.0000000,0.9975936,0.9959437,0.9925313,0.9896188	CCCCCCCCCCCCC(=O)OC,[C@H](C(=O)OC)(CCCCCCCCCC)C,[C@@H](CC(=O)OC)(CCCCCCCCC)C,CCCCCCCCCCCC(=O)OCC,[C@H](C(=O)O)(CC[C@H](CCCCCCC)C)C	SN00156334,SN00235376,SN00242380,FDB011950,SN00279205				1,0.935,0.923,0.922,0.917	C(=O)(CCCCCCCCCCC)CCO,[C@H](C(=O)O)(CC[C@H](CCCCCCC)C)C,CCCCCCCCCCCCCC(O)=O,CCCC(C)CCCCCCCCC(=O)O,[C@@H](CCCCCCCCCC(=O)O)(CC)C	SN00243409,SN00279205,FDB031172,CHEBI:90062,SN00298589	C(=O)(CCCCCCCCCCC)CCO	C14H28O2
235.097	C13H16O4	13	16	4	0	0	0	4.962	1026713	0.307692	1.23077	CHO	https://gnps.ucsd.edu/ProteoSAFe/result.jsp?task=a0c938d79ded4a569832f2e43e3d4131&view=view_all_clusters_withID&show=true#%7B%22main.cluster%20index_lowerinput%22%3A%22666%22%2C%22main.cluster%20index_upperinput%22%3A%22666%22%7D	1.0000000,0.9761140,0.9753127,0.9685635,0.9391995	c12c([C@@H](OC1=O)CC[C@H](O)C)cccc2OC,c12c(C[C@@H](OC2=O)C[C@H](O)C)ccc(c1O)C,CC1(C)CCc2c(ccc(c2OC)C(=O)O)O1,[C@]1(C(=O)C2=C(C[C@@H]1O)C=C(OC2)/C=C/C)(O)C,[C@@H]1([C@@H]([C@H](C(=O)O1)C)O)/C=C/C(=O)/C=C/C=C/C	SN00235183,SN00321153,CHEBI:93694,SN00311772,SN00374816				1,0.984,0.979,0.948,0.943	c12c([C@@H](OC1=O)CC[C@H](O)C)cccc2OC,CC1(C)CCc2c(ccc(c2OC)C(=O)O)O1,c12c(C[C@@H](OC2=O)C[C@H](O)C)ccc(c1O)C,[C@]1(C(=O)C2=C(C[C@@H]1O)C=C(OC2)/C=C/C)(O)C,COC1=C(C=CC(O)=C1CC=C(C)C)C(O)=O	SN00235183,CHEBI:93694,SN00321153,SN00311772,HMDB0124833	c12c([C@@H](OC1=O)CC[C@H](O)C)cccc2OC	C13H16O4
323.149	C17H24O6	17	24	6	0	0	0	3.64	852166	0.352941	1.41176	CHO	https://gnps.ucsd.edu/ProteoSAFe/result.jsp?task=a0c938d79ded4a569832f2e43e3d4131&view=view_all_clusters_withID&show=true#%7B%22main.cluster%20index_lowerinput%22%3A%221322%22%2C%22main.cluster%20index_upperinput%22%3A%221322%22%7D	1.0000000,0.9999276,0.9853841,0.9815134,0.9726241	[C@]12([C@H]([C@@](CC[C@H]1O)(COC(=O)C)O)[C@@H]1[C@@H](CC2)C(=C)C(=O)O1)C,[C@H]1([C@H]([C@@H]([C@@H]([C@@H](CC(=O)O1)OCC)OCC)O)O)c1ccccc1,[C@@H]12C(=C)C(=O)[C@@H](/C=C(\[C@H]([C@H]([C@@H]1[C@](C2)(CO)C)O)O)/C)OC(=O)C,[C@]1([C@H]2[C@H](OC1=O)/C=C(/CC/C=C(/C[C@H]2OC(=O)C)\C)\C)(CO)O,[C@@]12([C@@H]([C@H]([C@H]([C@@H]1OC(=O)C)O)O)[C@@H](C[C@@H]1[C@H](C2)C(=C)C(=O)O1)C)C	SN00251032,SN00331957,SN00344621,SN00268487,SN00334950				1,0.987,0.979,0.899,0.894	[C@]1([C@H]2[C@H](OC1=O)/C=C(/CC/C=C(/C[C@H]2OC(=O)C)\C)\C)(CO)O,C12=C([C@@H](C[C@H]1[C@@](C[C@@H]([C@H]1[C@@H]2OC(=O)[C@H]1C)OC(=O)C)(O)C)O)C,[C@@H]12[C@H]([C@@H](/C(=C/[C@@H](C/C(=C/[C@H]1OC(=O)[C@H]2C)/C)O)/C)O)OC(=O)C,CC(=O)OCC12CCC(C)=CC1OC1C(O)C(O)C2(C)C11CO1,[C@]12([C@@]3(C(=C[C@H]([C@H]1C(CCC2)(C)C)OC(=O)C)C(=O)O[C@H]3O)O)C	SN00268487,SN00337789,SN00241909,FDB014629,SN00379455	[C@]1([C@H]2[C@H](OC1=O)/C=C(/CC/C=C(/C[C@H]2OC(=O)C)\C)\C)(CO)O	C17H24O6
271.19	C15H28O4	15	28	4	0	0	0	6.087	6931896	0.266667	1.86667	CHO	https://gnps.ucsd.edu/ProteoSAFe/result.jsp?task=a0c938d79ded4a569832f2e43e3d4131&view=view_all_clusters_withID&show=true#%7B%22main.cluster%20index_lowerinput%22%3A%22966%22%2C%22main.cluster%20index_upperinput%22%3A%22966%22%7D	1.0000000,0.9158998,0.9122978,0.9007386,0.8908729	CC(C)CCCCCC[C@@H]([C@@H]1C[C@@H](OC1=O)CO)O,CCC(CC)([C@@]1(CC[C@@H](C(O1)(C)C)C(=O)OC)C)O,[C@@H]12[C@]([C@@H](CC[C@]1(CO)O)O)(CC[C@H]([C@@H]2O)C(C)C)C,[C@@H]1([C@H]([C@H](/C=C(\[C@@H](CC[C@H]([C@@H]1O)O)O)/C)O)C)C(C)C,CC(CC(C)CC(C)(C(C)O)O)/C=C(\C)/C(=O)OC	SN00034102,SN00124286,SN00262174,SN00248420,CHEBI:69422				1,0.969,0.96,0.924,0.686	C(=O)(OCC)CCCCCCCCCC(=O)OCC,COC(=O)CCCCCCCCCCCC(=O)OC,CC(C)CCCCCC[C@@H]([C@@H]1C[C@@H](OC1=O)CO)O,CCC(CC)([C@@]1(CC[C@@H](C(O1)(C)C)C(=O)OC)C)O,CC(CC(C)CC(C)(C(C)O)O)/C=C(\C)/C(=O)OC	SN00324149,SN00011207,SN00034102,SN00124286,CHEBI:69422	C(=O)(OCC)CCCCCCCCCC(=O)OCC	C15H28O4
183.03	C8H8O5	8	8	5	0	0	0	2.968	372856	0.625	1	CHO	https://gnps.ucsd.edu/ProteoSAFe/result.jsp?task=a0c938d79ded4a569832f2e43e3d4131&view=view_all_clusters_withID&show=true#%7B%22main.cluster%20index_lowerinput%22%3A%22291%22%2C%22main.cluster%20index_upperinput%22%3A%22291%22%7D	1.0000000,0.9505272,0.9223705,0.9107208,0.8695311	c1(oc(cc1)COC(=O)C)C(=O)O,COC1=C(C(=O)O/C/1=C\C=O)OC,C1(=C(C(=O)C(=C(C1=O)C)O)O)OC,C1(=CC(=O)[C@H]([C@@H]1O)O)/C=C/C(=O)O,OC(C(O)=O)C1=C(O)C=C(O)C=C1	SN00245313,SN00131048,SN00371880,SN00261032,HMDB0126480				1,0.997,0.99,0.983,0.98	c1(cc(c(c(c1)O)O)O)CC(=O)O,OC(=O)CC1=C(O)C(O)=C(O)C=C1,OC(C(O)=O)C1=C(O)C=C(O)C=C1,COC(=O)C1=CC(O)=C(O)C(O)=C1,c1(c(c(cc(c1)O)O)O)CC(=O)O	SN00284129,HMDB0130407,HMDB0126480,FDB000663,SN00236558	c1(cc(c(c(c1)O)O)O)CC(=O)O	C8H8O5
243.159	C13H24O4	13	24	4	0	0	0	4.862	1957974	0.307692	1.84615	CHO	https://gnps.ucsd.edu/ProteoSAFe/result.jsp?task=a0c938d79ded4a569832f2e43e3d4131&view=view_all_clusters_withID&show=true#%7B%22main.cluster%20index_lowerinput%22%3A%22745%22%2C%22main.cluster%20index_upperinput%22%3A%22745%22%7D	1.0000000,0.9868550,0.9848950,0.9799937,0.9793716	CCOC(=O)[C@H](C)[C@@H]([C@@H]1CCOC(C1)(C)C)O,CCCCCCC[C@@H]([C@@H]1[C@@H](COC1=O)CO)O,CC(C)CCCC[C@H]([C@@H]1C[C@H](OC1=O)CO)O,[C@H]1(C(=O)OC[C@H]1CO)[C@@H](O)CCCCC(C)C,C[C@]1(CC[C@@H](C(O1)(C)C)C(=O)OC)C(C)(C)O	SN00071003,SN00040121,SN00021150,SN00308524,SN00124277				1,0.999,0.983,0.894,0.883	CCCCCCC[C@@H]([C@@H]1[C@@H](COC1=O)CO)O,[C@H]1(C(=O)OC[C@H]1CO)[C@@H](O)CCCCC(C)C,CCOC(=O)[C@H](C)[C@@H]([C@@H]1CCOC(C1)(C)C)O,CCOC(=O)CCCCCCCC(=O)OCC,[C@H]1(C(C[C@@H](C[C@H]1C)O)(C)C)CC[C@H](C(=O)O)O	SN00040121,SN00308524,SN00071003,CCMSLIB00003135402,SN00272421	CCCCCCC[C@@H]([C@@H]1[C@@H](COC1=O)CO)O	C13H24O4
191.107	C12H16O2	12	16	2	0	0	0	4.725	4627240	0.166667	1.33333	CHO	https://gnps.ucsd.edu/ProteoSAFe/result.jsp?task=a0c938d79ded4a569832f2e43e3d4131&view=view_all_clusters_withID&show=true#%7B%22main.cluster%20index_lowerinput%22%3A%22335%22%2C%22main.cluster%20index_upperinput%22%3A%22335%22%7D	1.0000000,0.9753736,0.9532957,0.9445788,0.9421240	CCCCC1OC(=O)C2=C1CCC=C2,[C@@H]1([C@@H](OC(=O)C)CC=CC1=C)C(=C)C,[C@@H]1([C@@H](C(=C)CC=C1)C(=C)C)OC(=O)C,C=CCc1ccc(c(c1)OC(C)C)O,CCC1(C)C2OC(=O)C3C=CCCC123	FDB003896,SN00351346,SN00319334,CHEBI:59075,FDB003845				1,0.763,0.708,0.662,0.555	CCC1(C)C2OC(=O)C3C=CCCC123,[C@@H]1([C@@H](C(=C)CC=C1)C(=C)C)OC(=O)C,[C@@H]1([C@@H](OC(=O)C)CC=CC1=C)C(=C)C,CCCCC1OC(=O)C2=C1CCC=C2,C[C@@H]1CCC=C2[C@]1([C@@H](C=CC2=O)O)C	FDB003845,SN00319334,SN00351346,FDB003896,SN00158729	CCC1(C)C2OC(=O)C3C=CCCC123	C12H16O2
283.154	C15H24O5	15	24	5	0	0	0	4.85	558332	0.333333	1.6	CHO	https://gnps.ucsd.edu/ProteoSAFe/result.jsp?task=a0c938d79ded4a569832f2e43e3d4131&view=view_all_clusters_withID&show=true#%7B%22main.cluster%20index_lowerinput%22%3A%221037%22%2C%22main.cluster%20index_upperinput%22%3A%221037%22%7D	1.0000000,0.9919803,0.9146328,0.9121642,0.8544725	C1(=O)O[C@@H]2/C=C(\[C@H](C[C@@H]([C@@](CC[C@H]2[C@@H]1C)(O)C)O)O)/C,[C@@H]12[C@@](CC(=O)C(=C2)C(OO)(C)C)(CC[C@@H]([C@]1(O)C)O)C,[C@]12([C@H](O1)[C@H](C(/C=C/C(=O)[C@](C[C@H](C2)O)(O)C)(C)C)O)C,c1(c(cc(oc1=O)[C@H](CCCCCC)O)OC)COC,CC1(C)CCC(=O)[C@]2(C)[C@@]31CC[C@@](CO)([C@H](C3)OO2)O	SN00309320,SN00388467,SN00334137,SN00311257,CHEBI:69048				1,0.996,0.963,0.96,0.95	[C@@]12([C@H](C(C[C@@]1(C(=O)O)C)(C)C)[C@H](C[C@H]([C@@H]2C=O)C)O)O,[C@@]12([C@H]3[C@H]([C@@H](C(=O)O3)C)CC[C@]([C@@H]1CC[C@@H]2O)(O)C)CO,[C@]12([C@]([C@@](CC[C@@H]3[C@H]1OC(=O)[C@@H]3C)(O)C)(CC[C@@H]2O)O)C,[C@H]12[C@@]([C@H](C[C@@H]([C@@]2(O)C)O)O)(CC[C@@H]2[C@@H]1OC(=O)[C@H]2C)C,[C@@]12([C@]([C@H]([C@H]3[C@@H]1CC3(C)C)O)([C@@H]([C@@H]([C@@H](C2=O)O)O)C)O)C	SN00396411,SN00229157,SN00376254,SN00341794,SN00345967	[C@@]12([C@H](C(C[C@@]1(C(=O)O)C)(C)C)[C@H](C[C@H]([C@@H]2C=O)C)O)O	C15H24O5
211.133	C12H20O3	12	20	3	0	0	0	5.899	1.3454e+06	0.25	1.66667	CHO	https://gnps.ucsd.edu/ProteoSAFe/result.jsp?task=a0c938d79ded4a569832f2e43e3d4131&view=view_all_clusters_withID&show=true#%7B%22main.cluster%20index_lowerinput%22%3A%22460%22%2C%22main.cluster%20index_upperinput%22%3A%22460%22%7D	1.0000000,0.9847669,0.9663367,0.9395189,0.9356878	[C@@H]1(OC(=O)CCC/C=C/[C@@H](C1)O)CCC,CCCC1C/C=C/[C@H](CCCC(=O)O1)O,C1(=O)O[C@H](C)CCCCCC[C@@H](/C=C/1)O,[C@H]1([C@@H](C=C(C(=O)C1)COCC)O)C(C)C,CCCCCC1C(CC(O)=O)CCC1=O	SN00286108,CHEBI:8648,SN00226002,SN00323133,FDB011692				1,0.999,0.913,0.902,0.806	CC\C=C\CC1C(O)CCC1CC(O)=O,CCCC1C/C=C/[C@H](CCCC(=O)O1)O,OC(=O)CCCCCCCC\C=C\C=O,[C@H]1([C@@H](C=C(C(=O)C1)COCC)O)C(C)C,C1([C@@H]([C@@H]([C@H](OC1=O)/C(=C/C)/C)C)O)(C)C	FDB011267,CHEBI:8648,FDB016353,SN00323133,SN00393657	CC\C=C\CC1C(O)CCC1CC(O)=O	C12H20O3
179.035	C9H8O4	9	8	4	0	0	0	3.75	555162	0.444444	0.888889	CHO	https://gnps.ucsd.edu/ProteoSAFe/result.jsp?task=a0c938d79ded4a569832f2e43e3d4131&view=view_all_clusters_withID&show=true#%7B%22main.cluster%20index_lowerinput%22%3A%22271%22%2C%22main.cluster%20index_upperinput%22%3A%22271%22%7D	1.0000000,0.9970489,0.9633246,0.9623075,0.9565240	c1(C(=O)O)c(C=O)cccc1OC,c1(c(C(=O)O)cccc1OC)C=O,c1(c(C(=O)OC)cccc1O)C=O,c1(C(=O)OC)c(C=O)cccc1O,[H]OC(=O)C1=C([H])C([H])=C([H])C([H])=C1C(=O)OC([H])([H])[H]	SN00309313,SN00314156,SN00380148,SN00368270,FDB023021				1,0.936,0.918,0.905,0.818	Cc1c2COC(=O)c2c(cc1O)O,c12c(cc(c(c1O)C)O)COC2=O,C(=O)(C(=O)O)c1ccc(cc1)OC,CC(=O)OC1=C(C=CC=C1)C(O)=O,c12c(c(cc(c1)OC)O)C(=O)OC2	CHEBI:68194,SN00271772,SN00224117,FDB000894,SN00224143	Cc1c2COC(=O)c2c(cc1O)O	C9H8O4
199.134	C11H20O3	11	20	3	0	0	0	4.25	3.64561e+06	0.272727	1.81818	CHO	https://gnps.ucsd.edu/ProteoSAFe/result.jsp?task=a0c938d79ded4a569832f2e43e3d4131&view=view_all_clusters_withID&show=true#%7B%22main.cluster%20index_lowerinput%22%3A%22388%22%2C%22main.cluster%20index_upperinput%22%3A%22388%22%7D	1.0000000,0.9869245,0.9268439,0.9133819,0.9071067	C1(=O)[C@H]([C@@H]([C@H](O1)C)O)CCCCCC,CCCCCC[C@@H]1C[C@H](OC1=O)CO,[C@@]1(C(=O)OC)(CC[C@H](CC1)C(C)C)O,[C@H]12[C@@H](C[C@H](O2)[C@H](CC)O)CC[C@@H]1CO,C(=O)(O)CCCCC(=O)CCCCC	SN00294123,SN00066991,SN00228109,SN00269729,SN00357596				1,0.941,0.931,0.913,0.862	C1(=O)[C@H]([C@@H]([C@H](O1)C)O)CCCCCC,CCCCCC[C@@H]1C[C@H](OC1=O)CO,CCCC1CC(C)(CCO1)OC(C)=O,CCCCCCC(=O)CCOC(C)=O,C(=O)(CCCCCCCC=O)OCC	SN00294123,SN00066991,FDB014850,FDB016184,SN00341493	C1(=O)[C@H]([C@@H]([C@H](O1)C)O)CCCCCC	C11H20O3
365.232	C21H34O5	21	34	5	0	0	0	6.428	4653518	0.238095	1.61905	CHO	https://gnps.ucsd.edu/ProteoSAFe/result.jsp?task=a0c938d79ded4a569832f2e43e3d4131&view=view_all_clusters_withID&show=true#%7B%22main.cluster%20index_lowerinput%22%3A%221527%22%2C%22main.cluster%20index_upperinput%22%3A%221527%22%7D	1.0000000,0.9293917,0.9281560,0.8858303,0.8720669	[C@H]1([C@H](C(=C)C(=O)O1)C(=O)O)CCCCCCCCCCCCCC(=O)C,[C@H]1(C(=C(C(=O)O1)C)C(=O)O)CCCCCCCCCCCCCC(=O)C,C[C@H](CCCCCCCCC[C@@H](Cc1cc(cc(c1)O)O)OC(=O)C)O,C(CCCCCCCO)CCCCCCC(=O)Cc1cc(cc(=O)o1)O,C(c1cc(cc(c1)O)O)[C@H](OC(=O)C)CCCCC[C@H](CCCCC)O	SN00295609,SN00342467,SN00021035,CHEBI:85495,SN00230862				1,0.844,0.802,0.801,0.775	C1(=O)[C@H]([C@H](CC(=O)O[C@@H]([C@H](/C=C/C=C/[C@H]([C@@H](C[C@@H]1C)C)O)C)CC)O)C,C12=C[C@@H](CC[C@@H]1[C@@](CC[C@H](C[C@H](CC(=O)OCC)O)O)([C@H](C=C2)C)O)C,[C@H]1([C@H](C(=C)C(=O)O1)C(=O)O)CCCCCCCCCCCCCC(=O)C,[C@H]1(C(=C(C(=O)O1)C)C(=O)O)CCCCCCCCCCCCCC(=O)C,[C@@]12([C@@H](O1)C[C@H](C(=C)C(=O)OC)CC[C@]([C@H](CC/C(=C/CC2)/C)O)(O)C)C	SN00371254,SN00350300,SN00295609,SN00342467,SN00372969	C1(=O)[C@H]([C@H](CC(=O)O[C@@H]([C@H](/C=C/C=C/[C@H]([C@@H](C[C@@H]1C)C)O)C)CC)O)C	C21H34O5
395.242	C22H36O6	22	36	6	0	0	0	6.1	7383677	0.272727	1.63636	CHO	https://gnps.ucsd.edu/ProteoSAFe/result.jsp?task=a0c938d79ded4a569832f2e43e3d4131&view=view_all_clusters_withID&show=true#%7B%22main.cluster%20index_lowerinput%22%3A%221644%22%2C%22main.cluster%20index_upperinput%22%3A%221644%22%7D	1.0000000,0.9003312,0.8793452,0.8621172,0.8462818	[C@H]1([C@H]([C@@H](CC(=O)O[C@@H]([C@H](/C=C(/C=C/C(=O)[C@@H](C[C@@H]1C)C)\C)CO)CC)O)C)O,C1(=CCOC1=O)CCC[C@H](CCC[C@H](CC/C=C(\CO)/C)COC(=O)C)CO,C12=CCC[C@@]([C@H]1CC[C@H]([C@@]2(CC[C@@]([C@H](OC(=O)C)CO)(O)C)C)C)(C(=O)O)C,C1(=C[C@@H](OC1=O)C)C[C@@H](CCCCCCCCCC[C@H]([C@@H]1OC(=O)CC1)O)O,[C@@]1([C@@H](C=CC1=O)OC(=O)C)([C@@H](OC(=O)C)CCCCCCCCCCCC)O	SN00347295,SN00271972,SN00400477,SN00227512,SN00265809				1,0.954,0.907,0.818,0.793	[C@H]12[C@]([C@@H](C(=CC2)C)CC[C@H](CC(=O)O)C)(C[C@@H]([C@@H]([C@]1(COC(=O)C)C)O)O)C,C12=CCC[C@@]([C@H]1CC[C@H]([C@@]2(CC[C@@]([C@H](OC(=O)C)CO)(O)C)C)C)(C(=O)O)C,[C@H]1([C@H]([C@@H](CC(=O)O[C@@H]([C@H](/C=C(/C=C/C(=O)[C@@H](C[C@@H]1C)C)\C)CO)CC)O)C)O,C1(=C[C@@H](OC1=O)C)C[C@@H](CCCCCCCCCC[C@H]([C@@H]1OC(=O)CC1)O)O,C1(=CCOC1=O)CCC[C@H](CCC[C@H](CC/C=C(\CO)/C)COC(=O)C)CO	SN00391999,SN00400477,SN00347295,SN00227512,SN00271972	[C@H]12[C@]([C@@H](C(=CC2)C)CC[C@H](CC(=O)O)C)(C[C@@H]([C@@H]([C@]1(COC(=O)C)C)O)O)C	C22H36O6
199.097	C10H16O4	10	16	4	0	0	0	3.039	1.00124e+07	0.4	1.6	CHO	https://gnps.ucsd.edu/ProteoSAFe/result.jsp?task=a0c938d79ded4a569832f2e43e3d4131&view=view_all_clusters_withID&show=true#%7B%22main.cluster%20index_lowerinput%22%3A%22382%22%2C%22main.cluster%20index_upperinput%22%3A%22382%22%7D	1.0000000,0.9991656,0.9952339,0.9890953,0.9824074	[C@@H]1(CC(=O)O[C@@H](CCCC(=O)C1)C)O,C1(=O)O[C@@H](CC[C@@H](/C=C/[C@@H](C1)O)O)C,[C@@H]1([C@@H](C(=O)OCC1)CO)[C@H](CO)C=C,[C@@H]1([C@H](/C=C\C[C@@H](CCC(=O)O1)O)O)C,[C@@H]12[C@@H](OC(=O)[C@H]1CO)C[C@@H]([C@H]2CO)C	SN00282052,SN00352805,SN00308707,SN00368074,SN00365370				1,0.966,0.965,0.954,0.953	[C@@H]1(CC(=O)O[C@@H](CCCC(=O)C1)C)O,C1(=O)O[C@@H](C[C@H](O)CCCC(=O)C1)C,CCCCCC1CC(C(O)=O)C(=O)O1,CCCCC1CCC(C(O)=O)C(=O)O1,O1[C@H]([C@@H](C(=O)O)C)[C@H](C[C@H](C1=O)C)C	SN00282052,SN00263096,FDB002978,FDB002979,SN00265912	[C@@H]1(CC(=O)O[C@@H](CCCC(=O)C1)C)O	C10H16O4
269.175	C15H26O4	15	26	4	0	0	0	5.384	3.92423e+06	0.266667	1.73333	CHO	https://gnps.ucsd.edu/ProteoSAFe/result.jsp?task=a0c938d79ded4a569832f2e43e3d4131&view=view_all_clusters_withID&show=true#%7B%22main.cluster%20index_lowerinput%22%3A%22946%22%2C%22main.cluster%20index_upperinput%22%3A%22946%22%7D	1.0000000,0.9748026,0.9133435,0.9125556,0.8997141	[C@@H]1([C@@H]([C@H](C(C)C)CC/C(=C/[C@@H](CC1=C)O)/C)O)OO,[C@]1([C@H](C[C@@H](C(=C)CC[C@H](/C=C/1)C(C)C)OO)O)(O)C,CC(C)[C@@H]1C/C=C(/C)\[C@H]([C@@H](C[C@@]2(C)[C@H]([C@@H]1O)O2)O)O,[C@@]12([C@@H]([C@@H]([C@@](CC1)(C(C)C)O)O)C(=C)[C@@H](CC2)OO)C,[C@@H]1([C@H]([C@@H](C(=C)C[C@H]([C@@H](C(=C)CC1)O)O)O)O)C(C)C	SN00244216,SN00249464,CHEBI:66168,SN00289145,SN00302564				1,0.927,0.864,0.846,0.831	C1CCCCC(=O)OCCCCCOC(=O)CCC1,O=C1CCCCCCCCCCCC(=O)OCCO1,[C@]12([C@H]([C@@H](CC(=C)[C@@H](O1)[C@@H]([C@@H](CC2)C(C)C)O)O)O)C,CC(C)[C@@H]1C/C=C(/C)\[C@H]([C@@H](C[C@@]2(C)[C@H]([C@@H]1O)O2)O)O,[C@]12([C@](C(CCC2)(C)C)([C@H](O[C@@H]1CCC(=O)C)O)O)C	SN00067506,FDB020219,SN00359169,CHEBI:66168,SN00300524	C1CCCCC(=O)OCCCCCOC(=O)CCC1	C15H26O4
269.175	C15H26O4	15	26	4	0	0	0	6.151	952476	0.266667	1.73333	CHO	https://gnps.ucsd.edu/ProteoSAFe/result.jsp?task=a0c938d79ded4a569832f2e43e3d4131&view=view_all_clusters_withID&show=true#%7B%22main.cluster%20index_lowerinput%22%3A%22949%22%2C%22main.cluster%20index_upperinput%22%3A%22949%22%7D	1.0000000,0.9905106,0.9525263,0.9523268,0.9483911	[C@@H]1([C@@H]([C@H](C(C)C)CC/C(=C/[C@@H](CC1=C)O)/C)O)OO,[C@]1([C@H](C[C@@H](C(=C)CC[C@H](/C=C/1)C(C)C)OO)O)(O)C,[C@@]12([C@@H]([C@@H]([C@@](CC1)(C(C)C)O)O)C(=C)[C@@H](CC2)OO)C,CC(C)[C@@H]1C/C=C(/C)\[C@H]([C@@H](C[C@@]2(C)[C@H]([C@@H]1O)O2)O)O,[C@]12([C@H]([C@@H](CC(=C)[C@@H](O1)[C@@H]([C@@H](CC2)C(C)C)O)O)O)C	SN00244216,SN00249464,SN00289145,CHEBI:66168,SN00359169				1,0.996,0.987,0.971,0.96	[C@@]12([C@@](CC[C@H]([C@H]1O)C(O)(C)C)(CC[C@@H](C2=C)O)C)O,[C@@]12([C@]([C@@H]([C@@H]([C@H](C1)C(=C)CO)O)O)(CCC[C@H]2C)O)C,[C@@]12([C@](CC[C@@H]1C(=O)C)(CC[C@H](C2)[C@](CO)(O)C)C)O,[C@]1(C[C@@H]2[C@@](CC1)(CC[C@H](C2=C)OO)C)(C(O)(C)C)O,[C@@H]12[C@@H]([C@](CC[C@H]1C(O)(C)C)(O)C)CC(=O)[C@@H]([C@H]2O)C	SN00260899,SN00393232,SN00350178,SN00382534,SN00282580	[C@@]12([C@@](CC[C@H]([C@H]1O)C(O)(C)C)(CC[C@@H](C2=C)O)C)O	C15H26O4
182.058	C9H11O4	9	11	4	0	0	0	5.169	120620	0.444444	1.22222	CHO	https://gnps.ucsd.edu/ProteoSAFe/result.jsp?task=a0c938d79ded4a569832f2e43e3d4131&view=view_all_clusters_withID&show=true#%7B%22main.cluster%20index_lowerinput%22%3A%22287%22%2C%22main.cluster%20index_upperinput%22%3A%22287%22%7D	1.0000000,0.9558592,0.9389025,0.9379395,0.8123457	COC(=O)[C@H]1CC=CC[C@H]1C(=O)[O-],C1CC2=C([C@@H]1CC(=O)[O-])[C@H](OC2)O,C1=CC(CCC1CC(=O)C(=O)[O-])O,C1=C[C@H]([C@H](C(=C1)CCC(=O)[O-])O)O,CCOC(=O)c1c[nH]c(=N)nc1O	SN00130932,SN00159515,CHEBI:64790,CHEBI:60087,CHEBI:39721				1,0.858,0.772,0.765,0.494	C1=CC(CCC1CC(=O)C(=O)[O-])O,C1CC2=C([C@@H]1CC(=O)[O-])[C@H](OC2)O,C1=C[C@H]([C@H](C(=C1)CCC(=O)[O-])O)O,COC(=O)[C@H]1CC=CC[C@H]1C(=O)[O-],CC(C)C(=O)/C=C\C=C(/C(=O)O)\[O-]	CHEBI:64790,SN00159515,CHEBI:60087,SN00130932,CHEBI:79380	C1=CC(CCC1CC(=O)C(=O)[O-])O	C9H11O4
263.128	C15H20O4	15	20	4	0	0	0	5.358	4.28897e+06	0.266667	1.33333	CHO	https://gnps.ucsd.edu/ProteoSAFe/result.jsp?task=a0c938d79ded4a569832f2e43e3d4131&view=view_all_clusters_withID&show=true#%7B%22main.cluster%20index_lowerinput%22%3A%22890%22%2C%22main.cluster%20index_upperinput%22%3A%22890%22%7D	1.0000000,0.9642844,0.9569499,0.9519109,0.9478782	C1(=O)C(=C)[C@@H]2[C@@H](O1)C[C@@H](/C=C\C=C(/C[C@H]2O)\CO)C,C12=C3C(=O)C=C[C@@]2(CC[C@H]([C@@]1(OOC3)O)C(C)C)C,C[C@@H]1CC/C=C(/C[C@]2(C(=C(C(=O)O2)C)CC1=O)O)\C,C/C/1=C\[C@H]2[C@@H]([C@@H](C/C(=C/CC1)/CO)O)C(=C)C(=O)O2,[C@H]12[C@H](OC(=O)C1=C)/C=C(/CC/C=C(/[C@H]([C@@H]2O)O)\C)\C	SN00349256,SN00273674,SN00042053,SN00042136,SN00231229				1,0.991,0.932,0.873,0.872	[C@H]12[C@]3([C@H](O3)CC(=O)[C@@]1(CC[C@@H]1[C@@H]2OC(=O)[C@H]1C)C)C,[C@@]123[C@@]4(C(=O)OC[C@H]2C(=O)C[C@@H]1[C@H](C(C3)(C)C)CC4)O,[C@]123[C@](O3)(CCC(=O)[C@@]1(CC[C@@H]1[C@H]2OC(=O)[C@H]1C)C)C,[C@@]12([C@@H]([C@@H]3[C@@H]([C@H](C1)O)C(=C)C(=O)O3)[C@H](CCC2)C=O)C,[C@]12([C@@H](O1)[C@H]([C@H]1[C@@H](OC(=O)C1=C)CC(=C)CCC2)O)C	SN00248611,SN00336302,SN00290809,SN00316837,SN00333557	[C@H]12[C@]3([C@H](O3)CC(=O)[C@@]1(CC[C@@H]1[C@@H]2OC(=O)[C@H]1C)C)C	C15H20O4
293.175	C17H26O4	17	26	4	0	0	0	5.052	1009131360	0.235294	1.52941	CHO	https://gnps.ucsd.edu/ProteoSAFe/result.jsp?task=a0c938d79ded4a569832f2e43e3d4131&view=view_all_clusters_withID&show=true#%7B%22main.cluster%20index_lowerinput%22%3A%221101%22%2C%22main.cluster%20index_upperinput%22%3A%221101%22%7D	1.0000000,0.8948684,0.8946703,0.8828474,0.8713511	C(=C\C=C\C(=O)O)(/COC(=O)C)\C=C\CCCCCCC,[C@@]12([C@H]([C@@H]([C@@H](CC1)C(C)C)O)C(=CC(=O)C2)C)COC(=O)C,C12=C([C@@H](O[C@@H]([C@@H]1C[C@@H]([C@H]2O)C(C)C)C)C=C)COC(=O)C,[C@H]1(C(=O)C/C(=C/CC[C@@H](C(=O)C1)C)/C)[C@@H](COC(=O)C)C,[C@@]1(C2=CCC[C@@]([C@@H]2CC[C@H]1C)(C(=O)O)C)(CCC(=O)O)C	SN00224739,SN00326613,SN00287514,SN00366803,SN00294733				1,0.931,0.929,0.851,0.823	CCCCCC(O)CC(=O)CCC1=CC=C(O)C(OC)=C1,CCCCCCCC(=O)C[C@H](c1ccc(c(c1)OC)O)O,c1(c(ccc(c1)CC(=O)CC[C@H](CCCCC)O)O)OC,C1C(C/C=C(/CC/C=C(/C[C@H]1OC(=O)C)\C(=O)O)\C)(C)C,[C@@H]1([C@@H](/C=C/[C@@](CC/C=C(\C1)/C=O)(O)C)C(C)C)OC(=O)C	FDB001108,SN00162303,SN00257541,SN00389043,SN00386924	CCCCCC(O)CC(=O)CCC1=CC=C(O)C(OC)=C1	C17H26O4
305.138	C17H22O5	17	22	5	0	0	0	4.775	554638	0.294118	1.29412	CHO	https://gnps.ucsd.edu/ProteoSAFe/result.jsp?task=a0c938d79ded4a569832f2e43e3d4131&view=view_all_clusters_withID&show=true#%7B%22main.cluster%20index_lowerinput%22%3A%221191%22%2C%22main.cluster%20index_upperinput%22%3A%221191%22%7D	1.0000000,0.9253752,0.8631006,0.8300121,0.8235152	c12c(cc(cc1OC)O)/C=C/CCCCC[C@@H](OOC2=O)C,[C@@H]12[C@@H]([C@H](/C(=C\CC/C(=C/[C@H]1OC(=O)C2=C)/C)/C=O)O)OCC,[C@@H]12[C@H](OC(=O)[C@H]1C)/C=C(/CC/C=C(\C[C@H]2OC(=O)C)/C=O)\C,[C@@H]12[C@H](OC(=O)C1=C)/C=C(\CC/C=C(/C[C@H]2OC(=O)C)\C)/CO,C1(=O)C(=C)[C@@H]2[C@@H](O1)C/C(=C\CC/C(=C/[C@H]2OC(=O)C)/C)/CO	SN00369398,SN00250887,SN00318046,SN00251742,SN00325136				1,1,0.979,0.971,0.967	C/C/1=C\[C@@H]2[C@H](C(=C)C(=O)O2)[C@@H](C/C(=C/CC1)/COC(=O)C)O,[C@@H]12O[C@@]1(CC/C=C(/[C@H](C[C@H]1[C@@H]2OC(=O)C1=C)OC(=O)C)\C)C,[C@]12([C@H]3[C@@H]([C@H](C[C@@H]([C@@H]1CC=C2C)C)OC(=O)C)C(=C)C(=O)O3)O,[C@@H]12[C@@H]([C@H](/C(=C\CC/C(=C/[C@H]1OC(=O)C2=C)/C)/C=O)O)OCC,[C@@H]12[C@H](OC(=O)[C@H]1C)/C=C(/CC/C=C(\C[C@H]2OC(=O)C)/C=O)\C	CHEBI:7806,SN00303894,SN00284247,SN00250887,SN00318046	C/C/1=C\[C@@H]2[C@H](C(=C)C(=O)O2)[C@@H](C/C(=C/CC1)/COC(=O)C)O	C17H22O5
273.206	C15H30O4	15	30	4	0	0	0	6.191	1.15432e+06	0.266667	2	CHO	https://gnps.ucsd.edu/ProteoSAFe/result.jsp?task=a0c938d79ded4a569832f2e43e3d4131&view=view_all_clusters_withID&show=true#%7B%22main.cluster%20index_lowerinput%22%3A%22978%22%2C%22main.cluster%20index_upperinput%22%3A%22978%22%7D	1.0000000,0.9476150,0.9471329,0.9039118,0.8847302	CCCCCCCCCCCC(=O)OC[C@@H](CO)O,[H][C@@](O)(CO)COC(=O)CCCCCCCCC(C)C,CCCCCCCCCCCC(=O)OC(CO)CO,[C@@H](CC(=O)OC)(CCCCCCC[C@H](CCC)O)O,[H]C(CO)(CO)OC(=O)CCCCCCCCC(C)C	CHEBI:75528,HMDB0072860,CHEBI:75453,SN00225035,HMDB0072858				1,0.952,0.879,0.743,0.729	CCCCCCCCCCCC(=O)OC(CO)CO,CCCCCCCCCCCC(=O)OC[C@@H](CO)O,[C@@H](CC(=O)OC)(CCCCCCC[C@H](CCC)O)O,[H][C@@](O)(CO)COC(=O)CCCCCCCCC(C)C,[H]C(CO)(CO)OC(=O)CCCCCCCCC(C)C	CHEBI:75453,CHEBI:75528,SN00225035,HMDB0072860,HMDB0072858	CCCCCCCCCCCC(=O)OC(CO)CO	C15H30O4
215.165	C12H24O3	12	24	3	0	0	0	5.674	6643048	0.25	2	CHO	https://gnps.ucsd.edu/ProteoSAFe/result.jsp?task=a0c938d79ded4a569832f2e43e3d4131&view=view_all_clusters_withID&show=true#%7B%22main.cluster%20index_lowerinput%22%3A%22492%22%2C%22main.cluster%20index_upperinput%22%3A%22492%22%7D	1.0000000,0.7643803,0.6967342,0.6878001,0.6838395	[H]OC(=O)C([H])([H])C([H])([H])C([H])([H])C([H])([H])C([H])([H])C([H])([H])C([H])([H])C([H])([H])C([H])([H])C([H])([H])C([H])([H])O[H],[C@@H]([C@H](CCCCCCCC)O)(C(=O)O)C,CCCCCCCCCC[C@H](C(=O)O)O,[H]OC(=O)C([H])([H])[C@]([H])(O[H])C([H])([H])C([H])([H])C([H])([H])C([H])([H])C([H])([H])C([H])([H])C([H])([H])C([H])([H])C([H])([H])[H],[C@@H](CCCCCCC(=O)O)(CCCC)O	FDB022985,SN00244038,CHEBI:36212,FDB028038,SN00316875				1,0.994,0.99,0.987,0.971	[C@@H](CCCCCCC(=O)O)(CCCC)O,CCCCCC(CCCCCC(=O)O)O,[C@@H](CCCCC(=O)O)(CCCCCC)O,[C@@H]([C@H](CCCCCCCC)O)(C(=O)O)C,[C@@H](CCCCCCCC(=O)O)(CCC)O	SN00316875,CHEBI:85510,SN00286606,SN00244038,SN00361925	[C@@H](CCCCCCC(=O)O)(CCCC)O	C12H24O3
277.18	C17H26O3	17	26	3	0	0	0	5.56	33625068	0.176471	1.52941	CHO	https://gnps.ucsd.edu/ProteoSAFe/result.jsp?task=a0c938d79ded4a569832f2e43e3d4131&view=view_all_clusters_withID&show=true#%7B%22main.cluster%20index_lowerinput%22%3A%221000%22%2C%22main.cluster%20index_upperinput%22%3A%221000%22%7D	1.0000000,0.9938381,0.9634089,0.9444288,0.9421211	CCCCCCCC(O)C(O)CC#CC#CC(O)C=C,C\1(=C/CCCCCCCCCC=C)/[C@@H](C(=C)OC1=O)O,[C@H]1(C(=O)C=C(CC1)COC(=O)C)[C@@H](CCC=C(C)C)C,[C@H]1([C@H](/C=C(/CCC(=O)C(=C)CC1)\C)OC(=O)C)C(C)C,CCCCCCCCCOC(=O)c1cccc(c1)OC	FDB008617,SN00324745,SN00236201,SN00295775,SN00121614				1,0.963,0.945,0.923,0.874	[C@@]12(C(=C(C(=O)O2)C)C[C@@]2([C@H](C1)CCC[C@H]2C)C)OCC,[C@H]1(C(=O)C=C(CC1)COC(=O)C)[C@@H](CCC=C(C)C)C,[C@H]1([C@H](/C=C(/CCC(=O)C(=C)CC1)\C)OC(=O)C)C(C)C,[C@@H]1([C@@H]2[C@H]([C@@H](CC1=O)C)C[C@@H](C(=C2)C)OC(=O)C)C(C)C,CC(C)C1C(CC(C)C11CC=C(C)C(=O)C1)OC(C)=O	SN00362987,SN00236201,SN00295775,SN00289908,FDB002963	[C@@]12(C(=C(C(=O)O2)C)C[C@@]2([C@H](C1)CCC[C@H]2C)C)OCC	C17H26O3
243.196	C14H28O3	14	28	3	0	0	0	6.029	5077886	0.214286	2	CHO	https://gnps.ucsd.edu/ProteoSAFe/result.jsp?task=a0c938d79ded4a569832f2e43e3d4131&view=view_all_clusters_withID&show=true#%7B%22main.cluster%20index_lowerinput%22%3A%22752%22%2C%22main.cluster%20index_upperinput%22%3A%22752%22%7D	1.0000000,0.9878282,0.9527080,0.9488484,0.9453278	CCCCCCCCCC(O)CC(=O)OCC,[C@H](CC(=O)OC)(CCCCCCCC(C)C)O,[H]OC(=O)C([H])(O[H])C([H])([H])C([H])([H])C([H])([H])C([H])([H])C([H])([H])C([H])([H])C([H])([H])C([H])([H])C([H])([H])C([H])([H])C([H])([H])C([H])([H])[H],[C@@H](CCCCC(=O)O)(CCCCCCCC)O,[H]OC(=O)C([H])([H])[C@]([H])(O[H])C([H])([H])C([H])([H])C([H])([H])C([H])([H])C([H])([H])C([H])([H])C([H])([H])C([H])([H])C([H])([H])C([H])([H])C([H])([H])[H]	HMDB0059850,SN00237991,FDB023094,SN00262462,FDB028041				1,0.819,0.8,0.658,0.65	CCCCCCCCCC(O)CC(=O)OCC,CC(C)C1CCC(C)CC1OCC(C)(O)CO,[C@H](CC(=O)OC)(CCCCCCCC(C)C)O,[C@@H](CCCCC(=O)O)(CCCCCCCC)O,[C@@H](CCCCCCCCCC(=O)O)(CCC)O	HMDB0059850,FDB009860,SN00237991,SN00262462,SN00267189	CCCCCCCCCC(O)CC(=O)OCC	C14H28O3
241.18	C14H26O3	14	26	3	0	0	0	6.138	1.7004e+07	0.214286	1.85714	CHO	https://gnps.ucsd.edu/ProteoSAFe/result.jsp?task=a0c938d79ded4a569832f2e43e3d4131&view=view_all_clusters_withID&show=true#%7B%22main.cluster%20index_lowerinput%22%3A%22734%22%2C%22main.cluster%20index_upperinput%22%3A%22734%22%7D	1.0000000,0.9533627,0.9376326,0.9365984,0.9302998	[C@H]1([C@](CCCC1(C)C)(O)C)CC[C@H](C(=O)O)C,C1(=O)O[C@@H](C[C@H](C1)O)CCCCCCCCC,CCCCCCCCC(=O)CCCCC(O)=O,[H]OC(=O)C([H])([H])C(=O)C([H])([H])C([H])([H])C([H])([H])C([H])([H])C([H])([H])C([H])([H])C([H])([H])C([H])([H])C([H])([H])C([H])([H])C([H])([H])[H],C(=O)(O)CC/C=C/C[C@@H](O)CCCCCCC	SN00267829,SN00315613,FDB002971,FDB028040,SN00369722				1,0.905,0.745,0.686,0.673	CCCCCCCCC(=O)CCCCC(O)=O,[C@H]1([C@](CCCC1(C)C)(O)C)CC[C@H](C(=O)O)C,C1(=O)O[C@@H](C[C@H](C1)O)CCCCCCCCC,[H]OC(=O)C([H])([H])C(=O)C([H])([H])C([H])([H])C([H])([H])C([H])([H])C([H])([H])C([H])([H])C([H])([H])C([H])([H])C([H])([H])C([H])([H])C([H])([H])[H],CC(O)CC(=O)O[C@@H]1C[C@H](C)CC[C@H]1C(C)C	FDB002971,SN00267829,SN00315613,FDB028040,FDB009785	CCCCCCCCC(=O)CCCCC(O)=O	C14H26O3
307.154	C17H24O5	17	24	5	0	0	0	5.013	1.84913e+06	0.294118	1.41176	CHO	https://gnps.ucsd.edu/ProteoSAFe/result.jsp?task=a0c938d79ded4a569832f2e43e3d4131&view=view_all_clusters_withID&show=true#%7B%22main.cluster%20index_lowerinput%22%3A%221206%22%2C%22main.cluster%20index_upperinput%22%3A%221206%22%7D	1.0000000,0.9602674,0.9421741,0.9373605,0.9370633	[C@@H]1(C(=C)C(=O)O)[C@H](OC(=O)C)C=C(CCC(=O)C)[C@H](CC1)C,c12c(cc(cc1OC)O)CCCCCC[C@@H]([C@H](OC2=O)C)O,c12c(cc(cc1OC)O)CCCCC[C@H](C[C@@H](OC2=O)C)O,[C@H]12OC(=O)C(=C)[C@@H]2CCC(=C([C@]1(OCC)C)CCC(=O)O)C,[C@H]12[C@@H](C[C@H]([C@@H](C(=C2)C)[C@H](CCOC(=O)C)O)C)OC(=O)C1=C	SN00366093,SN00321651,SN00230901,SN00362061,SN00315793				1,0.986,0.977,0.972,0.97	[C@@]12(C(=C(CCC2)CO)C[C@@H](C[C@@H]1OC(=O)C)C(=C)C(=O)O)C,[C@H]12[C@@H]([C@@H](C(=O)O2)C)CC=C([C@H](C1)C)[C@@H](OC(=O)C)CC(=O)C,[C@H]12[C@H](C(=C)C(=O)O1)CC=C([C@@H](C2)C)[C@@H](C[C@H](OC(=O)C)C)O,[C@H]12[C@@H](C[C@](C(=CC2)CC[C@H](OC(=O)C)C)(O)C)OC(=O)C1=C,[C@H]12[C@@H](OC(=O)[C@@H]1C)/C=C(/CC[C@@H](C(=C)[C@@H](C2)OC(=O)C)O)\C	SN00325847,SN00262446,SN00377156,SN00266022,SN00339184	[C@@]12(C(=C(CCC2)CO)C[C@@H](C[C@@H]1OC(=O)C)C(=C)C(=O)O)C	C17H24O5
288.217	C15H31NO4	15	31	4	0	1	0	5.604	496032	0.266667	2.06667	CHNO	https://gnps.ucsd.edu/ProteoSAFe/result.jsp?task=a0c938d79ded4a569832f2e43e3d4131&view=view_all_clusters_withID&show=true#%7B%22main.cluster%20index_lowerinput%22%3A%221074%22%2C%22main.cluster%20index_upperinput%22%3A%221074%22%7D	1	CCCCCCCCCN1CC(C(C(C1CO)O)O)O	DB08283				1	CCCCCCCCCN1CC(C(C(C1CO)O)O)O	DB08283	CCCCCCCCCN1CC(C(C(C1CO)O)O)O	C15H31NO4
235.097	C13H16O4	13	16	4	0	0	0	4.716	971557	0.307692	1.23077	CHO	https://gnps.ucsd.edu/ProteoSAFe/result.jsp?task=a0c938d79ded4a569832f2e43e3d4131&view=view_all_clusters_withID&show=true#%7B%22main.cluster%20index_lowerinput%22%3A%22667%22%2C%22main.cluster%20index_upperinput%22%3A%22667%22%7D	1.0000000,0.9758910,0.9581550,0.9555530,0.9440361	c12c(C[C@@H](OC2=O)C[C@H](O)C)ccc(c1O)C,[C@@H]1([C@@H]([C@H](C(=O)O1)C)O)/C=C/C(=O)/C=C/C=C/C,COC1=C(C=CC(O)=C1CC=C(C)C)C(O)=O,c1(c(cc(cc1O)C(=O)O)CC=C(C)C)OC,c1(C(=O)O)cc(c(c(c1)OC)O)CC=C(C)C	SN00321153,SN00374816,HMDB0124833,SN00388634,SN00285239				1,0.89,0.812,0.741,0.738	C/C=C/C1C2=CC(C(=O)OC2C(/C=C/C)O1)O,CCOC1=C(OC(=O)C(C)C)C=CC(C=O)=C1,[C@@H]1([C@@H]([C@H](C(=O)O1)C)O)/C=C/C(=O)/C=C/C=C/C,[C@]1(C(=O)C2=C(C[C@@H]1O)C=C(OC2)/C=C/C)(O)C,c1(c(cc(cc1OC)CC=C)OC)OC(=O)C	CHEBI:65896,FDB016817,SN00374816,SN00311772,SN00270684	C/C=C/C1C2=CC(C(=O)OC2C(/C=C/C)O1)O	C13H16O4
179.071	C10H12O3	10	12	3	0	0	0	5.324	996405	0.3	1.2	CHO	https://gnps.ucsd.edu/ProteoSAFe/result.jsp?task=a0c938d79ded4a569832f2e43e3d4131&view=view_all_clusters_withID&show=true#%7B%22main.cluster%20index_lowerinput%22%3A%22278%22%2C%22main.cluster%20index_upperinput%22%3A%22278%22%7D	1.0000000,0.9620945,0.9154508,0.9132650,0.9126379	C1(=O)O[C@@H](CC/C=C/C(=O)/C=C\1)C,c1(c(C(C)C)cccc(c1=O)O)O,c1(/C(=C/C)/C)cc(cc(=O)o1)OC,[C@H]1([C@H](O1)CCC)c1oc(=O)ccc1,C1(=C(C(=O)C=C(C1=O)C)C(C)C)O	SN00261348,SN00252133,SN00276891,SN00347263,SN00353760	1,0.997,0.992,0.89,0.885	c1(c(C(C)C)cccc(c1=O)O)O,C1(=C(C(=O)C=C(C1=O)C)C(C)C)O,C1(=O)O[C@@H](CC/C=C/C(=O)/C=C\1)C,c1(/C(=C/C)/C)cc(cc(=O)o1)OC,[C@H]1([C@H](O1)CCC)c1oc(=O)ccc1	SN00252133,SN00353760,SN00261348,SN00276891,SN00347263	1,0.805,0.803,0.802,0.791	CC1=C(C[C@H]2[C@@H](C1)C(=O)OC2=O)C,C1(=O)O[C@@H](CC/C=C/C(=O)/C=C\1)C,[C@H]1([C@H](O1)CCC)c1oc(=O)ccc1,OCC1COC(O1)C1=CC=CC=C1,c12c([C@@H](C[C@H](O1)C)O)c(ccc2)O	SN00162865,SN00261348,SN00347263,FDB003268,SN00359533	CC1=C(C[C@H]2[C@@H](C1)C(=O)OC2=O)C	C10H12O3
185.118	C10H18O3	10	18	3	0	0	0	4.961	3084528	0.3	1.8	CHO	https://gnps.ucsd.edu/ProteoSAFe/result.jsp?task=a0c938d79ded4a569832f2e43e3d4131&view=view_all_clusters_withID&show=true#%7B%22main.cluster%20index_lowerinput%22%3A%22305%22%2C%22main.cluster%20index_upperinput%22%3A%22305%22%7D	1.0000000,0.9907527,0.9763160,0.9726122,0.9688841	C=C(C)[C@H](CCC(C)C(=O)O)CO,C=C(C)[C@H](CCC(C)O)CC(=O)O,CCC(C(=O)O)C1(CCCCC1)O,[H]OC(=O)C([H])([H])C(=O)C([H])([H])C([H])([H])C([H])([H])C([H])([H])C([H])([H])C([H])([H])C([H])([H])[H],CCCCCCCCC(=O)C(=O)O	CHEBI:241,CHEBI:204,CHEBI:61024,FDB028035,CHEBI:34301	1,0.994,0.936,0.882,0.844	CCCCCCCCC(=O)C(=O)O,C(CCCCC(=O)O)CCCC=O,CCC(C(=O)O)C1(CCCCC1)O,C=C(C)[C@H](CCC(C)C(=O)O)CO,C=C(C)[C@H](CCC(C)O)CC(=O)O	CHEBI:34301,CHEBI:17130,CHEBI:61024,CHEBI:241,CHEBI:204	1,0.805,0.796,0.785,0.772	CCCCCCCCC(=O)C(=O)O,CCC(C(=O)O)C1(CCCCC1)O,C(CCCCC(=O)O)CCCC=O,CCCCC[C@H]1C[C@H](CC(=O)O1)O,[H]OC(=O)C([H])([H])C(=O)C([H])([H])C([H])([H])C([H])([H])C([H])([H])C([H])([H])C([H])([H])C([H])([H])[H]	CHEBI:34301,CHEBI:61024,CHEBI:17130,SN00020963,FDB028035	CCCCCCCCC(=O)C(=O)O	C10H18O3
[truncated: 272 more rows]
